# Supplementary material for: KRAS mutant rectal cancer cells interact with surrounding fibroblasts to deplete the extracellular matrix
Source: Mol Oncol. 2021 Jun 15;15(10):2766–81. doi: 10.1002/1878-0261.12960 (PMC8486594; doi:10.1002/1878-0261.12960)
Supplement: Supplementary file 5 — Table S1. Clinicopathological Features of LARC‐TIMING Patients. Table S2. List of LARC‐TCGA Barcodes. Table S3. Differentially Expressed Genes in KRAS‐mt vs KRAS‐wt Patients from the LARC‐TIMING Cohort. Table S4. Differentially Expressed Genes in KRAS‐mt vs KRAS‐wt Patients from the LARC‐TCGA cohort. Table S5. GSEA Results from Comparing KRAS‐mt vs KRAS‐wt Patients in the LARC‐TIMING Cohort. Table S6. GSEA Results from Comparing KRAS‐mt vs KRAS‐wt Patients in the LARC‐TCGA Cohort. Table S7. Primers Used for RT‐PCR Analyses. Table S8. List of Antibodies Used for IHC. [file MOL2-15-2766-s002.xlsx]

## Sheet: Table S1
SampleID	CMO_PatientID	CMO_SampleID	Gender	Age.Dx	PreCRT_AJCC_classification	TumorSize_cm	Rectal_location	KRAS_status	KRAS_details	CMS_class
TM088	p_rna_TM088	s_rna_TM088	M	52	3	4	Not Available	0	wt	CMS1
TM091	p_rna_TM091	s_rna_TM091	F	57	3	4	Middle(4-8)	1	G13D	CMS3
TM092	p_rna_TM092	s_rna_TM092	F	36	3	6	Lower(<4)	0	wt	CMS4
TM096	p_rna_TM096	s_rna_TM096	M	65	3	6	Not Available	0	wt	CMS2
TM101	p_rna_TM101	s_rna_TM101	M	62	3	6	Upper(>8)	1	G12D	CMS4
TM103	p_rna_TM103	s_rna_TM103	F	70	3	5	Lower(<4)	0	wt	CMS3
TM104	p_rna_TM104	s_rna_TM104	M	54	3	8	Lower(<4)	0	wt	CMS2
TM106	p_rna_TM106	s_rna_TM106	M	83	3	3	Middle(4-8)	1	GGT>AGT Gly12Ser	CMS2
TM107	p_rna_TM107	s_rna_TM107	M	52	3	3	Lower(<4)	1	G12D	CMS3
TM110	p_JGA_rectal_110_P	s_JGA_rectal_110_P	M	60	3	5	Lower(<4)	1	G12D	CMS1
TM111	p_rna_TM111	s_rna_TM111	F	60	3	3	Lower(<4)	1	G12D	CMS2
TM112	p_rna_TM112	s_rna_TM112	M	61	2	7	Middle(4-8)	0	wt	CMS2
TM114	p_rna_TM114	s_rna_TM114	F	48	3	2	Middle(4-8)	1	G12D	CMS2
TM116	p_rna_TM116	s_rna_TM116	M	32	3	7	Lower(<4)	0	wt	CMS3
TM119	p_rna_TM119	s_rna_TM119	F	49	3	NA	Upper(>8)	1	G12V	CMS4
TM120	p_rna_TM120	s_rna_TM120	F	56	2	6	Not Available	1	G12A	CMS3
TM121	p_rna_TM121	s_rna_TM121	F	44	3	10	Upper(>8)	0	wt	CMS2
TM125	p_rna_TM125	s_rna_TM125	M	64	2	4	Middle(4-8)	1	G12D	CMS3
TM126	p_rna_TM126	s_rna_TM126	F	51	3	3	Lower(<4)	1	G13D	CMS2
TM134	p_rna_TM134	s_rna_TM134	M	46	3	5	Lower(<4)	1	G12D	CMS3
TM135	p_rna_TM135	s_rna_TM135	M	37	3	4	Lower(<4)	0	wt	CMS2
TM136	p_rna_TM136	s_rna_TM136	M	46	3	5	Middle(4-8)	1	G12D	CMS1
TM137	p_rna_TM137	s_rna_TM137	M	49	2	10	Middle(4-8)	0	wt	CMS4
TM140	p_rna_TM140	s_rna_TM140	F	52	3	6	Upper(>8)	0	wt	CMS4
TM141	p_rna_TM141	s_rna_TM141	M	50	3	4	Upper(>8)	1	G12D	CMS4
TM142	p_rna_TM142	s_rna_TM142	F	64	3	3	Upper(>8)	1	G12D	CMS3
TM143	p_rna_TM143	s_rna_TM143	M	61	2	4	Middle(4-8)	1	G13D	CMS4
TM146	p_rna_TM146	s_rna_TM146	M	65	2	5	Upper(>8)	0	wt	CMS4
TM147	p_JGA_rectal_147	s_JGA_rectal_147_P	M	65	3	6	Lower(<4)	0	wt	CMS2
TM148	p_JGA_rectal_148	s_JGA_rectal_148_P	F	82	3	6	Middle(4-8)	1	G12V	CMS3
TM152	p_rna_TM152	s_rna_TM152	M	66	3	4	Lower(<4)	1	c61_delCA	CMS2
TM158	p_JGA_rectal_158	s_JGA_rectal_158_P	M	55	3	4	Not Available	1	Q61L	CMS2
TM159	p_JGA_rectal_159	s_JGA_rectal_159_P	M	47	2	6	Lower(<4)	0	wt	CMS2
TM160	p_rna_TM160	s_rna_TM160	M	61	3	3	Middle(4-8)	1	Q61L	CMS4
TM163	p_rna_TM163	s_rna_TM163	M	60	3	9	Middle(4-8)	0	wt	CMS2
TM164	p_JGA_rectal_164	s_JGA_rectal_164_P	M	42	3	NA	Lower(<4)	1	G12D	CMS3
TM165	p_JGA_rectal_165	s_JGA_rectal_165_P	F	62	3	NA	Upper(>8)	0	wt	CMS4
TM166	p_JGA_rectal_166	s_JGA_rectal_166_P	F	62	3	7	Upper(>8)	0	wt	CMS4
TM169	p_JGA_rectal_169	s_JGA_rectal_169_P	M	63	2	3	Upper(>8)	1	G12D	CMS3
TM171	p_JGA_rectal_171	s_JGA_rectal_171_P	F	60	3	4	Middle(4-8)	0	wt	CMS4
TM172	p_JGA_rectal_172	s_JGA_rectal_172_P	M	56	3	3	Upper(>8)	1	G13C	CMS2
TM173	p_rna_TM173	s_rna_TM173	M	45	3	4	Lower(<4)	0	wt	CMS1
TM174	p_JGA_rectal_174	s_JGA_rectal_174_P	F	52	3	NA	Lower(<4)	1	G12D	CMS3
TM175	p_rna_TM175	s_rna_TM175	M	58	3	NA	Upper(>8)	0	wt	CMS4
TM178	p_rna_TM178	s_rna_TM178	F	71	3	NA	Middle(4-8)	0	wt	CMS2
TM179	p_JGA_rectal_179	s_JGA_rectal_179_P	F	68	2	2	Middle(4-8)	1	G13D	CMS1
TM180	p_JGA_rectal_180	s_JGA_rectal_180_P	F	46	3	NA	Middle(4-8)	1	G12V	CMS4
TM182	p_JGA_rectal_182	s_JGA_rectal_182_P	M	56	3	4	Upper(>8)	0	wt	CMS4
TM183	p_JGA_rectal_183	s_JGA_rectal_183_P	F	50	3	3	Upper(>8)	0	wt	CMS2
TM184	p_JGA_rectal_184	s_JGA_rectal_184_P	F	25	3	5	Middle(4-8)	1	G12A	CMS2
TM185	p_rna_TM185	s_rna_TM185	F	49	3	NA	Upper(>8)	0	wt	CMS3
TM187	p_JGA_rectal_187	s_JGA_rectal_187_P	M	47	3	7	Middle(4-8)	1	G12A	CMS1
TM188	p_rna_TM188	s_rna_TM188	M	61	2	2	Middle(4-8)	0	wt	CMS3
TM190	p_rna_TM190	s_rna_TM190	M	65	3	5	Middle(4-8)	0	wt	CMS4
TM194	p_JGA_rectal_194	s_JGA_rectal_194_P	M	69	3	8	Lower(<4)	0	wt	CMS2
TM196	p_rna_TM196	s_rna_TM196	M	50	3	8	Lower(<4)	0	wt	CMS4
TM197	p_JGA_rectal_197	s_JGA_rectal_197_P	M	70	2	6	Upper(>8)	0	wt	CMS4
TM198	p_rna_TM198	s_rna_TM198	F	75	3	4	Middle(4-8)	0	wt	CMS1
TM200	p_JGA_rectal_200	s_JGA_rectal_200_P	F	62	3	5	Upper(>8)	1	A146P	CMS3
TM201	p_rna_TM201	s_rna_TM201	F	32	3	2	Upper(>8)	0	wt	CMS4
TM202	p_JGA_rectal_202	s_JGA_rectal_202_P	F	53	3	4	Upper(>8)	0	wt	CMS1
TM205	p_JGA_rectal_205	s_JGA_rectal_205_P	F	53	3	3	Upper(>8)	0	wt	CMS4
TM206	p_rna_TM206	s_rna_TM206	M	73	3	3	Middle(4-8)	0	wt	CMS4
TM207	p_JGA_rectal_207	s_JGA_rectal_207_P	M	43	3	5.9	Upper(>8)	0	wt	CMS4
TM208	p_JGA_rectal_208	s_JGA_rectal_208_P	M	38	2	4	Upper(>8)	1	G12D	CMS1
TM209	p_JGA_rectal_209	s_JGA_rectal_209_P	M	64	2	6	Not Available	1	G13D	CMS4
TM210	p_JGA_rectal_210	s_JGA_rectal_210_P	F	53	2	3	Not Available	0	wt	CMS2
TM211	p_JGA_rectal_211	s_JGA_rectal_211_P	M	61	3	4	Upper(>8)	0	wt	CMS4
TM214	p_JGA_rectal_214	s_JGA_rectal_214_P	F	60	3	6	Middle(4-8)	1	G13D, G12A, G12V, G12D, V14I	CMS3
TM216	p_rna_TM216	s_rna_TM216	F	55	3	6	Middle(4-8)	0	wt	CMS4
TM218	p_JGA_rectal_218	s_JGA_rectal_218_P	M	47	3	NA	Upper(>8)	0	wt	CMS4
TM219	p_rna_TM219	s_rna_TM219	M	67	3	NA	Middle(4-8)	1	G12A	CMS2
TM220	p_JGA_rectal_220	s_JGA_rectal_220_P	F	61	3	6	Upper(>8)	0	wt	CMS2
TM222	p_JGA_rectal_222	s_JGA_rectal_222_P	F	73	3	5	Not Available	1	G12V	CMS2
TM223	p_JGA_rectal_223	s_JGA_rectal_223_P	F	59	3	NA	Middle(4-8)	0	wt	CMS4
TM224	p_rna_TM224	s_rna_TM224	M	55	2	NA	Middle(4-8)	0	wt	CMS4

## Sheet: Table S2
sampleId	KRAS (1= mt, 0= wt)
TCGA-AF-2687-01	0
TCGA-AF-2690-01	0
TCGA-AF-3911-01	0
TCGA-AF-6136-01	0
TCGA-AF-6655-01	1
TCGA-AF-A56K-01	0
TCGA-AF-A56L-01	0
TCGA-AF-A56N-01	0
TCGA-AG-3591-01	1
TCGA-AG-3592-01	0
TCGA-AG-3725-01	0
TCGA-AG-3727-01	1
TCGA-AG-3881-01	1
TCGA-AG-3885-01	1
TCGA-AG-3887-01	1
TCGA-AG-3893-01	0
TCGA-AG-3894-01	0
TCGA-AG-3898-01	0
TCGA-AG-3901-01	1
TCGA-AG-3902-01	1
TCGA-AG-3909-01	1
TCGA-AG-4001-01	0
TCGA-AG-4008-01	1
TCGA-AG-4015-01	0
TCGA-AG-4022-01	0
TCGA-AG-A00C-01	1
TCGA-AG-A011-01	0
TCGA-AG-A01L-01	0
TCGA-AG-A01W-01	1
TCGA-AG-A01Y-01	0
TCGA-AG-A020-01	1
TCGA-AG-A026-01	0
TCGA-AH-6643-01	0
TCGA-AH-6903-01	1
TCGA-CI-6621-01	0
TCGA-CI-6622-01	1
TCGA-CL-5917-01	1
TCGA-CL-5918-01	0
TCGA-DC-4745-01	0
TCGA-DC-5869-01	0
TCGA-DC-6155-01	1
TCGA-DC-6682-01	0
TCGA-DC-6683-01	1
TCGA-DT-5265-01	0
TCGA-DY-A0XA-01	0
TCGA-DY-A1DC-01	0
TCGA-DY-A1DD-01	0
TCGA-DY-A1DF-01	1
TCGA-DY-A1H8-01	1
TCGA-EF-5830-01	1
TCGA-EI-6506-01	0
TCGA-EI-6508-01	0
TCGA-EI-6509-01	0
TCGA-EI-6511-01	0
TCGA-EI-6512-01	1
TCGA-EI-6513-01	0
TCGA-EI-6514-01	0
TCGA-EI-6881-01	1
TCGA-EI-6883-01	0
TCGA-EI-6884-01	0
TCGA-F5-6464-01	0
TCGA-F5-6465-01	0
TCGA-F5-6571-01	1
TCGA-F5-6810-01	0
TCGA-F5-6811-01	0
TCGA-F5-6812-01	1
TCGA-F5-6813-01	0
TCGA-F5-6861-01	1
TCGA-F5-6863-01	0
TCGA-F5-6864-01	0
TCGA-G5-6641-01	0

## Sheet: Table S3
external_gene_name	baseMean	log2FoldChange	lfcSE	stat	pvalue	padj	entrezgene_id
SDR16C5	156.881	1.38172	0.23247	5.94365	2.78748e-09	4.51377e-05	195814
PPBP	134.541	-1.5982	0.296595	-5.3885	7.10466e-08	0.000575229	5473
COL1A1	673.909	-0.845224	0.164774	-5.1296	2.90352e-07	0.00156722	1277
TFF1	333.592	1.10561	0.218753	5.05417	4.32268e-07	0.00174993	7031
CXCL5	197.593	-1.33403	0.272149	-4.90183	9.49502e-07	0.00307506	6374
GNG4	207.248	-1.04113	0.214009	-4.8649	1.14515e-06	0.00309057	2786
SCRN1	156.556	-0.397777	0.0843627	-4.71508	2.41617e-06	0.00489062	9805
WASF3	66.0501	-0.434923	0.0919474	-4.73012	2.24383e-06	0.00489062	10810
FN1	1248.36	-1.22823	0.265381	-4.62818	3.68895e-06	0.00663724	2335
BLACAT1	134.951	0.369763	0.0814432	4.54013	5.62185e-06	0.00877096
FCGBP	193.787	1.01689	0.224584	4.52787	5.95816e-06	0.00877096	8857
SERPINB6	224.888	0.356108	0.0795832	4.47467	7.65311e-06	0.0103272	5269
SAMD5	120.948	0.718649	0.162288	4.42823	9.50115e-06	0.0109894	389432
SERPINB1	425.697	0.443326	0.0998387	4.44042	8.97827e-06	0.0109894	1992
KRT6B	109.368	1.09431	0.25014	4.3748	1.21545e-05	0.0131212	3854
EGFL6	88.1014	-0.469255	0.107858	-4.35067	1.35724e-05	0.0137362	25975
TNFAIP6	91.6634	-0.422098	0.0976575	-4.32222	1.54465e-05	0.0147132	7130
RHOBTB3	261.288	0.739403	0.171749	4.30514	1.66882e-05	0.0150129	22836
AGR3	286.242	1.22694	0.287606	4.26603	1.98979e-05	0.0155611	155465
CTSE	207.108	1.10302	0.25875	4.26288	2.01805e-05	0.0155611	1510
EPHA2	202.52	0.38404	0.0899793	4.26809	1.97151e-05	0.0155611	1969
QSOX1	162.598	0.27739	0.0657892	4.21635	2.48293e-05	0.0182755	5768
MERTK	85.009	-0.269106	0.0641101	-4.19756	2.69801e-05	0.0189951	10461
P2RX5	139.777	-0.560334	0.13426	-4.17351	2.99949e-05	0.0202378	5026
CYP2C18	72.1514	0.45776	0.110068	4.15887	3.19822e-05	0.0207155	1562
ZBTB7C	120.959	0.486757	0.11762	4.1384	3.49736e-05	0.0217818	201501
C5orf63	105.503	0.198083	0.0480346	4.12375	3.72746e-05	0.02201	401207
REG4	96.6123	0.859333	0.208628	4.11896	3.80585e-05	0.02201	83998
POSTN	626.75	-0.993571	0.242082	-4.10427	4.05597e-05	0.0225734	10631
S100P	530.355	0.526766	0.128807	4.08958	4.32146e-05	0.0225734	6286
SLC14A1	62.8473	0.699796	0.171036	4.09152	4.28553e-05	0.0225734	6563
ARHGEF37	123.319	0.204625	0.0503165	4.06675	4.76727e-05	0.0233929	389337
C3orf14	73.956	-0.412037	0.101191	-4.07188	4.66349e-05	0.0233929	57415
SBSPON	111.445	0.491847	0.121528	4.04718	5.18392e-05	0.0246892	157869
CYP3A5	232.099	0.57952	0.144389	4.0136	5.97994e-05	0.0268981	1577
LRRTM2	85.2908	0.192568	0.047957	4.01543	5.93367e-05	0.0268981	26045
DUSP6	263.126	0.484294	0.12121	3.9955	6.45586e-05	0.028254	1848
LYZ	819.76	1.01346	0.25547	3.96706	7.27653e-05	0.0292615	4069
NECTIN4	162.12	0.299264	0.0753114	3.97368	7.077e-05	0.0292615	81607
OLFM2	113.315	-0.313603	0.0790676	-3.96626	7.3009e-05	0.0292615	93145
SLCO3A1	118.575	-0.275618	0.0695521	-3.96276	7.4089e-05	0.0292615	28232
BACE2	235.203	0.361629	0.0919547	3.93269	8.40022e-05	0.0304686	25825
ERN2	439.627	0.263903	0.0670425	3.93636	8.27267e-05	0.0304686	10595
HOXB3	200.999	0.394688	0.10055	3.92527	8.66314e-05	0.0304686	3213
KLK10	313.86	1.14042	0.289625	3.93756	8.23145e-05	0.0304686	5655
SMIM2	63.9705	0.371909	0.0948673	3.92031	8.84347e-05	0.0304686	79024
SULT1C2	169.66	0.547256	0.139377	3.92645	8.62086e-05	0.0304686	6819
CADM1	90.9515	-0.325027	0.083582	-3.88872	0.000100775	0.0332127	23705
MXRA5	347.118	-0.734907	0.189191	-3.88447	0.000102553	0.0332127	25878
SPARC	324.094	-0.538005	0.138164	-3.89396	9.86206e-05	0.0332127	6678
ZNF304	56.4449	-0.189994	0.049007	-3.87688	0.000105806	0.0335944	57343
TRPC1	55.6492	-0.268356	0.0693451	-3.86986	0.000108897	0.0339111	7220
LOX	99.6043	-0.326158	0.0844474	-3.86226	0.000112344	0.0343243	4015
ABO	466.824	0.416246	0.108382	3.84056	0.000122756	0.0361415	28
GULP1	69.7126	-0.244552	0.0636441	-3.8425	0.000121789	0.0361415	51454
CDKN1A	166.196	0.339105	0.0892139	3.80103	0.000144093	0.0377315	1026
CFAP44	111.646	0.24132	0.0633205	3.81109	0.000138353	0.0377315	55779
CLOCK	329.03	0.375846	0.0983655	3.82091	0.000132961	0.0377315	9575
CYSTM1	223.449	0.403178	0.105807	3.81051	0.000138678	0.0377315	84418
IL33	166.859	0.916122	0.240608	3.80752	0.000140366	0.0377315	90865
MUC2	566.359	1.10813	0.291582	3.80039	0.000144467	0.0377315	4583
TRIM29	211.277	0.525091	0.137717	3.81284	0.000137381	0.0377315	23650
TMOD2	55.8165	-0.237521	0.0625823	-3.79533	0.000147446	0.0378984	29767
CARMIL1	106.474	0.185056	0.0489092	3.78367	0.00015453	0.0385122	55604
GCNT4	95.6112	0.349674	0.0926213	3.77531	0.000159807	0.0385122	51301
GLRX	509.823	0.445817	0.117857	3.78271	0.000155132	0.0385122	2745
SPP1	114.714	-0.713056	0.189022	-3.77234	0.000161726	0.0385122	6696
TTLL3	174.964	0.226404	0.0599908	3.77398	0.000160665	0.0385122	26140
COL1A2	1345.26	-0.855445	0.227316	-3.76324	0.000167728	0.0388175	1278
GUCY1A1	139.96	-0.433604	0.115253	-3.76219	0.000168434	0.0388175	2982
MMP2	172.103	-0.386188	0.102817	-3.75608	0.000172597	0.0388175	4313
RSRP1	536.043	0.356709	0.0949349	3.7574	0.000171686	0.0388175	57035
COL12A1	414.747	-0.678521	0.181948	-3.72921	0.00019208	0.0402984	1303
FAXC	52.1674	-0.19841	0.0530191	-3.74223	0.000182396	0.0402984	84553
ITGA11	86.4928	-0.247959	0.0664706	-3.73036	0.00019121	0.0402984	22801
LRRC6	113.497	0.385791	0.103428	3.73003	0.000191458	0.0402984	23639
TCF7L2	282.041	0.340088	0.0914173	3.72017	0.000199091	0.0402984	6934
TMEM200A	145.557	-0.653951	0.175254	-3.73144	0.000190385	0.0402984	114801
TWIST1	153.543	-0.494979	0.132948	-3.72309	0.0001968	0.0402984	7291
ZNF606	85.335	-0.294725	0.0791442	-3.7239	0.000196168	0.0402984	80095
MLPH	435.292	0.80656	0.218487	3.69157	0.000222872	0.0445551	79083
HOXB6	709.075	0.590136	0.160234	3.68295	0.000230548	0.0455275	3216
LEMD1	96.6701	0.225564	0.0614842	3.66864	0.000243842	0.0459133	93273
TNFRSF10A	166.738	0.301428	0.0820226	3.67493	0.000237911	0.0459133	8797
ZKSCAN7	96.6849	-0.21714	0.0591468	-3.67121	0.000241404	0.0459133	55888
ZNF257	66.3597	-0.403723	0.110042	-3.66883	0.000243667	0.0459133	113835
ADAMTS12	115.287	-0.273009	0.0745489	-3.66214	0.000250114	0.0465527	81792
GLIPR2	142.772	-0.198957	0.0546063	-3.64348	0.000268978	0.0474397	152007
PLCH1	89.4067	0.184671	0.050673	3.64437	0.000268048	0.0474397	23007
RAP1GAP	131.063	0.307057	0.0841287	3.64985	0.000262392	0.0474397	5909
THBS2	421.889	-0.692564	0.19011	-3.64295	0.000269527	0.0474397	7058
WIPF3	71.8838	-0.335144	0.0918708	-3.64799	0.000264296	0.0474397	644150
BMP4	170.063	0.489055	0.134441	3.63769	0.000275096	0.0478992	652
HOXB8	427.253	0.573512	0.158239	3.62434	0.000289703	0.0499059	3218
CXCL6	88.5754	-0.540083	0.149286	-3.61777	0.000297147	0.0506495	6372
COL5A1	684.106	-0.58038	0.160618	-3.61341	0.000302194	0.0509732	1289
ZNF331	100.09	-0.295454	0.082027	-3.60192	0.000315881	0.0524579	55422
ZNF610	68.0834	-0.253673	0.0704529	-3.60061	0.000317475	0.0524579	162963
CLEC5A	73.7018	-0.311782	0.0867558	-3.59378	0.000325912	0.0533081	23601
ELP2	120.382	0.199943	0.0558858	3.5777	0.000346633	0.0555745	55250
SULF1	433.573	-0.657661	0.183702	-3.58004	0.000343544	0.0555745	23213
TMEM92	183.539	0.368422	0.103055	3.57501	0.000350216	0.0555984	162461
FRMD3	77.4159	0.326616	0.0916172	3.56501	0.000363842	0.0572009	257019
L1TD1	125.043	0.651304	0.182828	3.56239	0.00036749	0.0572189	54596
APOL1	172.111	0.332543	0.0935731	3.55383	0.000379659	0.0582664	8542
SMIM10	86.726	-0.217193	0.0611359	-3.55262	0.000381414	0.0582664	644538
HOXB5	294.015	0.388333	0.109429	3.54871	0.000387124	0.058586	3215
C3orf80	51.9682	-0.261333	0.0737439	-3.5438	0.00039441	0.0591359	401097
FAM155B	87.2125	-0.253394	0.0716697	-3.53558	0.000406883	0.0604464	27112
NAPG	167.487	0.270283	0.076545	3.53103	0.000413941	0.0609359	8774
FKBP10	234.637	-0.421113	0.119721	-3.51745	0.000435712	0.0629954	60681
PRRG1	97.2743	0.468903	0.133261	3.51868	0.000433697	0.0629954	5638
OLFML2B	123.364	-0.185598	0.0532737	-3.48385	0.000494252	0.0708268	25903
GNPTAB	162.851	0.276362	0.0795479	3.47415	0.000512469	0.0726335	79158
VPS37B	119.247	0.201228	0.0579507	3.4724	0.000515831	0.0726335	79720
TNFSF9	151.333	0.233946	0.0676017	3.46065	0.00053888	0.0752249	8744
CTSV	83.5783	-0.220985	0.063994	-3.45321	0.000553948	0.0760176	1515
ITGB6	139.372	0.408985	0.118398	3.45433	0.000551661	0.0760176	3694
DUSP4	146.831	0.521859	0.151243	3.45047	0.000559617	0.0761502	1846
GPNMB	226.689	-0.523718	0.152537	-3.43338	0.000596112	0.0804404	10457
FAM189A1	73.2182	-0.227986	0.0664701	-3.4299	0.000603806	0.0808052	23359
LCP2	89.7167	-0.279413	0.0815688	-3.42548	0.000613705	0.0810136	3937
RRAGD	60.9645	-0.26241	0.0766218	-3.42475	0.000615369	0.0810136	58528
NOX4	52.8525	-0.176666	0.0517523	-3.41368	0.00064093	0.0836982	50507
ACPP	93.7681	0.202966	0.0595332	3.40929	0.000651324	0.0837055	55
AQP3	120.853	0.366433	0.107464	3.40981	0.000650085	0.0837055	360
HOXB9	370.896	0.482552	0.141856	3.40171	0.000669661	0.0853844	3219
EGR3	131.917	0.620818	0.183189	3.38895	0.000701619	0.0853919	1960
FAM168A	116.187	-0.178188	0.0525012	-3.39397	0.00068886	0.0853919	23201
LRRC8E	82.0895	0.163588	0.0481923	3.39448	0.000687587	0.0853919	80131
NDN	153.833	-0.267916	0.0791015	-3.38699	0.000706634	0.0853919	4692
NTM	90.1097	-0.264698	0.07805	-3.39138	0.000695406	0.0853919	50863
SNCA	76.1708	0.301261	0.0889417	3.38717	0.00070618	0.0853919	6622
ST8SIA4	49.0101	-0.194521	0.0574142	-3.38802	0.000703986	0.0853919	7903
CDRT1	113.021	0.146788	0.0434783	3.37613	0.000735144	0.0872893	374286
IL6	105.715	-0.3565	0.105646	-3.37447	0.000739569	0.0872893	3569
SPICE1	142.183	0.245134	0.0726783	3.37287	0.000743897	0.0872893	152185
WNT5A	221.167	-0.430147	0.127499	-3.37374	0.00074155	0.0872893	7474
ADGRA2	180.539	-0.288981	0.085791	-3.36843	0.000755983	0.0880693	25960
FAM160A1	107.538	0.145245	0.0431807	3.36365	0.000769179	0.0889665	729830
AMIGO2	194.079	0.693803	0.207103	3.35004	0.000808003	0.0907153	347902
BMP8A	89.5757	-0.211211	0.0630061	-3.35223	0.000801622	0.0907153	353500
FAP	95.4266	-0.325069	0.0970771	-3.34857	0.000812309	0.0907153	2191
KIF26B	87.8312	-0.13363	0.0398943	-3.34959	0.000809299	0.0907153	55083
TBX3	163.316	0.311323	0.0928845	3.35172	0.000803115	0.0907153	6926
MYRF	99.083	0.20905	0.0624818	3.34577	0.000820551	0.0910081	745
DQX1	90.6992	0.297623	0.0890781	3.34115	0.000834335	0.0919074	165545
COL17A1	139.232	0.315345	0.0944909	3.3373	0.000845964	0.0920637	1308
OLR1	72.1309	-0.243159	0.0729324	-3.33404	0.000855957	0.0920637	4973
THBS1	270.248	-0.470498	0.141132	-3.33375	0.000856829	0.0920637	7057
WDR72	91.9099	0.386867	0.116064	3.33321	0.000858496	0.0920637	256764
CLRN3	474.086	0.372009	0.111673	3.33123	0.000864645	0.0921131	119467
ANXA1	136.478	0.411963	0.124127	3.3189	0.000903741	0.0951593	301
CTSK	269.588	-0.525192	0.158434	-3.3149	0.000916745	0.0951593	1513
DAPK1	124.232	0.518044	0.156166	3.31726	0.000909059	0.0951593	1612
PRSS12	103.975	0.25919	0.0781783	3.31538	0.000915198	0.0951593	8492
ZNF439	90.2576	-0.256726	0.0775263	-3.31147	0.000928084	0.0957227	90594
RERG	57.3715	-0.233481	0.0705585	-3.30904	0.000936161	0.0959447	85004
SOX13	131.091	0.204233	0.0617633	3.3067	0.000944028	0.0961425	9580
ISLR	129.016	-0.257102	0.077947	-3.29842	0.000972293	0.0984021	3671
AKR1B1	235.219	-0.351212	0.106988	-3.28273	0.00102806	0.100984	231
CDR1	1985.1	-0.724403	0.220477	-3.28562	0.00101758	0.100984	1038
FNDC1	190.601	-0.532278	0.162157	-3.28248	0.00102899	0.100984	84624
PDE3A	99.2191	-0.314095	0.0956246	-3.28467	0.00102102	0.100984	5139
SLC35D3	143.045	-0.684552	0.208434	-3.28426	0.00102251	0.100984	340146
SPOCK1	84.4353	-0.427202	0.130347	-3.27743	0.00104756	0.102188	6695
CCN6	57.5576	0.423956	0.129603	3.2712	0.00107093	0.103683	8838
SDHB	156.159	0.25173	0.076983	3.26994	0.0010757	0.103683	6390
MNDA	112.781	-0.31482	0.0963992	-3.2658	0.00109156	0.10459	4332
CENPC	84.4222	0.201625	0.0618086	3.26208	0.00110599	0.104745	1060
INHBA	162.257	-0.438844	0.13453	-3.26204	0.00110612	0.104745	3624
ADAMTS2	134.257	-0.35547	0.109051	-3.25967	0.00111541	0.10501	9509
IFI27	235.068	0.214491	0.0659558	3.25205	0.00114577	0.107245	3429
BBS12	92.606	0.268135	0.0826126	3.24569	0.00117168	0.10904	166379
NINL	69.6438	-0.15713	0.0486258	-3.23141	0.00123182	0.113982	22981
RETNLB	132.618	0.780196	0.242412	3.21848	0.00128874	0.118571	84666
PPP2R2C	100.047	0.16283	0.0506677	3.21369	0.00131041	0.119884	5522
RASEF	256.197	0.406784	0.126652	3.21183	0.00131894	0.119986	158158
ZSCAN31	105.358	0.179745	0.0560449	3.20716	0.00134052	0.121268	64288
VCAN	316.364	-0.533839	0.16656	-3.20508	0.00135024	0.121469	1462
RPL10	515.542	0.287584	0.0898817	3.19959	0.00137624	0.123124	6134
CHST2	83.9151	-0.193242	0.0605185	-3.19311	0.0014075	0.124163	9435
COL10A1	136.823	-0.447827	0.140147	-3.1954	0.00139638	0.124163	1300
COL5A2	564.014	-0.539375	0.168955	-3.19242	0.00141085	0.124163	1290
RDX	91.4601	-0.316286	0.0992539	-3.18664	0.00143937	0.12531	5962
TSPAN18	110.983	-0.146656	0.046007	-3.18769	0.00143415	0.12531	90139
CCL8	77.2068	-0.36897	0.115925	-3.18283	0.00145845	0.125834	6355
ST6GALNAC1	150.928	0.6768	0.212674	3.18234	0.00146093	0.125834	55808
BCAT1	83.2429	-0.348923	0.109793	-3.17801	0.00148291	0.127052	586
SLC19A3	99.1001	-0.380573	0.119855	-3.17528	0.00149691	0.127576	80704
TMEM47	86.8187	-0.415734	0.13116	-3.16966	0.00152618	0.12939	83604
FBXO41	147.896	-0.218195	0.0689214	-3.16586	0.00154626	0.129734	150726
METTL25	75.8906	0.188289	0.0594666	3.16629	0.00154394	0.129734	84190
CXCL8	823.477	-0.767955	0.243548	-3.1532	0.00161491	0.134104	3576
SPINK4	170.681	0.925372	0.293436	3.15357	0.00161287	0.134104	27290
ACTG2	107.92	-0.289458	0.0924632	-3.13052	0.00174495	0.135082	72
CLCF1	128.955	0.15784	0.0503415	3.13539	0.00171626	0.135082	23529
DEFA6	117.075	-0.538061	0.171675	-3.13417	0.00172339	0.135082	1671
FASTKD1	239.273	0.251574	0.0800489	3.14275	0.00167368	0.135082	79675
FBXO16	86.7182	0.253033	0.0808288	3.13048	0.00174518	0.135082	157574
LDLRAD3	196.883	-0.40775	0.130289	-3.12957	0.00175062	0.135082	143458
LZTS3	259.907	-0.436821	0.138912	-3.14458	0.00166326	0.135082	9762
MEGF6	148.483	0.355557	0.113502	3.13261	0.00173257	0.135082	1953
PLEKHS1	132.481	0.341264	0.108588	3.14275	0.00167368	0.135082	79949
PPP2R2A	190.731	0.281327	0.0893686	3.14795	0.00164422	0.135082	5520
SFRP2	81.0315	-0.263052	0.0838201	-3.1383	0.00169934	0.135082	6423
TACSTD2	80.7199	0.532982	0.170316	3.12937	0.00175182	0.135082	4070
TMEM242	90.5425	0.123879	0.0395654	3.13099	0.00174217	0.135082	729515
TUBB2A	213.058	0.453309	0.144326	3.14088	0.00168443	0.135082	7280
ZNF813	70.9765	-0.231815	0.0737186	-3.14459	0.00166317	0.135082	126017
FAM50B	105.865	0.175355	0.0561027	3.1256	0.00177443	0.136177	26240
FJX1	249.362	-0.271809	0.087457	-3.10792	0.00188412	0.141079	24147
NQO1	275.044	0.419836	0.13513	3.1069	0.00189058	0.141079	1728
NRP1	100.226	-0.244178	0.078504	-3.11039	0.00186841	0.141079	8829
SERPINH1	1001.91	-0.343971	0.110567	-3.11096	0.0018648	0.141079	871
TIMP3	283.307	-0.512968	0.165005	-3.1088	0.00187848	0.141079	7078
TTC9	74.4319	0.169478	0.0544386	3.11319	0.00185078	0.141079	23508
SLC38A4	84.1577	-0.384701	0.123988	-3.10273	0.00191746	0.142429	55089
SLC9A3	310.589	-0.473114	0.152647	-3.0994	0.0019391	0.142727	6550
WDFY2	115.375	0.140923	0.0454652	3.09958	0.00193796	0.142727	115825
EPDR1	262.025	-0.605357	0.195767	-3.09223	0.00198659	0.14556	54749
ADA2	106.536	-0.260513	0.0844938	-3.08322	0.00204773	0.148695	51816
CDS2	150.014	-0.247646	0.0803075	-3.08372	0.00204428	0.148695	8760
KRT20	542.849	0.601129	0.195205	3.07947	0.00207368	0.149906	54474
ABCC2	74.9449	-0.280997	0.0915107	-3.07065	0.00213593	0.152738	1244
CTSH	583.5	-0.424517	0.138361	-3.06819	0.00215357	0.152738	1512
GUCY1B1	98.5401	-0.245126	0.0798588	-3.0695	0.00214421	0.152738	2983
HAS2	75.3039	-0.187713	0.0611887	-3.06778	0.00215658	0.152738	3037
PLAGL2	358.763	-0.474505	0.154698	-3.0673	0.00216001	0.152738	5326
FAM155A	53.2773	-0.197315	0.0645641	-3.05611	0.0022423	0.157256	728215
SLC5A3	163.804	0.280865	0.0919079	3.05594	0.00224357	0.157256	6526
THEM4	236.203	0.31356	0.102649	3.05468	0.00225304	0.157256	117145
NIPAL2	334.39	0.372881	0.12216	3.0524	0.00227019	0.157774	79815
BGN	445.568	-0.415091	0.136234	-3.0469	0.00231217	0.160004	633
FAIM2	130.052	0.282018	0.0926174	3.04498	0.00232694	0.160341	23017
COL6A3	1491.39	-0.522035	0.171514	-3.04368	0.00233703	0.160354	1293
ARHGEF28	95.0696	0.203515	0.0671175	3.03222	0.00242759	0.161106	64283
BTC	60.0577	-0.163148	0.0537878	-3.03318	0.00241988	0.161106	685
CHST15	98.8179	-0.207882	0.0684601	-3.03654	0.00239311	0.161106	51363
FOXA1	51.041	0.285691	0.0942057	3.03263	0.00242431	0.161106	3169
LZIC	82.7827	0.167921	0.0553198	3.03545	0.00240177	0.161106	84328
SEMA3A	136.841	-0.390879	0.128756	-3.0358	0.00239895	0.161106	10371
THY1	263.883	-0.297498	0.0981075	-3.03236	0.00242646	0.161106	7070
TIPARP	105.026	0.25987	0.0856942	3.03253	0.00242515	0.161106	25976
SCN8A	66.8323	-0.168975	0.0557556	-3.03064	0.00244038	0.161294	6334
RSPH1	127.322	0.174382	0.057578	3.02862	0.00245675	0.161716	89765
HMGCL	113.688	0.140162	0.0463424	3.02449	0.00249052	0.163275	3155
PTPRD	164.985	-0.552506	0.182789	-3.02264	0.00250577	0.163613	5789
ANXA13	118.123	0.347702	0.115088	3.02119	0.00251787	0.163742	312
LDB3	81.2847	-0.161819	0.0536086	-3.01853	0.00254008	0.164526	11155
PPP1R3C	61.5722	-0.192682	0.0638969	-3.01552	0.00256538	0.165503	5507
C1QB	176.996	-0.260411	0.0864295	-3.01298	0.00258693	0.165881	713
TRNP1	101.018	0.43538	0.144528	3.01242	0.00259174	0.165881	388610
CC2D1A	226.797	0.205439	0.0683054	3.00765	0.00263272	0.16653	54862
COL3A1	1422.79	-0.621833	0.206693	-3.00849	0.00262552	0.16653	1281
DUSP27	133.898	0.5994	0.199219	3.00875	0.00262326	0.16653	92235
RBMS1	206.366	-0.357057	0.118814	-3.00519	0.00265419	0.167234	5937
CYP7B1	66.9713	-0.247725	0.0825574	-3.00065	0.00269407	0.16909	9420
CHN1	119.363	-0.294733	0.0983213	-2.99765	0.00272066	0.169829	1123
CPE	92.1776	-0.474672	0.158444	-2.99583	0.002737	0.169829	1363
GCSAM	78.3093	0.26633	0.0890048	2.99231	0.00276878	0.169829	257144
IQGAP2	157.685	0.389462	0.130112	2.99327	0.00276006	0.169829	10788
PPP1R13B	208.473	0.184478	0.0616139	2.99409	0.00275262	0.169829	23368
SHISA9	79.7236	-0.22887	0.076402	-2.9956	0.00273906	0.169829	729993
AFAP1L1	93.7945	-0.137601	0.0460495	-2.9881	0.00280715	0.17137	134265
KLHL5	98.4726	-0.221643	0.0741965	-2.98724	0.00281507	0.17137	51088
TCERG1	91.804	0.183158	0.0613429	2.98581	0.00282828	0.171529	10915
GRPR	70.9116	-0.306516	0.102787	-2.98206	0.00286313	0.172352	2925
KLK11	114.868	0.555536	0.186287	2.98215	0.00286236	0.172352	11012
ARL1	319.305	0.281111	0.0944919	2.97497	0.00293017	0.173169	400
H2AFY2	153.448	-0.220117	0.0739544	-2.97639	0.00291666	0.173169	55506
MTFR1L	285.837	0.240612	0.0808103	2.9775	0.00290614	0.173169	56181
SUN1	117.446	0.198951	0.0668684	2.97526	0.00292741	0.173169	23353
TGM2	183.019	-0.360539	0.121173	-2.9754	0.00292605	0.173169	7052
MORC4	110.189	0.281082	0.0946531	2.9696	0.0029819	0.174317	79710
SEMA6A	133.448	-0.29258	0.0984842	-2.97083	0.00296996	0.174317	57556
STXBP1	236.038	0.488478	0.164439	2.97057	0.0029725	0.174317	6812
CST1	137.789	0.663815	0.223657	2.96801	0.00299736	0.174591	1469
CCR1	112.513	-0.217708	0.0734259	-2.965	0.00302681	0.175674	1230
C3orf52	145.233	0.319152	0.107888	2.95816	0.00309479	0.177081	79669
LYSMD2	89.2315	-0.181465	0.061332	-2.95873	0.00308908	0.177081	256586
MTERF2	169.72	0.224218	0.0757697	2.9592	0.00308441	0.177081	80298
PSKH1	106.077	-0.111441	0.0376571	-2.95936	0.00308283	0.177081	5681
AKR1E2	76.1738	-0.180139	0.0609999	-2.9531	0.00314598	0.179376	83592
DPYSL3	122.695	-0.249694	0.0846228	-2.95067	0.00317084	0.179946	1809
PPP1R36	105.915	0.316619	0.10733	2.94995	0.00317821	0.179946	145376
KCNK6	137.102	0.281138	0.0955642	2.94188	0.00326228	0.183793	9424
SPATA6L	72.5743	0.1278	0.0434508	2.94126	0.00326884	0.183793	55064
NPTX2	148.63	-0.897065	0.305113	-2.94011	0.00328092	0.183834	4885
COL15A1	245.803	-0.49529	0.168632	-2.9371	0.00331296	0.184989	1306
PPRC1	134.389	-0.138329	0.0471154	-2.93595	0.00332526	0.185037	23082
B3GNT6	130.19	0.129907	0.0442823	2.9336	0.00335055	0.185521	192134
EHD3	94.6146	-0.133428	0.0454918	-2.93302	0.00335686	0.185521	30845
DHRS9	164.074	0.638227	0.218276	2.92394	0.00345633	0.189082	10170
FAM13C	59.6762	-0.409458	0.140026	-2.92417	0.00345381	0.189082	220965
GRIN2D	446.834	0.39381	0.13461	2.92556	0.00343833	0.189082	2906
PHYHIPL	96.9371	-0.637145	0.218144	-2.92075	0.00349187	0.189887	84457
SIRPA	174.374	-0.204603	0.0700572	-2.92052	0.00349448	0.189887	140885
FCER1G	194.222	-0.307233	0.105313	-2.91734	0.00353026	0.191068	2207
REEP1	76.9012	-0.224948	0.0771296	-2.9165	0.00353983	0.191068	65055
DHRS1	83.5891	0.141937	0.0486922	2.91498	0.00355713	0.191364	115817
ANTXR1	219.021	-0.434566	0.149282	-2.91105	0.00360217	0.19266	84168
HOXB7	163.867	0.285014	0.0979159	2.9108	0.00360501	0.19266	3217
MPP1	127.938	-0.342277	0.117852	-2.9043	0.0036807	0.196058	4354
COL8A1	107.789	-0.437918	0.150896	-2.90211	0.0037066	0.19679	1295
DKK2	56.6094	-0.314939	0.108655	-2.89852	0.00374923	0.198071	27123
FCGR2B	147.91	-0.21021	0.0725613	-2.89701	0.00376742	0.198071	2213
IL1B	428.639	-0.503406	0.173758	-2.89717	0.00376542	0.198071	3553
REEP6	87.0709	0.213836	0.0738703	2.89475	0.0037946	0.198854	92840
MSRB3	79.19	-0.16417	0.0568057	-2.89003	0.00385209	0.201216	253827
CCDC71L	128.409	-0.236663	0.0821087	-2.88231	0.00394768	0.20317	168455
CNGA1	76.3866	0.196264	0.0681097	2.88159	0.00395673	0.20317	1259
FPR3	95.6495	-0.196378	0.0680892	-2.88412	0.00392509	0.20317	2359
RAB27B	87.3669	0.315305	0.109413	2.88178	0.00395439	0.20317	5874
S100A14	136.037	0.355899	0.123578	2.87995	0.00397734	0.20317	57402
ZNF256	58.7468	-0.274257	0.0951716	-2.88171	0.00395527	0.20317	10172
ZNF487	81.6817	0.252366	0.0876202	2.88023	0.00397387	0.20317	642819
PLEKHO2	111.546	-0.119266	0.0414471	-2.87755	0.00400778	0.203658	80301
RASSF10	143.722	-0.544705	0.189317	-2.87721	0.00401204	0.203658	644943
DOC2B	97.4471	0.123008	0.0427824	2.87521	0.00403762	0.204316	8447
ST6GALNAC5	63.9739	-0.188232	0.0654961	-2.87394	0.00405387	0.2045	81849
ANOS1	79.668	-0.303951	0.105971	-2.86823	0.0041277	0.205169	3730
CCDC88C	108.804	0.101912	0.0354916	2.87144	0.00408605	0.205169	440193
FCGR3B	100.552	-0.28666	0.0999674	-2.86753	0.00413683	0.205169	2215
PCDH7	55.5693	-0.148218	0.0516583	-2.8692	0.00411515	0.205169	5099
PRMT2	161.438	0.172961	0.0603272	2.86705	0.00414317	0.205169	3275
TSPAN8	1738.62	0.470994	0.164075	2.87059	0.00409704	0.205169	7103
AKT3	99.2491	-0.259471	0.090547	-2.8656	0.00416222	0.205484	10000
SLC1A3	79.6742	-0.118128	0.0412471	-2.8639	0.00418462	0.205962	6507
MRPS21	241.023	0.292142	0.10237	2.85378	0.00432025	0.211993	54460
BHLHE41	77.2881	0.252382	0.08847	2.85274	0.00433444	0.212047	79365
SLA	106.61	-0.117209	0.0411143	-2.85081	0.00436086	0.212697	6503
ZNF334	67.5055	-0.406848	0.14278	-2.84947	0.00437927	0.212954	55713
C17orf100	99.7076	0.213414	0.0750225	2.84466	0.00444587	0.215246	388327
ZNF660	57.441	-0.137798	0.0484495	-2.84415	0.004453	0.215246	285349
PRNP	146.869	-0.228672	0.080436	-2.84291	0.00447037	0.215443	5621
EGFR	133.757	-0.227979	0.0802345	-2.84141	0.00449149	0.215818	1956
CHIC1	103.77	0.236015	0.0831413	2.83872	0.00452945	0.216358	53344
TYROBP	220.182	-0.248092	0.0873705	-2.83954	0.00451783	0.216358	7305
CEP104	151.085	0.278231	0.0981286	2.83537	0.00457724	0.217471	9731
PCSK1	86.2409	0.628203	0.221572	2.83521	0.00457962	0.217471	5122
CIB2	118.955	-0.11961	0.042208	-2.83381	0.00459964	0.217784	10518
CRYAB	86.6755	-0.146399	0.0517	-2.8317	0.00463005	0.218584	1410
SHB	162.739	0.156841	0.0554067	2.83072	0.00464429	0.218619	6461
SMPDL3A	112.856	0.187859	0.0665052	2.82473	0.00473203	0.222104	10924
SLC1A4	168.334	-0.242288	0.085815	-2.82338	0.00475206	0.222399	6509
LAPTM5	212.772	-0.213663	0.0757884	-2.81921	0.00481422	0.224013	7805
LONP2	158.048	0.16784	0.0595241	2.8197	0.00480686	0.224013	83752
DLG5	169.983	0.220209	0.0781697	2.81706	0.00484653	0.224746	9231
TM6SF1	72.38	-0.22794	0.0809356	-2.81632	0.00485773	0.224746	53346
AEBP1	920.491	-0.403137	0.143348	-2.81229	0.00491901	0.225188	165
ANKRD13B	228.38	-0.246381	0.0875512	-2.81413	0.00489089	0.225188	124930
LGALS1	292.325	-0.295985	0.105324	-2.81022	0.00495071	0.225188	3956
SFRP4	58.4895	-0.174879	0.062229	-2.81025	0.00495034	0.225188	6424
SNX21	138.702	-0.218619	0.0777201	-2.8129	0.00490964	0.225188	90203
TRPM6	60.1186	-0.186323	0.066293	-2.81059	0.00494505	0.225188	140803
ENPP1	65.8464	-0.204607	0.07288	-2.80744	0.00499364	0.226019	5167
TCN1	113.999	0.713436	0.254214	2.80643	0.00500931	0.226019	6947
ZNF43	168.471	-0.282702	0.100737	-2.80633	0.00501086	0.226019	7594
EYA1	52.3804	-0.256458	0.0915925	-2.79999	0.00511037	0.227341	2138
FGFBP1	142.568	0.274425	0.0979438	2.80186	0.00508085	0.227341	9982
RAMP2	186.736	-0.192063	0.068552	-2.80171	0.00508319	0.227341	10266
TMTC2	85.6754	0.17232	0.0615199	2.80104	0.00509385	0.227341	160335
ZNF85	87.3559	-0.229741	0.0820286	-2.80074	0.00509848	0.227341	7639
PNMA2	76.512	0.160782	0.0574489	2.7987	0.00513084	0.227626	10687
AQP9	56.2895	-0.199767	0.0714339	-2.79653	0.00516551	0.228447	366
SERPING1	124.03	-0.196854	0.0704307	-2.795	0.00518992	0.228447	710
SMIM14	150.455	0.326563	0.116843	2.7949	0.00519165	0.228447	201895
ZFP82	75.2269	-0.11884	0.0425865	-2.79057	0.00526159	0.230897	284406
LBH	126.228	-0.252705	0.0906099	-2.78893	0.00528821	0.231438	81606
TSPAN1	434.987	0.408362	0.14653	2.78689	0.00532165	0.232274	10103
NCOA5	138.278	-0.162917	0.0584879	-2.78548	0.00534493	0.232663	57727
CXCL11	117.919	-0.730558	0.263245	-2.7752	0.00551681	0.234573	6373
DCN	126.331	-0.38736	0.139529	-2.7762	0.00549983	0.234573	1634
FGD5	115.204	-0.157581	0.056781	-2.77525	0.00551599	0.234573	152273
LGMN	118.311	0.266196	0.0958399	2.7775	0.00547784	0.234573	5641
MEIS1	86.4957	-0.217671	0.0783514	-2.77814	0.00546716	0.234573	4211
NCBP3	105.601	0.16847	0.0607274	2.7742	0.00553368	0.234573	55421
NEDD9	123.913	0.299933	0.107944	2.7786	0.00545931	0.234573	4739
UBXN10	117.044	0.218329	0.0785759	2.77857	0.00545984	0.234573	127733
VSIG2	143.707	0.236205	0.0851329	2.77455	0.00552786	0.234573	23584
ZBTB7A	183.387	0.136222	0.0490335	2.77814	0.00546716	0.234573	51341
CHST14	179.87	-0.191729	0.069154	-2.7725	0.00556277	0.23483	113189
CSF1R	171.731	-0.233222	0.0841562	-2.7713	0.00558326	0.23483	1436
LRG1	160.219	0.22717	0.0819694	2.77139	0.00558167	0.23483	116844
PAQR8	373.122	0.324412	0.11717	2.76874	0.00562738	0.235463	85315
TAF12	144.933	0.216108	0.078052	2.76877	0.00562687	0.235463	6883
DRD2	104.13	-0.186855	0.0675326	-2.76688	0.00565959	0.2362	1813
CXCL9	176.213	-0.531148	0.192184	-2.76375	0.00571421	0.237257	4283
SLC39A2	76.1368	-0.325111	0.117631	-2.76382	0.00571284	0.237257	29986
CCL18	85.6138	-0.415166	0.150548	-2.7577	0.00582104	0.239239	6362
FOSL2	266.458	0.238294	0.0863444	2.7598	0.00578363	0.239239	2355
KLK1	188.797	0.152257	0.0552019	2.75817	0.00581253	0.239239	3816
TMEM173	181.625	0.241019	0.0873668	2.7587	0.00580321	0.239239	340061
S100A2	120.623	0.312818	0.113563	2.75457	0.00587691	0.240017	6273
STON1	60.2194	-0.138331	0.0502264	-2.75415	0.00588445	0.240017	11037
WFS1	184.652	0.228749	0.0830072	2.75578	0.00585532	0.240017	7466
ARID3A	241.007	-0.309868	0.112632	-2.75114	0.00593874	0.241018	1820
SEMA4G	211.83	0.277364	0.100808	2.75139	0.00593423	0.241018	57715
PEA15	360.644	-0.298544	0.108581	-2.7495	0.00596869	0.241199	8682
SLC25A4	153.691	0.143042	0.0520294	2.74926	0.00597299	0.241199	291
CD81	476.179	-0.251261	0.0914633	-2.74712	0.00601213	0.242175	975
IRAK4	115.808	0.131334	0.0478245	2.74616	0.00602971	0.242281	51135
DENND2D	129.558	0.170213	0.0620449	2.74338	0.00608109	0.24355	79961
EDEM3	178.341	0.355665	0.129691	2.7424	0.00609921	0.24355	80267
ZNF432	81.5441	0.185493	0.0676484	2.74201	0.00610643	0.24355	9668
EDC3	102.939	-0.105437	0.0384826	-2.73987	0.00614638	0.244542	80153
RPL31	253.905	0.204236	0.0745897	2.73813	0.00617901	0.245237	6160
C1QTNF9	64.7695	0.185096	0.0676428	2.73638	0.00621191	0.24534	338872
MAP1A	94.8717	-0.124368	0.0454372	-2.73714	0.00619755	0.24534	4130
ARHGAP6	78.3225	-0.205449	0.0751253	-2.73476	0.00624263	0.245802	395
CYP4V2	92.5792	0.240132	0.08798	2.7294	0.00634505	0.245802	285440
DKK3	120.822	-0.232782	0.0851915	-2.73245	0.00628644	0.245802	27122
ETFDH	98.4628	0.161989	0.059319	2.73081	0.00631796	0.245802	2110
GRM8	114.378	-0.415397	0.151961	-2.73357	0.00626519	0.245802	2918
LAMA2	106.006	-0.151135	0.0553563	-2.73022	0.00632916	0.245802	3908
MSX2	115.652	0.42625	0.156153	2.7297	0.00633926	0.245802	4488
SYBU	58.4032	-0.161647	0.0592239	-2.72941	0.00634475	0.245802	55638
PCDHGA9	70.159	-0.136776	0.0501679	-2.72637	0.00640349	0.247474	56107
KRT18	927.31	0.448696	0.164721	2.72397	0.00645019	0.247709	3875
PBX4	146.106	0.127985	0.0469893	2.7237	0.00645545	0.247709	80714
RALGPS2	137.252	0.203713	0.0747898	2.7238	0.00645351	0.247709	55103
OTUB2	101.425	0.127781	0.046954	2.7214	0.00650056	0.248263	78990
THSD1	109.757	0.235591	0.0865625	2.72163	0.00649612	0.248263	55901
RNF217	61.96	-0.25581	0.0940483	-2.71998	0.00652857	0.248746	154214
EDNRA	102.706	-0.35577	0.130843	-2.71907	0.00654662	0.248848	1909
ALPL	84.4246	-0.109654	0.0403557	-2.7172	0.00658377	0.249167	249
CCN4	74.472	-0.186605	0.0687171	-2.71555	0.00661655	0.249167	8840
KRT6A	65.0056	0.220404	0.0811577	2.71575	0.00661265	0.249167	3853
MAP3K3	130.264	-0.112804	0.0415287	-2.7163	0.0066017	0.249167	4215
KLK6	182.685	0.609645	0.225145	2.70779	0.00677319	0.253885	5653
TOB1	235.993	0.378681	0.139839	2.70797	0.00676958	0.253885	10140
AL391987.2	253.641	0.358812	0.13306	2.69662	0.00700479	0.25824
ATP6V1C2	168.929	-0.248901	0.092279	-2.69727	0.00699113	0.25824	245973
CCDC88A	60.1645	-0.153654	0.0570564	-2.69302	0.00708076	0.25824	55704
EREG	160.964	-0.384228	0.142407	-2.6981	0.00697356	0.25824	2069
GGT7	96.3124	-0.135416	0.0501284	-2.70138	0.00690534	0.25824	2686
GPT2	170.14	0.216277	0.0802577	2.69478	0.00704362	0.25824	84706
HILPDA	255.378	-0.346027	0.128468	-2.69349	0.00707085	0.25824	29923
MBOAT1	108.275	0.130627	0.0483909	2.69942	0.00694602	0.25824	154141
MMP1	704.358	-0.758602	0.28123	-2.69745	0.00698735	0.25824	4312
PBX3	163.123	-0.286394	0.106293	-2.69438	0.00705205	0.25824	5090
SLC35C2	198.949	-0.16461	0.061081	-2.69494	0.00704006	0.25824	51006
SPATA18	59.126	0.166274	0.061625	2.69816	0.00697231	0.25824	132671
CSF2	65.0067	-0.153958	0.0572087	-2.69117	0.00712021	0.259096	1437
ANGPTL2	222.256	-0.257028	0.0956365	-2.68756	0.00719769	0.259743	23452
ECHS1	398.702	0.204281	0.0760301	2.68685	0.00721291	0.259743	1892
LUM	479.827	-0.491644	0.182829	-2.68909	0.00716469	0.259743	4060
MEDAG	74.4415	-0.197067	0.0733515	-2.68661	0.00721819	0.259743	84935
TMEM97	437.899	-0.38319	0.14256	-2.68792	0.00718992	0.259743	27346
DIP2A	99.9896	0.124791	0.0464913	2.68418	0.00727072	0.260851	23181
MARK4	197.567	-0.147685	0.0550456	-2.68296	0.00729731	0.260851	57787
ZNF347	68.3906	-0.191413	0.0713435	-2.68297	0.00729711	0.260851	84671
SLC38A2	520.026	0.318845	0.118885	2.68196	0.00731912	0.261054	54407
CALD1	239.694	-0.388736	0.144999	-2.68096	0.00734113	0.261263	800
AKR1B10	87.4372	0.236799	0.0884827	2.67621	0.00744589	0.262502	57016
BTNL9	78.9131	0.17857	0.0667372	2.67572	0.00745697	0.262502	153579
COG3	93.0037	0.153919	0.0575012	2.6768	0.00743283	0.262502	83548
KMT5A	213.263	0.125134	0.0467329	2.67763	0.00741446	0.262502	387893
SLC22A23	176.59	0.162186	0.0606064	2.67605	0.00744953	0.262502	63027
ABHD12	195.989	-0.188682	0.0706091	-2.67221	0.00753532	0.264684	26090
SOGA1	168.548	-0.25934	0.0971155	-2.67043	0.00757542	0.265517	140710
MYO1F	76.5762	-0.113168	0.0423976	-2.66919	0.00760335	0.26592	4542
SYTL5	70.1218	0.227696	0.0854256	2.66544	0.00768884	0.267753	94122
ZFP69B	102.706	-0.258884	0.0971259	-2.66545	0.0076886	0.267753	65243
ENOSF1	170.818	0.26417	0.0992258	2.66231	0.00776065	0.268759	55556
SLC39A11	136.429	-0.182998	0.0687443	-2.66201	0.00776751	0.268759	201266
TC2N	193.843	0.334758	0.125723	2.66267	0.00775242	0.268759	123036
WNT2	70.4481	-0.210093	0.078989	-2.65977	0.00781942	0.269978	7472
BLVRA	96.1713	0.141796	0.0534031	2.6552	0.0079261	0.271841	644
CXCL17	68.2866	0.236407	0.0890085	2.65601	0.00790715	0.271841	284340
FYB1	145.309	-0.207392	0.0781098	-2.65513	0.00792769	0.271841	2533
KIF13B	210.758	0.203094	0.0765511	2.65306	0.00797668	0.271841	23303
OSMR	130.324	-0.302402	0.113982	-2.65307	0.00797642	0.271841	9180
PID1	101.082	-0.264849	0.0998504	-2.65246	0.00799088	0.271841	55022
TMEM170B	75.6738	-0.243857	0.0918665	-2.65447	0.00794324	0.271841	100113407
CLSTN2	73.8157	-0.287219	0.108497	-2.64725	0.00811482	0.272569	64084
EIF4A2	661.689	0.231072	0.0873546	2.64522	0.00816378	0.272569	1974
FRY	71.529	-0.126435	0.0477826	-2.64606	0.00814361	0.272569	10129
IMPDH1	158.453	-0.164116	0.0620047	-2.64682	0.00812516	0.272569	3614
PANK2	157.024	-0.276842	0.104494	-2.64937	0.00806425	0.272569	80025
PGBD5	58.2629	-0.125372	0.047384	-2.64587	0.00814818	0.272569	79605
PLEK	124.373	-0.203236	0.0768295	-2.64529	0.0081622	0.272569	5341
SLC29A3	100.762	0.0996148	0.03764	2.64651	0.00813261	0.272569	55315
SLC5A6	884.343	-0.40662	0.153562	-2.64792	0.00809897	0.272569	8884
ETV5	84.9495	0.111544	0.0421904	2.64383	0.00819737	0.273128	2119
ADPRH	65.947	-0.124019	0.0469644	-2.6407	0.00827354	0.273205	141
APOC1	144.935	-0.182473	0.0690965	-2.64085	0.0082699	0.273205	341
GAS1	63.8353	-0.131888	0.0499526	-2.64025	0.00828439	0.273205	2619
NT5DC2	139.81	-0.122187	0.0462613	-2.64123	0.00826047	0.273205	64943
PAPSS2	307.995	0.36232	0.1373	2.63889	0.00831778	0.273205	9060
QKI	87.7482	-0.186015	0.0704214	-2.64145	0.00825508	0.273205	9444
QSER1	127.996	-0.24604	0.0932129	-2.63955	0.00830157	0.273205	79832
CAPN12	182.984	0.236866	0.0898669	2.63574	0.00839532	0.274307	147968
FZD10	79.7004	-0.371305	0.140888	-2.63547	0.00840216	0.274307	11211
KLF4	194.914	0.361349	0.137055	2.63652	0.00837611	0.274307	9314
OBSL1	76.3026	-0.116289	0.0441474	-2.63411	0.00843594	0.274331	23363
PRRT2	164.139	0.179185	0.0680428	2.63342	0.00845309	0.274331	112476
RAB31	178.99	-0.298058	0.113184	-2.63339	0.00845373	0.274331	11031
MYO9A	102.02	-0.11442	0.0434768	-2.63174	0.00849493	0.275117	4649
OLFML1	60.6326	-0.21724	0.0826206	-2.62937	0.00855431	0.275945	283298
RASAL1	88.0938	0.123575	0.046998	2.62936	0.0085546	0.275945	8437
ROBO1	146.493	-0.431112	0.164146	-2.62639	0.00862963	0.277294	6091
UTP23	98.5653	-0.149803	0.0570384	-2.62635	0.00863065	0.277294	84294
ABCC3	179.723	0.242211	0.0924688	2.61938	0.00880907	0.27761	8714
CLUAP1	142.092	0.149125	0.0568345	2.62385	0.00869411	0.27761	23059
DEPDC7	54.3666	0.251469	0.0959523	2.62077	0.00877314	0.27761	91614
DIO2	84.6805	-0.130484	0.0497718	-2.62166	0.00875035	0.27761	1734
FRMD6	83.7922	-0.220814	0.0841733	-2.62332	0.00870773	0.27761	122786
MMP12	709.28	-0.53962	0.206019	-2.61927	0.00881192	0.27761	4321
PDLIM4	87.0729	-0.117357	0.0447974	-2.61972	0.00880021	0.27761	8572
SLC28A2	83.2135	0.394663	0.150673	2.61933	0.00881026	0.27761	9153
UBE2E2	60.6576	-0.140236	0.0534506	-2.62365	0.00869919	0.27761	7325
VEZT	136.461	0.200683	0.0765871	2.62033	0.00878458	0.27761	55591
RRAGC	113.813	-0.159287	0.0608376	-2.61823	0.00883861	0.27791	64121
COL5A3	98.0416	-0.185585	0.0709008	-2.61754	0.0088567	0.277939	50509
SLC37A1	168.965	0.156423	0.059862	2.61306	0.00897351	0.28106	54020
BCL2A1	64.9957	-0.2339	0.0896738	-2.60834	0.00909829	0.281129	597
CLDN2	307.73	0.665902	0.255208	2.60926	0.00907391	0.281129	9075
EPHA4	63.5343	0.233444	0.0894992	2.60833	0.00909843	0.281129	2043
FBN1	117.301	-0.327703	0.125674	-2.60757	0.00911884	0.281129	2200
LRRC32	218.925	-0.184148	0.0706125	-2.60787	0.00911078	0.281129	2615
MRC2	236.536	-0.160109	0.0614133	-2.60707	0.00913195	0.281129	9902
PDGFC	68.9441	-0.170401	0.0652923	-2.60982	0.00905904	0.281129	56034
PRAME	76.1668	-0.107803	0.0413154	-2.60928	0.00907332	0.281129	23532
RAB26	103.852	0.132415	0.0507337	2.61	0.00905415	0.281129	25837
SPON2	153.549	-0.19946	0.0765389	-2.60599	0.00916082	0.281482	10417
ANAPC7	148.557	0.131966	0.0506833	2.60374	0.0092213	0.281827	51434
BCAS1	146.576	0.258104	0.0991325	2.60363	0.00922424	0.281827	8537
MYO6	232.295	0.209931	0.0806012	2.60456	0.00919914	0.281827	4646
RFLNB	167.743	-0.251098	0.0965568	-2.60052	0.00930819	0.283856	359845
GALE	140.081	0.161334	0.0620712	2.59918	0.00934463	0.284431	2582
FBLN5	119.352	-0.25581	0.0984948	-2.59719	0.00939889	0.284509	10516
GANAB	470.804	-0.210868	0.0812121	-2.59651	0.00941772	0.284509	23193
LILRB2	128.376	-0.135091	0.0520406	-2.59588	0.00943503	0.284509	10288
TRIM32	109.52	-0.123331	0.0475009	-2.5964	0.00942074	0.284509	22954
TSPOAP1	79.3726	-0.232908	0.0897197	-2.59595	0.00943294	0.284509	9256
TGFB2	74.0306	-0.144204	0.0556077	-2.59325	0.00950739	0.286158	7042
SKAP1	118.972	0.178027	0.0686703	2.59248	0.00952856	0.286264	8631
SERPINA1	344.014	0.699802	0.270088	2.59102	0.00956923	0.286953	5265
CAMK2G	120.072	0.112074	0.0432743	2.58985	0.00960182	0.287398	818
CHMP7	163.795	0.123297	0.0476355	2.58834	0.00964403	0.288129	91782
LRP12	65.9195	-0.13105	0.0506562	-2.58704	0.0096803	0.28868	29967
SPACA6	88.3664	-0.144122	0.0557369	-2.58575	0.00971662	0.289074	147650
STYK1	107.948	0.29581	0.11442	2.58531	0.00972922	0.289074	55359
HS3ST3B1	78.1152	-0.197568	0.0765225	-2.58183	0.00982776	0.291467	9953
ASPN	199.124	-0.301646	0.117052	-2.57702	0.00996571	0.294485	54829
DLG3	264.984	0.199866	0.0775763	2.57638	0.0099841	0.294485	1741
IGDCC4	52.3146	-0.176198	0.0683833	-2.57662	0.0099771	0.294485	57722
CD86	72.0497	-0.171593	0.0666298	-2.57531	0.0100149	0.294858	942
SFN	4245.12	0.273636	0.106295	2.5743	0.0100443	0.295186	2810
ABLIM1	269.238	0.230256	0.0895223	2.57206	0.0101097	0.296569	3983
JADE3	73.8946	-0.181175	0.0704649	-2.57114	0.0101364	0.296815	9767
WARS2	145.209	0.146373	0.0570003	2.56794	0.0102306	0.299031	10352
ARFGAP3	97.4502	0.26269	0.102396	2.56543	0.0103047	0.299039	26286
DOCK11	84.0488	0.241025	0.0939316	2.56596	0.0102891	0.299039	139818
FAM214B	144.632	0.135595	0.0528422	2.56604	0.0102868	0.299039	80256
SOSTDC1	52.8353	-0.143025	0.0557456	-2.56568	0.0102974	0.299039	25928
ADGRG6	107.333	0.240452	0.0938278	2.5627	0.0103863	0.300869	57211
COL4A3	58.1996	-0.16042	0.0626235	-2.56166	0.0104172	0.300995	1285
POMGNT2	72.5741	-0.126514	0.0493944	-2.56131	0.0104279	0.300995	84892
EFEMP2	145.518	-0.181705	0.0709682	-2.56037	0.010456	0.30127	30008
GIPR	128.649	0.151273	0.0590969	2.55974	0.0104751	0.301284	2696
CCDC80	92.1185	-0.116223	0.0454576	-2.55674	0.0105658	0.301834	151887
CMTM3	176.543	-0.148497	0.0580503	-2.55807	0.0105255	0.301834	123920
EGLN3	175.772	0.391191	0.153078	2.55551	0.0106033	0.301834	112399
ELL2	73.1807	0.162546	0.0636237	2.55481	0.0106247	0.301834	22936
MFAP2	98.1008	-0.10238	0.0400669	-2.55524	0.0106116	0.301834	4237
MTERF4	204.931	0.11286	0.0441616	2.55562	0.0105999	0.301834	130916
RAB34	88.0419	-0.117835	0.0461226	-2.55483	0.0106239	0.301834	83871
VPS13D	142.779	0.116925	0.0457791	2.55411	0.010646	0.301909	55187
PCP4	91.1018	-0.357576	0.140048	-2.55323	0.0106729	0.302143	5121
GTF2H3	139.129	0.0891492	0.0349462	2.55104	0.0107401	0.302988	2967
MGST2	208.978	0.204601	0.0801982	2.55119	0.0107356	0.302988	4258
CCDC68	93.3656	0.234457	0.0919531	2.54975	0.0107802	0.303061	80323
SLC2A1	288.543	0.354645	0.139079	2.54996	0.0107737	0.303061	6513
SCAMP1	136.794	0.18598	0.0729628	2.54897	0.0108043	0.303214	9522
TNS1	138.924	-0.20625	0.0810017	-2.54624	0.0108891	0.305065	7145
MICALL2	118.235	0.163422	0.0642251	2.54451	0.010943	0.305516	79778
ZNF829	64.4322	-0.150051	0.058957	-2.54509	0.0109251	0.305516	374899
KLHL28	89.0839	0.167104	0.0657206	2.54264	0.011002	0.306635	54813
EXPH5	275.2	0.309392	0.121725	2.54173	0.0110306	0.306906	23086
OAZ2	132.932	-0.119588	0.0470802	-2.54009	0.0110824	0.307817	4947
KIAA0319	75.4919	0.126749	0.0499346	2.5383	0.0111391	0.308335	9856
PDCD2	128.93	0.155753	0.0613554	2.53853	0.0111318	0.308335	5134
FGF19	66.7088	0.200533	0.0790677	2.53622	0.0112057	0.309422	9965
GSDME	73.1974	-0.195103	0.0769371	-2.53588	0.0112166	0.309422	1687
NADK	151.362	0.152095	0.0600065	2.53464	0.0112565	0.309993	65220
BASP1	265.689	-0.3562	0.140618	-2.53311	0.0113056	0.3105	10409
KHDC1	63.287	-0.126239	0.0498518	-2.53228	0.0113324	0.3105	80759
ZCCHC14	188.101	-0.169783	0.0670394	-2.53258	0.0113227	0.3105	23174
IQCK	108.643	0.122771	0.0484953	2.53161	0.0113542	0.310571	124152
PRRX1	154.717	-0.404176	0.159759	-2.5299	0.0114094	0.311555	5396
INAFM1	110.473	-0.124624	0.0492824	-2.52877	0.0114463	0.311829	255783
SOAT1	81.4887	-0.216864	0.0857906	-2.52782	0.0114772	0.311829	6646
TRIM37	246.27	-0.273754	0.108273	-2.52837	0.0114594	0.311829	4591
MICA	99.4597	0.115776	0.0458866	2.52309	0.0116329	0.313953	100507436
MXRA7	99.7287	-0.181853	0.0720307	-2.52465	0.0115812	0.313953	439921
REC114	86.4212	-0.100384	0.0397783	-2.52359	0.0116163	0.313953	283677
TNFSF13B	98.1989	-0.225192	0.0892179	-2.52407	0.0116005	0.313953	10673
ZNF165	95.9451	0.178429	0.0707664	2.52138	0.0116895	0.314956	7718
LUZP1	157.421	0.125757	0.0499167	2.51934	0.0117574	0.316258	7798
TLR1	55.4454	-0.132488	0.0526206	-2.51781	0.0118088	0.317113	7096
GXYLT2	103.482	-0.317496	0.126174	-2.51634	0.0118581	0.317911	727936
NDUFA10	117.626	0.126058	0.0501301	2.51462	0.011916	0.318423	4705
RPL11	897.677	0.295203	0.117395	2.51461	0.0119165	0.318423	6135
CAP2	80.576	-0.19301	0.0767865	-2.51359	0.0119508	0.318814	10486
ATP7A	111.633	0.137341	0.0546711	2.51214	0.0120002	0.319179	538
LRCH1	149.722	0.196506	0.078226	2.51203	0.0120039	0.319179	23143
SELE	49.8989	-0.131233	0.0522609	-2.51111	0.0120351	0.319484	6401
BIN2	218.577	-0.134398	0.0535704	-2.50881	0.0121138	0.320622	51411
FAM43A	106.489	-0.233349	0.0930158	-2.5087	0.0121176	0.320622	131583
PALM2-AKAP2	141.327	-0.29078	0.115959	-2.50762	0.0121546	0.321076	445815
MSLN	88.7749	0.14841	0.0592118	2.50642	0.012196	0.321123	10232
TSPYL5	54.0602	-0.132275	0.0527718	-2.50654	0.0121918	0.321123	85453
COL4A1	698.466	-0.393524	0.15732	-2.50142	0.0123695	0.322668	1282
FAM120B	101.549	0.105874	0.042333	2.50097	0.0123852	0.322668	84498
GLT1D1	63.8117	-0.116799	0.0466768	-2.50229	0.0123394	0.322668	144423
KHSRP	456.311	-0.184419	0.0737632	-2.50015	0.0124142	0.322668	8570
MAPK9	189.679	0.151394	0.0605004	2.50237	0.0123364	0.322668	5601
PTPN13	89.2727	0.268041	0.107089	2.50296	0.0123159	0.322668	5783
RCN2	179.74	-0.25743	0.10296	-2.50029	0.0124092	0.322668	5955
ZNF549	88.6675	-0.232299	0.0927703	-2.50402	0.012279	0.322668	256051
MPEG1	161.726	-0.254146	0.101719	-2.49851	0.0124716	0.323125	219972
PSD4	135.359	0.152039	0.0608437	2.49884	0.0124601	0.323125	23550
BEX2	72.5798	-0.370493	0.148349	-2.49744	0.0125094	0.323585	84707
ENPEP	83.6921	-0.131191	0.0525683	-2.49562	0.0125738	0.324733	2028
PANX1	107.262	-0.171913	0.0689113	-2.49471	0.0126062	0.325051	24145
TTC19	262.165	0.248516	0.0996401	2.49414	0.0126264	0.325054	54902
AP000349.1	87.0942	-0.112626	0.0452315	-2.48999	0.0127745	0.325248
DDR2	105.442	-0.180838	0.0725981	-2.49095	0.0127401	0.325248	4921
FAM126A	63.7126	-0.127309	0.0510892	-2.4919	0.0127063	0.325248	84668
GAL	119.735	-0.266923	0.107087	-2.49259	0.0126814	0.325248	51083
PBLD	98.6841	-0.258498	0.103802	-2.49028	0.0127641	0.325248	64081
PLCB1	107.662	-0.321844	0.129216	-2.49073	0.0127479	0.325248	23236
TMEM131L	146.625	-0.237479	0.0952466	-2.49331	0.012656	0.325248	23240
SHISA6	52.4877	-0.240993	0.096818	-2.48914	0.0128054	0.325521	388336
SLC11A1	108.417	-0.154274	0.0620617	-2.48582	0.0129254	0.328057	6556
SLF2	147.654	0.117547	0.0473271	2.48372	0.0130016	0.329477	55719
DOCK5	125.513	0.128392	0.0517453	2.48124	0.0130927	0.330618	80005
PCOLCE	171.399	-0.269357	0.108576	-2.48082	0.0131079	0.330618	5118
SLC2A12	122.901	-0.331945	0.133748	-2.48187	0.0130697	0.330618	154091
ID3	135.226	0.140731	0.0567514	2.47978	0.0131463	0.331071	3399
INTU	145.437	0.170813	0.0688997	2.47915	0.0131697	0.331143	27152
DOK5	64.0108	-0.110118	0.0444354	-2.47816	0.0132063	0.331549	55816
PCCB	131.617	0.148264	0.0599187	2.47443	0.013345	0.333861	5096
PLD6	93.7672	-0.177337	0.0716527	-2.47495	0.0133254	0.333861	201164
PLIN2	454.309	-0.342099	0.138277	-2.47402	0.0133602	0.333861	123
C19orf12	130.852	-0.126218	0.0510349	-2.47317	0.013392	0.33414	83636
CD34	126.328	-0.266601	0.107975	-2.46911	0.0135451	0.336867	947
NFIA	146.465	0.178632	0.0723304	2.46966	0.013524	0.336867	4774
TBC1D9	127.375	-0.16696	0.067633	-2.46861	0.0135637	0.336867	23158
ISM1	71.2593	-0.25319	0.10265	-2.46653	0.0136428	0.337993	140862
SRGN	251.22	-0.351006	0.14232	-2.46632	0.0136508	0.337993	5552
COL4A4	54.3757	-0.223121	0.0905267	-2.46469	0.0137131	0.338688	1286
ROBO2	64.5388	-0.218965	0.0888479	-2.46449	0.0137207	0.338688	6092
FAF1	96.5024	0.133376	0.0541332	2.46384	0.0137456	0.338787	11124
BCL2L14	73.4334	0.119361	0.0484991	2.46109	0.0138517	0.338824	79370
CCL24	144.591	0.177134	0.0719386	2.4623	0.013805	0.338824	6369
DOLPP1	120.758	0.107943	0.0438413	2.46214	0.013811	0.338824	57171
ELOVL5	181.135	-0.261223	0.106073	-2.46266	0.013791	0.338824	60481
OAS1	325.16	0.331431	0.134639	2.46162	0.0138309	0.338824	4938
BAMBI	183.948	0.361308	0.146873	2.46001	0.0138934	0.33933	25805
CAPZB	401.765	0.12332	0.050207	2.45623	0.0140404	0.340777	832
CCDC3	111.607	-0.167901	0.0683711	-2.45574	0.0140596	0.340777	83643
CDKL1	104.017	0.128547	0.052322	2.45685	0.0140162	0.340777	8814
EXOC3	316.44	-0.302371	0.123034	-2.45761	0.0139863	0.340777	11336
HERC5	55.6186	-0.13221	0.0538244	-2.45631	0.014037	0.340777	51191
PDPN	141.096	-0.225054	0.0916625	-2.45524	0.0140789	0.340777	10630
OTUD1	97.4698	0.199246	0.0811912	2.45403	0.0141264	0.341155	220213
SGCD	69.2952	-0.125001	0.0509425	-2.45377	0.0141367	0.341155	6444
SYCP2	51.6808	-0.141157	0.0575653	-2.45212	0.0142019	0.34171	10388
TGIF2	158.397	-0.14854	0.0605669	-2.4525	0.0141868	0.34171	60436
GJB5	85.9159	0.1569	0.064085	2.44831	0.014353	0.343464	2709
MN1	81.8179	-0.195152	0.0796736	-2.44939	0.0143098	0.343464	4330
PPARA	110.67	0.110467	0.045123	2.44814	0.0143596	0.343464	5465
RORA	115.671	-0.21462	0.0876317	-2.44912	0.0143207	0.343464	6095
DGLUCY	159.614	0.163649	0.0668721	2.4472	0.0143971	0.343853	80017
TSHZ3	74.3159	-0.103817	0.0424361	-2.44644	0.0144277	0.344075	57616
PACC1	121.817	0.147148	0.0601871	2.44485	0.0144912	0.345083	55248
LMLN	83.1949	0.101549	0.0415587	2.4435	0.0145455	0.345867	89782
TNIK	96.3086	0.227251	0.0930329	2.4427	0.014578	0.346131	23043
CELSR2	98.2079	-0.14027	0.0574562	-2.44134	0.0146327	0.346922	1952
MED31	141.525	0.218319	0.0895161	2.43888	0.0147328	0.347767	51003
NNMT	304.389	-0.29756	0.121975	-2.43952	0.0147066	0.347767	4837
PDE1A	56.1886	-0.115291	0.0472621	-2.43939	0.0147119	0.347767	5136
CERCAM	143.1	-0.252274	0.103493	-2.43759	0.0147857	0.348	51148
KDM7A	359.047	0.235591	0.0966299	2.43807	0.0147657	0.348	80853
GABPA	104.326	0.0935947	0.0384253	2.43576	0.0148606	0.349256	2551
C1orf194	53.2442	-0.127775	0.052512	-2.43326	0.0149635	0.350657	127003
SMPD2	127.26	0.0947249	0.0389282	2.43332	0.014961	0.350657	6610
WNK4	173.459	0.220263	0.0905676	2.43203	0.0150144	0.351341	65266
BIN3	100.953	0.132964	0.0547263	2.42962	0.0151147	0.352589	55909
METTL14	65.9398	0.111421	0.0458676	2.42918	0.015133	0.352589	57721
TNFAIP3	222.445	-0.230064	0.0947012	-2.42936	0.0151254	0.352589	7128
COL11A1	74.8418	-0.335105	0.138062	-2.42721	0.0152153	0.352628	1301
CST4	198.033	0.439365	0.181061	2.42662	0.0152403	0.352628	1472
HNRNPR	218.07	0.178953	0.0737483	2.42654	0.0152436	0.352628	10236
NDFIP1	153.069	0.167711	0.0690883	2.42748	0.0152041	0.352628	80762
SYF2	111.816	0.116212	0.0478618	2.42806	0.0151797	0.352628	25949
ZBTB10	93.9126	-0.173134	0.0713667	-2.42598	0.0152669	0.352664	65986
MYL9	304.36	-0.251945	0.103948	-2.42375	0.0153612	0.354336	10398
CXCL10	247.658	-0.595771	0.246091	-2.42094	0.0154805	0.355975	3627
ERCC8	79.1208	0.103252	0.0426658	2.42001	0.0155202	0.355975	1161
TNK1	146.8	0.0997836	0.0412314	2.42009	0.0155168	0.355975	8711
TWISTNB	177.072	-0.185845	0.0767464	-2.42155	0.0154546	0.355975	221830
MBOAT2	154.915	0.243562	0.100671	2.41939	0.0155465	0.356073	129642
ELMO2	67.4962	-0.119347	0.0493486	-2.41845	0.0155869	0.356495	63916
RNF183	188.359	0.218781	0.0904874	2.41781	0.0156143	0.356618	138065
NR3C1	111.741	-0.184074	0.0761568	-2.41704	0.0156475	0.356873	2908
COL4A2	440.843	-0.344318	0.142538	-2.41563	0.015708	0.357247	1284
MSI2	285.079	0.207774	0.0859986	2.41601	0.0156914	0.357247	124540
CEL	224.295	-0.708794	0.293577	-2.41434	0.0157639	0.357916	1056
WDR11	221.263	0.278955	0.115561	2.41393	0.0157817	0.357916	55717
ANXA10	52.519	0.273383	0.11334	2.41206	0.0158627	0.359077	11199
ZCCHC3	102.317	-0.115346	0.0478272	-2.41173	0.0158772	0.359077	85364
ERICH1	171.665	0.175342	0.0727422	2.41046	0.0159324	0.359788	157697
MPP6	72.2444	-0.171069	0.0709833	-2.40999	0.015953	0.359788	51678
ITFG2	163.16	0.128412	0.0533403	2.40741	0.0160662	0.361533	55846
RNF24	168.76	-0.209073	0.0868529	-2.40721	0.0160751	0.361533	11237
PNN	619.267	0.306236	0.127266	2.40627	0.0161164	0.361959	5411
ACOX2	104.471	0.191526	0.0797115	2.40274	0.0162726	0.364582	8309
CD55	468.423	0.529424	0.220353	2.40262	0.0162782	0.364582	1604
C5AR1	132.346	-0.260109	0.10837	-2.40019	0.0163864	0.365489	728
PAFAH2	71.8941	0.100797	0.0419835	2.40088	0.0163559	0.365489	5051
TFAP2E	134.964	-0.150157	0.0625529	-2.40048	0.0163737	0.365489	339488
C20orf96	107.146	-0.243454	0.101525	-2.39796	0.0164865	0.365982	140680
CACNA2D4	83.7946	-0.102812	0.0428695	-2.39825	0.0164737	0.365982	93589
KIRREL1	131.465	-0.164538	0.0686018	-2.39844	0.016465	0.365982	55243
LRRK2	54.5418	-0.163764	0.068301	-2.39769	0.0164989	0.365982	120892
FEZ1	75.1406	-0.101388	0.0423081	-2.39642	0.0165562	0.366751	9638
PLAU	169.712	-0.26427	0.110362	-2.39457	0.0166397	0.367594	5328
SRP54	90.1699	0.238189	0.0994537	2.39498	0.0166214	0.367594	6729
AVPR1A	48.0424	-0.122099	0.0510244	-2.39295	0.0167136	0.36829	552
C8orf88	52.5028	-0.129282	0.0540385	-2.39242	0.0167379	0.36829	100127983
FCHSD2	108.564	-0.132267	0.0552869	-2.39238	0.0167394	0.36829	9873
RIIAD1	82.5242	-0.246988	0.103396	-2.38877	0.0169049	0.371425	284485
AP1S1	187.032	0.176941	0.074096	2.38799	0.0169407	0.371708	1174
ETV3	112.953	0.183229	0.0767951	2.38595	0.017035	0.372021	2117
MFSD2A	136.426	0.111251	0.0466529	2.38465	0.0170956	0.372021	84879
MS4A6A	100.911	-0.139748	0.0585795	-2.38561	0.017051	0.372021	64231
RBL1	104.925	-0.208619	0.0875001	-2.38421	0.0171158	0.372021	5933
TNFRSF10B	193.063	0.24187	0.101325	2.38706	0.0169837	0.372021	8795
ZBTB11	131.636	0.118988	0.0498555	2.38665	0.0170027	0.372021	27107
ZNF470	65.6121	-0.114174	0.0478734	-2.38491	0.0170832	0.372021	388566
KIAA1522	88.4802	0.100219	0.0420452	2.38361	0.0171439	0.372133	57648
PHOSPHO1	75.7461	-0.129375	0.0543166	-2.38186	0.0172254	0.373401	162466
ZBED9	55.5777	-0.166466	0.0699328	-2.38037	0.0172951	0.374411	114821
FGF20	72.3102	0.2021	0.0850176	2.37716	0.0174466	0.374684	26281
MED24	79.9243	-0.111854	0.0470271	-2.3785	0.0173835	0.374684	9862
SNAI2	140.247	-0.236492	0.099468	-2.37757	0.0174273	0.374684	6591
SYT17	118.422	0.147479	0.0620189	2.37797	0.0174083	0.374684	51760
TENT5A	134.533	0.267976	0.112627	2.37932	0.0173447	0.374684	55603
ZC3H12B	77.8875	-0.132693	0.0557985	-2.37807	0.0174036	0.374684	340554
CNN1	98.1962	-0.122173	0.0514705	-2.37365	0.0176131	0.376085	1264
GDPD2	87.8094	0.104107	0.0438539	2.37394	0.0175993	0.376085	54857
NQO2	120.097	0.10212	0.0429945	2.37518	0.0175403	0.376085	4835
PXDN	389.095	-0.280824	0.118301	-2.37382	0.0176053	0.376085	7837
SIRPB1	65.4655	-0.161518	0.068083	-2.37237	0.0176743	0.376085	10326
SLC36A1	146.437	-0.177239	0.0746944	-2.37286	0.0176508	0.376085	206358
UBE4B	205.998	0.169928	0.0716267	2.37242	0.017672	0.376085	10277
SDC2	156.939	-0.230812	0.0973162	-2.37177	0.0177031	0.376203	6383
USP42	105.034	-0.127276	0.0536967	-2.37027	0.0177752	0.37724	84132
ASPH	210.662	0.217803	0.0919492	2.36874	0.017849	0.37731	444
CD300LF	62.8853	-0.113793	0.0480989	-2.36581	0.0179907	0.37731	146722
CXCL12	88.1296	-0.180791	0.076359	-2.36765	0.0179014	0.37731	6387
EHHADH	91.2315	0.161783	0.0683723	2.36621	0.0179712	0.37731	1962
MARK3	117.71	0.102872	0.0434861	2.36562	0.0179998	0.37731	4140
NLRP2	57.2219	-0.271418	0.114574	-2.36893	0.0178398	0.37731	55655
PRR15	350.717	-0.273927	0.115753	-2.36647	0.0179588	0.37731	222171
SOX15	146.739	0.104685	0.0442572	2.36538	0.0180115	0.37731	6665
UBXN11	109.515	0.135452	0.0572482	2.36605	0.017979	0.37731	91544
ZNF518B	61.8947	-0.133099	0.056262	-2.3657	0.0179959	0.37731	85460
NHSL1	235.302	0.173481	0.0733616	2.36473	0.018043	0.377482	57224
TGFB1I1	727.354	-0.298418	0.126247	-2.36375	0.0180909	0.377994	7041
SMDT1	111.648	0.0918768	0.0388804	2.36306	0.0181245	0.378209	91689
LDLRAP1	172.964	0.120484	0.0510296	2.36106	0.018223	0.379287	26119
NID2	234.75	-0.378362	0.16025	-2.36108	0.0182218	0.379287	22795
LPCAT4	117.796	0.138853	0.0588686	2.3587	0.0183393	0.380728	254531
RNF152	57.0984	-0.148915	0.0631313	-2.35881	0.0183336	0.380728	220441
ACBD3	130.772	0.18419	0.078207	2.35516	0.0185145	0.382489	64746
EPB41L4A	91.0375	0.254573	0.108083	2.35535	0.0185051	0.382489	64097
NDUFV2	272.477	0.304202	0.129148	2.35546	0.0184999	0.382489	4729
PLA2G7	173.305	-0.28374	0.12048	-2.35508	0.0185186	0.382489	7941
DHRSX	195.994	-0.209583	0.0890515	-2.3535	0.0185976	0.383632	207063
TBC1D8	241.194	0.211786	0.0900063	2.35301	0.018622	0.383647	11138
PRKAG1	207.455	0.198826	0.0845201	2.35241	0.0186522	0.383779	5571
PAN2	132.663	0.181996	0.0773944	2.35154	0.0186959	0.384191	9924
POC1B	111.181	0.193127	0.082155	2.35076	0.0187351	0.384509	282809
DHX32	733.658	0.251691	0.107103	2.35	0.0187736	0.384811	55760
TESC	185.621	0.16894	0.0719236	2.34889	0.0188297	0.385473	54997
AC022415.2	68.1066	-0.118315	0.0503995	-2.34754	0.0188977	0.385515
MAL2	425.196	0.309225	0.131729	2.34744	0.0189031	0.385515	114569
NANP	122.927	-0.146392	0.0623552	-2.34772	0.018889	0.385515	140838
LPAR6	110.218	0.21343	0.0909816	2.34586	0.018983	0.386591	10161
SPTLC2	188.149	0.187661	0.0800103	2.34546	0.0190037	0.386591	9517
ERP27	127.191	-0.440802	0.188107	-2.34336	0.0191111	0.387412	121506
MAPK8	166.164	0.118914	0.0507274	2.34418	0.0190691	0.387412	5599
PCYT1A	142.302	0.124508	0.0531345	2.34326	0.0191158	0.387412	5130
CCT8	225.462	0.228398	0.0976308	2.33941	0.0193143	0.389755	10694
HAVCR2	73.147	-0.101653	0.043438	-2.34017	0.0192748	0.389755	84868
OGA	246.085	0.205443	0.0878343	2.33898	0.0193362	0.389755	10724
SBK1	90.2147	-0.147053	0.0628786	-2.33868	0.0193518	0.389755	388228
YTHDF2	342.076	0.149701	0.0639942	2.33929	0.0193204	0.389755	51441
ANKRD30BL	61.2054	-0.107529	0.0460123	-2.33696	0.0194413	0.390363	554226
CENPU	136.063	0.18976	0.0812089	2.33669	0.0194551	0.390363	79682
IRF6	222.451	0.212668	0.0909897	2.33727	0.0194251	0.390363	3664
TSPAN2	55.9001	-0.167526	0.0717072	-2.33625	0.0194784	0.390363	10100
LOXL2	139.673	-0.139525	0.0597414	-2.33549	0.0195181	0.390675	4017
SNX17	180.42	-0.137849	0.0591403	-2.33088	0.0197599	0.394539	9784
ZNF670	74.553	-0.0990994	0.0425156	-2.33089	0.0197589	0.394539	93474
SALL4	193.554	-0.253159	0.108738	-2.32815	0.0199041	0.395955	57167
TTC7B	89.8363	-0.212926	0.0914515	-2.3283	0.0198964	0.395955	145567
TXNIP	614.43	0.331293	0.142283	2.32841	0.0198906	0.395955	10628
LIMA1	427.253	0.344706	0.148114	2.3273	0.0199494	0.396369	51474
NAAA	118.312	-0.160523	0.0690531	-2.32463	0.0200917	0.398706	27163
DCUN1D5	85.4833	0.146261	0.0629821	2.32226	0.020219	0.400051	84259
HGF	52.8016	-0.167731	0.0722369	-2.32196	0.0202352	0.400051	3082
SIGLEC15	54.7714	0.206885	0.0890762	2.32256	0.0202029	0.400051	284266
SYNJ2	162.255	0.128373	0.0552969	2.32153	0.0202583	0.400051	8871
MSX1	150.409	0.2237	0.0963836	2.32093	0.0202906	0.400201	4487
GEMIN2	100.634	0.141543	0.0610219	2.31954	0.0203659	0.400711	8487
SLC1A5	232.724	0.159738	0.0688572	2.31984	0.0203493	0.400711	6510
CCL2	281.259	-0.431715	0.186302	-2.31729	0.0204879	0.401992	6347
PGAP1	96.5726	0.24672	0.106484	2.31697	0.0205055	0.401992	80055
PTPN9	137.042	-0.152732	0.0659088	-2.31732	0.0204865	0.401992	5780
S100A6	231.737	0.29284	0.126478	2.31534	0.0205945	0.403248	6277
CRYBG2	114.924	0.129621	0.0560176	2.31394	0.0206711	0.403702	55057
CYP2S1	1272.44	-0.345979	0.149498	-2.31427	0.0206528	0.403702	29785
PLA2G10	191.378	0.126371	0.0546222	2.31355	0.0206924	0.403702	8399
AASDH	88.7853	0.124178	0.053738	2.3108	0.0208438	0.406165	132949
ITPRIPL1	75.5075	-0.155553	0.0673395	-2.30998	0.0208891	0.40631	150771
RBM41	192.287	0.186274	0.0806466	2.30976	0.0209014	0.40631	55285
ACVR1C	67.6802	-0.247376	0.107193	-2.30777	0.0210121	0.407972	130399
DCHS1	207.345	-0.182942	0.0793613	-2.30518	0.0211562	0.408814	8642
MIF4GD	188.786	-0.14663	0.0636213	-2.30473	0.0211817	0.408814	57409
MKX	47.9447	-0.123413	0.0535454	-2.30484	0.0211758	0.408814	283078
MTMR6	67.7079	-0.165338	0.0716916	-2.30623	0.0210975	0.408814	9107
PLPP6	236.954	0.275755	0.119579	2.30605	0.0211081	0.408814	403313
CTNNA1	482.402	0.20685	0.0898185	2.30298	0.0212801	0.40925	1495
EIF4A1	91.3702	0.167613	0.0727707	2.3033	0.021262	0.40925	1973
EME2	166.763	0.142227	0.0617377	2.30372	0.0212383	0.40925	197342
AKT1S1	140.182	-0.169848	0.0738228	-2.30075	0.0214055	0.410733	84335
C11orf68	143.785	-0.144672	0.0629072	-2.29977	0.0214615	0.410733	83638
FGR	85.511	-0.21019	0.0913911	-2.2999	0.0214538	0.410733	2268
PIGV	91.449	0.105284	0.0457882	2.29937	0.021484	0.410733	55650
TMPRSS12	50.66	-0.137837	0.0599231	-2.30022	0.0214355	0.410733	283471
CD93	115.529	-0.174177	0.0757837	-2.29835	0.021542	0.410851	22918
LGR6	104.853	0.28165	0.122556	2.29814	0.021554	0.410851	59352
LIPI	50.9567	-0.122361	0.0532532	-2.29772	0.0215778	0.410851	149998
ZFP28	105.885	-0.312695	0.136104	-2.29747	0.0215917	0.410851	140612
BACE1	170.193	-0.193755	0.0843869	-2.29603	0.0216741	0.411663	23621
SLC16A10	54.904	-0.139589	0.0608007	-2.29584	0.0216852	0.411663	117247
C15orf65	85.6202	0.18472	0.080524	2.29397	0.0217921	0.412725	145788
KBTBD6	62.1057	-0.120819	0.0526636	-2.29417	0.0217806	0.412725	89890
PLEKHN1	201.114	0.140968	0.0615142	2.29163	0.021927	0.414422	84069
SHF	249.121	0.221344	0.0965982	2.29139	0.021941	0.414422	90525
TRADD	158.595	0.084365	0.0368232	2.29109	0.0219585	0.414422	8717
SPG7	126.56	0.115746	0.0505299	2.29064	0.0219845	0.41443	6687
DNAAF3	109.947	0.107206	0.0468133	2.29007	0.0220174	0.414453	352909
TMEM159	111.963	0.109929	0.0480094	2.28973	0.0220369	0.414453	57146
FAM53B	191.921	0.150299	0.0656577	2.28913	0.0220718	0.41447	9679
MAGEA11	57.9658	-0.153382	0.0670131	-2.28883	0.022089	0.41447	4110
TNS3	557.441	-0.375938	0.164444	-2.28612	0.0222475	0.41696	64759
GFPT2	100.724	-0.16915	0.0740833	-2.28324	0.0224164	0.41716	9945
MTBP	68.0124	-0.121682	0.0532464	-2.28527	0.022297	0.41716	27085
NFATC2	139.456	-0.180825	0.0791885	-2.28348	0.0224021	0.41716	4773
RAD52	143.426	0.113507	0.0497029	2.28371	0.0223883	0.41716	5893
S100A8	77.0472	-0.264037	0.115605	-2.28395	0.0223747	0.41716	6279
ST6GAL1	229.32	-0.344305	0.150784	-2.28343	0.0224051	0.41716	6480
ZNF10	87.4563	0.136278	0.0596962	2.28286	0.0224385	0.41716	7556
OXTR	149.188	0.104708	0.0458791	2.28227	0.0224736	0.417333	5021
SH2B3	97.2863	-0.128686	0.0564727	-2.27872	0.0226836	0.42075	10019
ITIH5	84.9812	-0.108187	0.0474977	-2.27773	0.0227425	0.42136	80760
GPN2	109.061	0.113114	0.0496791	2.27689	0.0227926	0.421717	54707
ZADH2	171.141	0.179994	0.0790648	2.27654	0.0228138	0.421717	284273
TBXAS1	104.337	0.116681	0.0512667	2.27596	0.0228481	0.42187	6916
IRX3	59.0299	0.255919	0.112508	2.27467	0.0229259	0.422342	79191
NUAK1	160.929	-0.184106	0.0809338	-2.27477	0.0229196	0.422342	9891
TMEM138	234.42	-0.245261	0.107878	-2.2735	0.0229963	0.423158	51524
COL2A1	71.7843	-0.109399	0.0481331	-2.27283	0.0230362	0.423411	1280
B3GALT5	95.59	0.255617	0.11253	2.27155	0.0231138	0.42432	10317
DTWD2	120.197	0.138987	0.0611967	2.27115	0.0231381	0.42432	285605
NMNAT3	118.239	0.101085	0.0445217	2.27046	0.0231796	0.424601	349565
CYP2C9	71.6582	0.2762	0.121771	2.26819	0.0233177	0.42602	1559
GPX7	76.6872	-0.160724	0.0708963	-2.26703	0.0233886	0.42602	2882
PHF13	72.5361	-0.117307	0.05174	-2.26723	0.023376	0.42602	148479
PLPPR4	53.86	-0.117524	0.051834	-2.26732	0.0233705	0.42602	9890
PPT1	626.679	-0.301279	0.132802	-2.26864	0.0232904	0.42602	5538
MEX3A	124.952	-0.119955	0.0529287	-2.26636	0.0234293	0.426282	92312
DNAL1	75.5416	0.120517	0.0532016	2.26529	0.0234948	0.42656	83544
LAIR1	149.442	-0.160872	0.0710173	-2.26525	0.0234973	0.42656	3903
ZSWIM1	98.7924	-0.167783	0.0740875	-2.26466	0.0235334	0.426737	90204
AL109811.3	193.68	0.23197	0.102457	2.26406	0.0235701	0.426925
BLMH	84.715	-0.136763	0.0604364	-2.26293	0.0236402	0.427684	642
LCN2	1060.79	0.551381	0.243701	2.26253	0.0236649	0.427684	3934
TEP1	110.055	0.134735	0.059571	2.26176	0.0237123	0.428065	7011
DSEL	50.2371	-0.119592	0.0529131	-2.26016	0.0238112	0.428893	92126
SLC35A3	249.345	0.223926	0.0990641	2.26042	0.0237953	0.428893	23443
RBM25	326.244	0.246123	0.108972	2.25859	0.0239091	0.430178	58517
ANKRD29	50.8865	-0.129754	0.0574815	-2.25732	0.0239883	0.431009	147463
B3GAT2	94.6901	0.127763	0.0566822	2.25402	0.0241949	0.431009	135152
CR2	54.0805	-0.125046	0.0554245	-2.25614	0.0240617	0.431009	1380
DYNC2LI1	66.273	0.117652	0.0521458	2.25622	0.0240569	0.431009	51626
FIS1	138.248	0.11022	0.0488897	2.25446	0.0241674	0.431009	51024
IL23A	90.7056	0.100732	0.0446773	2.25465	0.0241551	0.431009	51561
PSORS1C2	79.3644	0.155159	0.0688361	2.25404	0.0241939	0.431009	170680
RNASE2	79.8523	-0.267572	0.118645	-2.25523	0.0241187	0.431009	6036
UBL7	206.409	-0.15292	0.0677868	-2.25589	0.0240773	0.431009	84993
PCM1	256.849	0.18457	0.0819014	2.25357	0.0242235	0.431046	5108
KSR1	138.005	-0.111742	0.0496421	-2.25096	0.0243882	0.433025	8844
TYRO3	75.0872	-0.0951717	0.0422796	-2.251	0.0243853	0.433025	7301
RAI14	227.983	-0.238832	0.106139	-2.25017	0.0244381	0.433435	26064
C1S	213.375	-0.328149	0.146009	-2.24746	0.0246106	0.433878	716
CLEC2B	95.3392	-0.206494	0.0918875	-2.24724	0.0246245	0.433878	9976
GSDMB	230.975	0.212149	0.0943596	2.2483	0.0245572	0.433878	55876
KHK	115.194	-0.0828463	0.0368645	-2.24732	0.0246195	0.433878	3795
LCP1	265.911	-0.236048	0.104991	-2.24827	0.024559	0.433878	3936
MYO16	89.607	-0.323588	0.143996	-2.2472	0.0246274	0.433878	23026
NEDD4	208.045	-0.236455	0.10525	-2.2466	0.0246657	0.433878	4734
THRB	65.4495	-0.217226	0.0966991	-2.24641	0.0246774	0.433878	7068
CST7	127.434	-0.217148	0.0967425	-2.24459	0.0247942	0.434065	8530
ELF5	78.0857	-0.148846	0.0663092	-2.24473	0.0247858	0.434065	2001
KLK7	82.0647	0.168836	0.0752076	2.24493	0.0247724	0.434065	5650
MAP3K5	181.09	0.204119	0.0909385	2.24458	0.0247953	0.434065	4217
CEP70	75.8553	0.129313	0.057673	2.24218	0.0249499	0.435829	80321
MSH3	125.672	0.103233	0.0460375	2.24237	0.0249377	0.435829	4437
ACD	95.8728	-0.16702	0.0745235	-2.24117	0.0250152	0.435944	65057
CCDC28B	128.852	0.0991637	0.0442614	2.24041	0.0250642	0.435944	79140
GDA	173.944	0.326713	0.145799	2.24085	0.0250357	0.435944	9615
THOC1	208.442	0.208685	0.0931335	2.24071	0.0250451	0.435944	9984
CBR3	234.277	0.216134	0.0965296	2.23905	0.0251528	0.437016	874
VIM	405.506	-0.36553	0.163342	-2.23782	0.0252325	0.437932	7431
TNFSF15	142.65	0.17241	0.0771278	2.23538	0.0253925	0.440235	9966
ACER3	173.483	0.187033	0.0837219	2.23397	0.0254847	0.441257	55331
FITM2	144.328	-0.117925	0.0527947	-2.23365	0.0255059	0.441257	128486
PDC	65.7868	0.145056	0.0649572	2.2331	0.0255422	0.441413	5132
PRR12	187.902	-0.200267	0.0896978	-2.23269	0.0255694	0.441413	57479
TRIB3	186.091	-0.198231	0.0888466	-2.23116	0.0256703	0.442682	57761
GPR143	120.732	-0.293333	0.131522	-2.2303	0.0257276	0.443198	4935
APOBEC3G	136.852	-0.164812	0.0739944	-2.22736	0.0259234	0.443272	60489
ATF3	176.258	0.33149	0.14869	2.22941	0.0257869	0.443272	467
HDGFL3	94.7689	-0.210183	0.0943376	-2.22798	0.0258816	0.443272	50810
MMP14	195.81	-0.18679	0.0838022	-2.22894	0.0258181	0.443272	4323
NSUN7	85.8463	0.153836	0.0690661	2.22737	0.0259225	0.443272	79730
PNRC2	308.471	0.180934	0.0811831	2.22871	0.0258329	0.443272	55629
ZBED3	124.63	-0.179064	0.0803592	-2.22829	0.0258613	0.443272	84327
AKR1C3	199.938	0.384361	0.172632	2.22647	0.0259828	0.44335	8644
JCAD	59.0727	-0.137686	0.0618389	-2.22653	0.0259789	0.44335	57608
NT5DC3	89.3209	0.101186	0.0454794	2.22487	0.0260902	0.44376	51559
PRSS33	167.179	0.521064	0.234241	2.22448	0.0261164	0.44376	260429
SP140L	161.077	0.179165	0.0805279	2.22489	0.0260889	0.44376	93349
ZNF526	83.1785	-0.0921807	0.0414309	-2.22492	0.0260863	0.44376	116115
CD160	63.6362	-0.11013	0.0495715	-2.22163	0.0263081	0.4438	11126
CSAD	116.965	0.134906	0.0607359	2.22119	0.026338	0.4438	51380
EZR	398.348	0.302128	0.135868	2.22369	0.0261692	0.4438	7430
FAM3D	366.175	0.314639	0.141549	2.22283	0.0262272	0.4438	131177
LAMC2	101.416	0.104968	0.0472182	2.22304	0.0262132	0.4438	3918
LTN1	136.098	0.142599	0.0641815	2.22181	0.0262961	0.4438	26046
OR51E2	50.9909	-0.221262	0.0996043	-2.22141	0.0263229	0.4438	81285
RASAL3	128.32	0.127355	0.0573253	2.22162	0.0263087	0.4438	64926
SPDEF	171.058	0.115802	0.0521481	2.22064	0.0263752	0.443965	25803
BEX4	65.3669	-0.310144	0.139723	-2.2197	0.0264391	0.444578	56271
ASAP1	243.512	-0.246875	0.111262	-2.21886	0.0264965	0.44462	50807
SPATS2	114.008	0.141591	0.0638075	2.21903	0.0264847	0.44462	65244
E2F1	179.009	-0.0942272	0.0424901	-2.21763	0.0265802	0.445492	1869
KCTD1	105.555	0.152079	0.0685877	2.21729	0.0266035	0.445492	284252
CASZ1	100.644	0.117423	0.0529715	2.21672	0.026642	0.445676	54897
TFCP2L1	165.751	-0.193207	0.0871791	-2.21621	0.026677	0.445801	29842
ZSCAN21	125.746	-0.126122	0.0569211	-2.21573	0.02671	0.445892	7589
DNAAF2	89.0831	0.140541	0.0634464	2.21511	0.0267523	0.446138	55172
CCND2	597.496	-0.367002	0.165743	-2.21429	0.0268092	0.446167	894
PLA1A	64.0332	-0.113125	0.0510869	-2.21436	0.0268038	0.446167	51365
ADIG	107.301	0.0885184	0.0399869	2.21369	0.0268504	0.446394	149685
USP53	161.396	0.225317	0.101878	2.21163	0.0269922	0.448292	54532
BTBD7	127.469	0.145418	0.0658413	2.20862	0.0272013	0.449195	55727
C1orf21	151.201	0.195636	0.0885059	2.21043	0.0270752	0.449195	81563
CLDND2	109.158	0.0812651	0.0368023	2.20816	0.0272334	0.449195	125875
NR2F2	251.634	-0.205408	0.0929749	-2.20929	0.0271547	0.449195	7026
NUCKS1	734.153	0.198484	0.0898349	2.20943	0.0271447	0.449195	64710
SUPT3H	95.0297	0.0941245	0.0426279	2.20805	0.0272407	0.449195	8464
ZNF2	71.6271	-0.122455	0.0554333	-2.20906	0.0271705	0.449195	7549
TMEM119	106.786	-0.265884	0.120469	-2.20706	0.0273095	0.449414	338773
TMEM98	108.985	-0.158949	0.0720158	-2.20714	0.0273039	0.449414	26022
CELSR3	106.841	-0.165131	0.0748682	-2.20562	0.0274108	0.450604	1951
EDAR	118.993	0.198854	0.0902062	2.20444	0.0274932	0.450604	10913
NCF2	197.945	-0.194888	0.0883867	-2.20494	0.0274582	0.450604	4688
YARS	154.547	0.128333	0.0582116	2.2046	0.0274821	0.450604	8565
CYP4X1	69.4914	0.261791	0.118785	2.2039	0.0275311	0.450769	260293
DNAJC16	111.691	0.141679	0.0643124	2.20297	0.0275966	0.451386	23341
MYNN	139.548	0.166818	0.0757889	2.20109	0.0277296	0.453104	55892
VWDE	49.1409	-0.135257	0.0614872	-2.19976	0.0278242	0.454191	221806
ANKRD40CL	120.68	0.239304	0.108817	2.19914	0.0278677	0.454442	55018
RPS6KA1	274.346	0.192864	0.0877839	2.19703	0.0280181	0.456435	6195
BTBD16	68.5721	0.157188	0.0716126	2.19498	0.0281651	0.456839	118663
GPCPD1	329.413	-0.363266	0.165414	-2.19611	0.0280844	0.456839	56261
PRKRIP1	152.469	0.109638	0.049959	2.19457	0.0281948	0.456839	79706
SLITRK6	64.5012	0.415099	0.189163	2.1944	0.0282065	0.456839	84189
SYNE4	160.373	-0.240737	0.109729	-2.19393	0.0282404	0.456839	163183
TAOK1	171.595	-0.13241	0.0603506	-2.19401	0.0282343	0.456839	57551
WDR25	96.8583	0.0857574	0.0390556	2.19578	0.0281078	0.456839	79446
CNNM1	63.113	-0.0971813	0.0443253	-2.19246	0.0283466	0.457644	26507
KCNMB1	68.982	-0.116378	0.053077	-2.19262	0.0283347	0.457644	3779
ACBD5	160.836	0.208444	0.0951125	2.19155	0.028412	0.458214	91452
SGMS2	135.617	0.225606	0.102968	2.19103	0.0284495	0.458214	166929
STAT6	435.114	0.191651	0.08748	2.19079	0.0284668	0.458214	6778
SH3TC2	99.3196	0.166793	0.0761652	2.18988	0.0285328	0.458441	79628
TTC28	95.1949	-0.0959843	0.0438321	-2.18982	0.0285376	0.458441	23331
ID1	191.801	0.252547	0.115465	2.18721	0.028727	0.460441	3397
PITPNM3	70.865	0.0938536	0.0429156	2.18693	0.0287473	0.460441	83394
STXBP5L	47.1463	-0.132707	0.0606791	-2.18703	0.0287405	0.460441	9515
PBOV1	75.1399	0.0952753	0.0435967	2.18538	0.028861	0.461804	59351
GLG1	169.759	0.170864	0.0782135	2.18458	0.0289194	0.462281	2734
TYMS	191.104	0.236402	0.108281	2.18323	0.0290188	0.463413	7298
IRAK3	69.31	-0.137661	0.0630652	-2.18283	0.0290481	0.463425	11213
CD200	91.9757	0.32615	0.149506	2.18152	0.0291448	0.464403	4345
CHSY1	174.641	-0.270661	0.124087	-2.18122	0.0291668	0.464403	22856
ADCK1	107.479	0.114963	0.0527746	2.17837	0.0293786	0.46575	57143
HSF2BP	70.4812	-0.0960937	0.0441251	-2.17776	0.029424	0.46575	11077
MON2	100.433	0.130766	0.0600386	2.17803	0.0294038	0.46575	23041
PIPOX	75.2752	-0.260367	0.119522	-2.1784	0.0293762	0.46575	51268
PPP1R3D	101.364	-0.127597	0.0585707	-2.17851	0.0293679	0.46575	5509
ZNHIT1	186.482	0.147321	0.067626	2.17846	0.0293717	0.46575	10467
HOXD10	114.087	-0.325956	0.149923	-2.17416	0.0296929	0.469548	3236
CYBB	183.002	-0.209174	0.0963008	-2.1721	0.0298484	0.470733	1536
F11R	154.402	0.190087	0.0875073	2.17224	0.0298375	0.470733	50848
OSBPL10	143.36	0.121906	0.0561359	2.17162	0.0298841	0.470733	114884
TLR2	69.609	-0.104124	0.04794	-2.17196	0.0298588	0.470733	7097
BBS2	181.18	0.153649	0.0707766	2.1709	0.0299387	0.471134	583
ATRN	185.109	-0.219862	0.101336	-2.16963	0.030035	0.472191	8455
TNFRSF9	63.7966	-0.100259	0.0462222	-2.16907	0.0300771	0.472394	3604
ACTA2	835.086	-0.343041	0.158327	-2.16667	0.0302603	0.474594	59
LIN28A	84.4466	0.106609	0.0492174	2.16608	0.0303051	0.474594	79727
PPHLN1	164.368	0.139689	0.0644803	2.16639	0.0302816	0.474594	51535
DKK4	79.4065	0.125358	0.0579065	2.16484	0.0304003	0.475626	27121
DDIT4	288.937	0.32391	0.149652	2.16443	0.0304315	0.475654	54541
C17orf97	374.474	0.385587	0.178214	2.16362	0.0304935	0.476163	400566
WWTR1	123.001	-0.205806	0.0951553	-2.16284	0.0305532	0.476635	25937
HOXD9	97.055	-0.173793	0.0804303	-2.16079	0.0307114	0.477265	3235
LCN15	74.262	0.187665	0.0868452	2.16091	0.0307023	0.477265	389812
PTCD2	94.2927	0.0951498	0.0440202	2.1615	0.0306565	0.477265	79810
PTPRA	142.752	-0.164317	0.0760359	-2.16104	0.0306922	0.477265	5786
IMPA1	120.787	0.236774	0.109674	2.15888	0.0308591	0.4791	3612
ZFYVE21	123.858	0.163567	0.0757805	2.15842	0.0308949	0.479196	79038
SCNN1A	326.802	0.212891	0.0987087	2.15676	0.0310244	0.480745	6337
GPR84	58.053	-0.104915	0.0486695	-2.15567	0.0311093	0.481316	53831
MICAL3	106.875	0.106711	0.0495096	2.15537	0.0311329	0.481316	57553
RNF208	77.1452	-0.108613	0.0503969	-2.15515	0.0311505	0.481316	727800
ITLN1	81.596	0.329791	0.153196	2.15273	0.0313396	0.483778	55600
HID1	195.122	0.182982	0.0850751	2.15083	0.0314898	0.485633	283987
DRG2	134.326	0.0782419	0.0363969	2.14969	0.0315801	0.48595	1819
ENAH	149.913	-0.199807	0.092958	-2.14943	0.0316004	0.48595	55740
SMAD2	154.736	0.189945	0.0883695	2.14944	0.0315993	0.48595	4087
SLC25A27	97.2676	0.144273	0.0671429	2.14874	0.0316547	0.486323	9481
FCRLB	55.8512	-0.104857	0.04882	-2.14783	0.0317275	0.48698	127943
ZNF575	123.906	0.0980571	0.0456759	2.1468	0.0318093	0.487773	284346
ADGRL2	57.707	-0.122419	0.0570503	-2.14582	0.0318877	0.488513	23266
XYLT1	163.846	0.157965	0.0737562	2.14172	0.0322163	0.49308	64131
ACTR3B	103.323	-0.109004	0.0509956	-2.13751	0.0325567	0.495516	57180
DAB2IP	264.201	0.206459	0.0965496	2.13837	0.0324868	0.495516	153090
KAT6A	158.63	-0.225798	0.105578	-2.1387	0.0324603	0.495516	7994
LATS2	159.914	-0.291613	0.136428	-2.13748	0.0325591	0.495516	26524
PCSK7	245.567	0.140761	0.0658501	2.1376	0.0325488	0.495516	9159
SPESP1	47.8558	-0.116217	0.0543294	-2.13912	0.0324256	0.495516	246777
GFM2	134.971	0.202246	0.0947253	2.13508	0.0327544	0.497231	84340
KIF23	97.8681	-0.121569	0.056925	-2.1356	0.0327121	0.497231	9493
LCA5L	76.8571	0.1075	0.0503521	2.13496	0.0327639	0.497231	150082
ANKRD37	116.077	0.180514	0.0846225	2.13316	0.0329112	0.497825	353322
COL6A1	254.421	-0.235112	0.110198	-2.13355	0.0328793	0.497825	1291
MGAT1	107.298	-0.10399	0.0487605	-2.13267	0.0329517	0.497825	4245
MXRA8	205.589	-0.209346	0.0981349	-2.13324	0.0329048	0.497825	54587
NOC2L	133.338	0.0894287	0.0419339	2.13261	0.0329567	0.497825	26155
C1GALT1C1L	51.1011	-0.108192	0.0507478	-2.13196	0.0330104	0.498049	728819
DIP2B	122.711	0.192204	0.0901831	2.13127	0.0330671	0.498049	57609
NAT1	186.64	0.255146	0.119751	2.13064	0.0331188	0.498049	9
SLC25A14	110.375	0.122875	0.0576725	2.13056	0.0331254	0.498049	9016
USP29	47.7946	-0.110272	0.051744	-2.1311	0.0330812	0.498049	57663
PRCP	70.3203	-0.10522	0.0494363	-2.12839	0.0333047	0.499818	5547
TBC1D5	183.776	-0.162902	0.0765302	-2.1286	0.0332876	0.499818	9779
ATP6V1E2	90.8813	-0.110458	0.051956	-2.12599	0.0335045	0.500447	90423
CALB1	98.4166	0.353141	0.166143	2.12552	0.0335432	0.500447	793
CNTN3	49.2605	-0.25685	0.120758	-2.12698	0.0334218	0.500447	5067
DPY19L3	87.1056	0.168622	0.079341	2.12528	0.033563	0.500447	147991
GRHL3	80.6179	0.194767	0.0916001	2.12628	0.0334803	0.500447	57822
TRMT44	141.715	0.0843796	0.0397003	2.12542	0.033552	0.500447	152992
TRPV2	94.6417	-0.0878123	0.0413011	-2.12615	0.033491	0.500447	51393
STX12	165.871	0.158221	0.0744636	2.12481	0.0336028	0.50058	23673
C9orf152	254.129	0.314254	0.148017	2.12309	0.0337462	0.500874	401546
SREK1IP1	139.603	0.182322	0.0858501	2.12373	0.0336927	0.500874	285672
TECPR1	98.6954	0.0878459	0.0413749	2.12317	0.0337397	0.500874	25851
UAP1	153.445	0.254405	0.119819	2.12324	0.0337338	0.500874	6675
OPA1	171.022	0.157017	0.0739984	2.1219	0.0338459	0.501892	4976
COLCA2	168.336	0.393125	0.185325	2.12127	0.0338991	0.502222	120376
NUP62CL	135.237	0.209071	0.0985821	2.12079	0.0339398	0.502365	54830
ARAP2	80.7303	0.157712	0.074437	2.11873	0.0341134	0.503822	116984
CPNE2	183.737	-0.205147	0.0968753	-2.11764	0.034206	0.503822	221184
PLA2G4A	64.108	0.230404	0.108814	2.11741	0.0342249	0.503822	5321
RIOK3	109.858	0.17427	0.0822919	2.11771	0.0341996	0.503822	8780
TFF2	79.7891	0.149462	0.0705524	2.11846	0.0341362	0.503822	7032
TMEM161B	144.961	0.154575	0.0729404	2.1192	0.0340739	0.503822	153396
C11orf95	120.948	-0.164474	0.0777058	-2.11663	0.0342917	0.503888	65998
THTPA	149.343	-0.118152	0.0558183	-2.11673	0.0342826	0.503888	79178
DMAC2L	137.057	0.153559	0.0726169	2.11464	0.0344606	0.505911	27109
C1QC	202.635	-0.181171	0.0857295	-2.11329	0.0345759	0.506227	714
DENND5B	57.9836	-0.105614	0.0499746	-2.11336	0.0345703	0.506227	160518
RASA1	424.838	0.228091	0.107901	2.11389	0.0345249	0.506227	5921
CARF	74.8283	-0.157669	0.0746421	-2.11234	0.0346575	0.506314	79800
F3	382.147	0.301471	0.142696	2.11268	0.0346281	0.506314	2152
PRICKLE2	96.0222	-0.142445	0.0674417	-2.11213	0.0346756	0.506314	166336
ARMC9	71.2052	-0.123853	0.0586841	-2.11051	0.0348142	0.507423	80210
DYNLRB1	93.45	-0.144821	0.068614	-2.11066	0.0348013	0.507423	83658
ARFGEF3	121.257	0.212805	0.100906	2.10895	0.0349485	0.508922	57221
EML3	185.739	-0.114568	0.0543858	-2.10659	0.0351532	0.510984	256364
GNAS	1609.09	-0.280394	0.133084	-2.1069	0.0351261	0.510984	2778
AHI1	136.71	0.100307	0.0476472	2.10521	0.0352732	0.51213	54806
C22orf15	91.6297	0.131257	0.0624127	2.10305	0.035461	0.51213	150248
CCDC157	102.297	0.0778418	0.0369915	2.10432	0.035351	0.51213	550631
CYTH2	218.472	0.145369	0.0691739	2.10151	0.0355964	0.51213	9266
DDX60L	218.744	0.24176	0.114894	2.1042	0.0353607	0.51213	91351
GRP	53.8232	-0.131578	0.0625201	-2.10457	0.035329	0.51213	2922
IGFL2	61.6399	0.121025	0.0575704	2.10221	0.035535	0.51213	147920
KCNK1	154.772	0.203627	0.0968233	2.10308	0.0354588	0.51213	3775
PDSS2	95.8502	0.125665	0.059785	2.10195	0.0355577	0.51213	57107
PLPP3	126.113	-0.245315	0.116675	-2.10254	0.0355056	0.51213	8613
PRMT6	73.8333	-0.145642	0.0692804	-2.10221	0.0355351	0.51213	55170
PUM3	175.854	0.155684	0.074088	2.10133	0.0356116	0.51213	9933
SYTL3	96.202	0.133876	0.0637381	2.1004	0.0356935	0.512398	94120
TRIM47	173.554	-0.170996	0.0814089	-2.10046	0.0356883	0.512398	91107
CACNB3	143.102	0.109842	0.0523136	2.09968	0.0357574	0.512846	784
MAP3K11	106.185	-0.0785107	0.0373983	-2.09931	0.0357893	0.512846	4296
PROM2	112.319	0.156307	0.0744683	2.09897	0.0358197	0.512846	150696
CHURC1	161.784	0.148574	0.0708401	2.09732	0.0359651	0.513565	91612
MORF4L1	306.615	-0.190357	0.0907362	-2.09792	0.0359126	0.513565	10933
ZNF628	89.3207	0.115538	0.0550795	2.09766	0.035935	0.513565	89887
HOMER3	113.081	-0.0810211	0.0386694	-2.09522	0.036151	0.515497	9454
IGFN1	77.5779	0.106935	0.051041	2.09508	0.0361641	0.515497	91156
ANG	200.074	0.293352	0.140166	2.09288	0.0363597	0.51692	283
CRABP1	84.4489	-0.0858166	0.0409989	-2.09315	0.0363361	0.51692	1381
SLC35D2	112.383	0.090244	0.0431107	2.09331	0.0363218	0.51692	11046
CCDC125	135.158	0.174686	0.0835219	2.0915	0.0364832	0.517515	202243
DAAM1	88.233	0.101193	0.0483949	2.09099	0.0365294	0.517515	23002
DHFR2	113.257	0.105417	0.050412	2.09111	0.0365179	0.517515	200895
MMEL1	138.96	0.122028	0.0583321	2.09196	0.0364424	0.517515	79258
APC	71.9222	0.102919	0.0492403	2.09015	0.0366046	0.518128	324
LRRC66	86.0769	0.121556	0.058177	2.08943	0.0366695	0.518593	339977
XCL1	54.3298	-0.130589	0.0625202	-2.08875	0.0367301	0.518998	6375
SLC9A1	150.643	0.107104	0.0512883	2.08828	0.0367728	0.519147	6548
CDC16	300.132	0.249976	0.119776	2.08703	0.0368851	0.519355	8881
CENPS	158.722	0.192717	0.0923864	2.08599	0.03698	0.519355	378708
CYP3A43	73.8385	0.0956077	0.0458017	2.08743	0.0368496	0.519355	64816
PADI1	98.3427	0.108843	0.0521649	2.08651	0.0369325	0.519355	29943
SRD5A1	106.43	-0.207924	0.0996677	-2.08618	0.0369627	0.519355	6715
TRIM31	268.035	0.279769	0.134035	2.08729	0.0368619	0.519355	11074
CLYBL	85.1901	0.138357	0.0663579	2.08501	0.0370683	0.520144	171425
CEP85	106.754	0.107772	0.0516987	2.08461	0.0371047	0.520205	64793
MBD6	123.876	0.0877968	0.0421299	2.08395	0.0371643	0.520589	114785
ANGPTL1	94.2609	0.141194	0.0677885	2.08287	0.0372635	0.520991	9068
PARD6A	130.716	-0.0855111	0.0410602	-2.08258	0.0372895	0.520991	50855
PCBP2	280.987	0.171196	0.0821856	2.08304	0.0372472	0.520991	5094
PIGU	121.92	-0.11421	0.0548702	-2.08146	0.0373914	0.521814	128869
PM20D2	233.992	-0.272964	0.131155	-2.08123	0.0374129	0.521814	135293
MUC12	5256.72	-0.309151	0.148572	-2.08082	0.0374508	0.521894	10071
FAM216A	162.251	0.134267	0.0645436	2.08025	0.0375028	0.522169	29902
SDHA	340.713	0.172514	0.0829582	2.07952	0.0375692	0.522644	6389
PPP2R5C	175.679	0.169445	0.0815214	2.07853	0.0376602	0.523461	5527
AIF1	117.605	-0.11337	0.0546661	-2.07387	0.0380914	0.523873	199
B4GALT4	163.262	0.118703	0.0571651	2.0765	0.0378478	0.523873	8702
BRAP	157.713	0.0959493	0.0462382	2.07511	0.0379764	0.523873	8315
CA13	114.08	0.191115	0.0921244	2.07453	0.0380299	0.523873	377677
CDKN1B	479.481	-0.247417	0.119261	-2.07458	0.0380253	0.523873	1027
COL14A1	79.1618	-0.15437	0.074435	-2.0739	0.038089	0.523873	7373
CRMP1	93.1969	-0.108346	0.0521943	-2.07581	0.0379111	0.523873	1400
DVL1	441.875	0.105076	0.0505711	2.07779	0.0377288	0.523873	1855
EPN2	130.486	0.087364	0.0420993	2.07519	0.037969	0.523873	22905
ESCO1	342.401	0.250136	0.120625	2.07366	0.0381105	0.523873	114799
SLC22A11	62.8646	-0.103594	0.0499509	-2.07391	0.0380874	0.523873	55867
STX19	121.279	0.259374	0.124951	2.0758	0.0379123	0.523873	415117
TMEM38B	140.481	-0.208868	0.100584	-2.07655	0.0378433	0.523873	55151
SULF2	367.065	-0.270078	0.130283	-2.07301	0.0381714	0.524266	55959
NUDCD1	89.745	-0.1302	0.0628341	-2.07213	0.0382537	0.524506	84955
PLXDC1	158.47	-0.193996	0.093611	-2.07237	0.0382313	0.524506	57125
CHD6	174.899	-0.155832	0.0752281	-2.07146	0.0383162	0.52479	84181
MS4A8	57.4721	0.185046	0.0893422	2.07121	0.0383392	0.52479	83661
PCDHAC2	69.6904	-0.0944714	0.0456246	-2.07062	0.0383939	0.525095	56134
TNFRSF10D	93.3544	0.0997621	0.0481898	2.07019	0.0384344	0.525205	8793
AAAS	113.515	0.099617	0.048144	2.06915	0.0385322	0.526097	8086
TAF4	329.644	-0.220795	0.106727	-2.06878	0.0385668	0.526126	6874
B3GNT5	165.143	0.192081	0.0929034	2.06754	0.0386835	0.526831	84002
PTGER2	58.9724	0.128744	0.0622679	2.06758	0.0386792	0.526831	5732
CLASP1	77.5528	-0.0925744	0.0448167	-2.06562	0.038864	0.528845	23332
PRR16	92.2914	-0.197813	0.0958008	-2.06484	0.0389382	0.52941	51334
KRT40	55.66	-0.163288	0.0791584	-2.0628	0.0391314	0.53159	125115
DGKA	76.2295	0.166011	0.0805529	2.06089	0.0393131	0.532718	1606
SLC48A1	160.529	0.11346	0.0550529	2.06093	0.0393099	0.532718	55652
TNIP3	74.4268	-0.195592	0.0948937	-2.06117	0.0392868	0.532718	79931
NETO2	123.319	0.284969	0.138363	2.05957	0.0394394	0.533982	81831
ASMTL	157.604	0.133205	0.064839	2.05439	0.0399376	0.534471	8623
BRD1	195.338	0.148999	0.0724736	2.0559	0.0397918	0.534471	23774
CNTROB	131.751	0.111463	0.054174	2.05751	0.0396375	0.534471	116840
EMC1	135.508	0.14745	0.0717177	2.05598	0.039784	0.534471	23065
FAM160B2	142.162	0.0891651	0.0433955	2.05471	0.0399071	0.534471	64760
FBXL14	56.4649	0.125626	0.0610615	2.05738	0.03965	0.534471	144699
IFI27L2	170.437	0.0874414	0.0425115	2.05689	0.039697	0.534471	83982
KCNN4	237.893	0.192853	0.0938717	2.05443	0.0399339	0.534471	3783
RGMA	86.8997	-0.081344	0.0395744	-2.05547	0.039834	0.534471	56963
SLC12A5	78.1001	-0.110511	0.0537335	-2.05666	0.0397192	0.534471	57468
SLC47A1	59.2277	-0.0985515	0.0479573	-2.05498	0.0398805	0.534471	55244
SMYD5	186.209	-0.142624	0.0693436	-2.05677	0.039708	0.534471	10322
SNX5	352.663	-0.184068	0.0895265	-2.05601	0.0397814	0.534471	27131
ST3GAL4	87.5905	0.0917394	0.0445803	2.05784	0.039605	0.534471	6484
ALG6	128.264	0.187571	0.0913207	2.05398	0.0399777	0.534566	29929
AOX1	50.1134	-0.102429	0.0498804	-2.0535	0.0400243	0.534747	316
PPP1R14D	181.577	-0.211363	0.103014	-2.05178	0.0401912	0.536535	54866
KLK8	66.1506	0.101823	0.0496436	2.05109	0.0402585	0.53699	11202
SNX10	136.325	-0.268357	0.130932	-2.04959	0.0404041	0.538489	29887
TRIQK	138.122	0.241889	0.118055	2.04895	0.0404673	0.538887	286144
SKA2	323.956	-0.244397	0.11931	-2.04842	0.0405193	0.539137	348235
ARPIN	219.127	-0.201189	0.0982664	-2.04738	0.0406207	0.540042	348110
BICDL2	96.6266	0.0808505	0.0395181	2.04591	0.040765	0.540542	146439
CAPN9	67.5634	0.14594	0.0713159	2.04638	0.0407186	0.540542	10753
CATSPER3	96.7486	0.0925566	0.0452533	2.0453	0.0408252	0.540542	347732
MPPE1	228.195	0.118471	0.0578961	2.04627	0.0407299	0.540542	65258
ZNF727	48.747	-0.208437	0.101903	-2.04545	0.040811	0.540542	442319
FADD	191.374	-0.0676276	0.0330787	-2.04445	0.0409094	0.541214	8772
ARL14	108.12	0.284969	0.139528	2.04238	0.0411141	0.541914	80117
FAM83B	204.04	0.24313	0.119083	2.04169	0.0411822	0.541914	222584
LRCH2	64.0163	-0.17417	0.0852877	-2.04215	0.0411368	0.541914	57631
PGK1	345.579	0.242341	0.118685	2.04188	0.0411634	0.541914	5230
RCC2	301.443	0.171863	0.0841514	2.04231	0.0411205	0.541914	55920
SNAI3	53.129	-0.101484	0.0497094	-2.04155	0.0411966	0.541914	333929
SPRY3	69.7782	-0.0907408	0.0444267	-2.04248	0.0411035	0.541914	10251
DOK3	125.927	-0.153961	0.0754413	-2.04081	0.0412701	0.542	79930
TDRD6	167.138	-0.196917	0.0964776	-2.04106	0.0412447	0.542	221400
CLIC5	126.935	-0.168937	0.0828617	-2.03878	0.0414716	0.54306	53405
PATL2	70.7236	0.0909541	0.0446221	2.03832	0.0415179	0.54306	197135
PDK1	127.628	0.184481	0.0905142	2.03814	0.0415355	0.54306	5163
SERPINA10	139.443	-0.0901703	0.044245	-2.03798	0.041552	0.54306	51156
SFT2D1	129.452	0.116988	0.0573962	2.03826	0.0415238	0.54306	113402
SLC23A2	97.3729	-0.100923	0.0495045	-2.03867	0.0414825	0.54306	9962
CCDC116	97.6117	0.0793476	0.03896	2.03664	0.0416861	0.543496	164592
GSTA4	98.3518	0.197501	0.0969665	2.0368	0.0416702	0.543496	2941
MYO7B	205.711	0.152047	0.0746329	2.03726	0.0416238	0.543496	4648
EOGT	72.6318	-0.132485	0.0650986	-2.03514	0.0418366	0.544145	285203
RAPGEF3	91.1414	0.0872116	0.0428456	2.03548	0.0418022	0.544145	10411
TAGLN	155.445	-0.118665	0.0583056	-2.03522	0.0418287	0.544145	6876
IL18BP	147.488	-0.120428	0.0591958	-2.03441	0.0419106	0.54467	10068
HTRA1	234.708	-0.250633	0.123218	-2.03406	0.0419457	0.544689	5654
MYO5A	58.5877	-0.110528	0.0543606	-2.03323	0.0420292	0.545336	4644
SLC6A13	65.3427	-0.0956257	0.0470399	-2.03287	0.0420661	0.545378	6540
RCN3	226.743	-0.109916	0.0540888	-2.03214	0.0421398	0.545459	57333
TUBGCP4	194.761	-0.176346	0.0867663	-2.03242	0.0421108	0.545459	27229
ZNF681	54.419	-0.110861	0.0545649	-2.03172	0.0421818	0.545567	148213
AC093323.1	100.196	0.124236	0.0612161	2.02946	0.0424116	0.545923
LRFN5	59.3712	-0.105729	0.0520947	-2.02956	0.0424012	0.545923	145581
RASD1	93.4098	0.124359	0.0612656	2.02983	0.0423733	0.545923	51655
RIBC2	76.657	0.0875224	0.043109	2.03026	0.0423301	0.545923	26150
RPL22	720.447	0.247312	0.121808	2.03033	0.0423225	0.545923	6146
SKP1	467.845	0.231545	0.114016	2.03081	0.0422741	0.545923	6500
AGT	137.883	-0.159836	0.0787991	-2.0284	0.0425197	0.54623	183
MTRF1	66.8137	0.116195	0.0572888	2.02823	0.0425366	0.54623	9617
NOTCH3	102.043	-0.0949714	0.0468118	-2.02879	0.0424798	0.54623	4854
PMEL	87.9977	0.0961619	0.0474303	2.02744	0.0426177	0.546405	6490
RTL8C	351.404	-0.324115	0.159839	-2.02776	0.0425851	0.546405	8933
FPR1	66.8863	-0.101088	0.049872	-2.02695	0.0426679	0.546615	2357
BRD8	148.591	0.150095	0.0741054	2.02543	0.0428233	0.54793	10902
IGFBP5	371.225	-0.318208	0.157118	-2.02528	0.0428383	0.54793	3488
CTSL	169.102	-0.168407	0.0832461	-2.023	0.0430727	0.548762	1514
GHR	57.0636	-0.15845	0.0783168	-2.02319	0.0430536	0.548762	2690
POLG	174.037	-0.107186	0.0529576	-2.02399	0.0429712	0.548762	5428
TIMP2	458.805	-0.321564	0.158898	-2.02372	0.0429991	0.548762	7077
ZSWIM6	384.826	0.204873	0.101259	2.02327	0.0430456	0.548762	57688
KIAA1324L	84.707	-0.183599	0.0907706	-2.02267	0.0431068	0.548765	222223
CXorf21	162.202	0.0937152	0.0463566	2.02161	0.0432162	0.549293	80231
RPH3AL	100.044	0.115265	0.057015	2.02167	0.0432108	0.549293	9501
PUS7L	139.116	0.142171	0.0703501	2.02091	0.0432893	0.549791	83448
PIP4P2	61.8668	-0.172523	0.0854595	-2.01877	0.043511	0.551741	55529
SLC25A37	170.788	0.197775	0.0979602	2.01894	0.043494	0.551741	51312
NMT2	82.1484	0.0981188	0.0486401	2.01724	0.0436701	0.553326	9397
RORC	89.789	0.103949	0.0515493	2.01649	0.0437486	0.553453	6097
SLC17A4	109.382	0.285231	0.141432	2.01673	0.0437236	0.553453	10050
TRMT112	408.297	-0.1257	0.0623539	-2.01591	0.043809	0.553785	51504
PRPF39	105.776	0.1849	0.0917761	2.01469	0.0439376	0.554977	55015
PLA2G12B	95.7178	-0.22216	0.110316	-2.01384	0.0440262	0.555664	84647
TP53BP2	124.425	0.0702814	0.0349048	2.01351	0.0440606	0.555665	7159
APOLD1	154.23	-0.444674	0.220936	-2.01268	0.0441479	0.556332	81575
RASSF1	102.997	0.0884078	0.0439511	2.0115	0.0442722	0.557465	11186
DOP1B	87.3	0.104002	0.0517141	2.01109	0.0443161	0.557584	9980
BAZ1B	245.97	-0.151026	0.0751598	-2.00939	0.0444953	0.559404	9031
SRSF5	284.771	0.217918	0.108512	2.00823	0.0446191	0.560525	6430
YTHDC1	179.074	0.0963181	0.0479769	2.00759	0.0446865	0.560936	91746
TSC22D1	169.027	0.122163	0.060867	2.00705	0.0447445	0.561229	8848
F7	173.745	-0.0766245	0.0381875	-2.00654	0.044799	0.561479	2155
SEMA6D	113.728	-0.179957	0.0897066	-2.00606	0.0448495	0.561676	80031
GMDS	165.213	0.209374	0.104423	2.00506	0.044957	0.56252	2762
RFC2	76.7139	-0.0868144	0.0433036	-2.00478	0.0449863	0.56252	5982
MARK1	54.669	-0.117461	0.058604	-2.00433	0.0450353	0.562697	4139
PAWR	176.323	0.132144	0.0659708	2.00306	0.0451704	0.563951	5074
APOL2	325.625	0.137152	0.068504	2.00211	0.045273	0.56444	23780
NCR3LG1	290.152	-0.28013	0.139923	-2.00202	0.0452821	0.56444	374383
SWI5	140.339	0.115403	0.0576516	2.00173	0.0453142	0.56444	375757
CYP4F2	140.72	0.27687	0.138349	2.00124	0.0453665	0.564637	8529
RAB30	71.115	-0.102852	0.0514021	-2.00093	0.0453997	0.564637	27314
ZNF319	111.493	-0.101622	0.0507963	-2.00057	0.0454389	0.564691	57567
SMIM41	163.82	-0.171148	0.0855757	-1.99996	0.0455049	0.564784	113523638
SS18	171.412	0.155283	0.0776471	1.99985	0.0455162	0.564784	6760
STAU1	534.76	-0.269569	0.134843	-1.99912	0.0455952	0.564898	6780
ZNF750	50.1847	-0.115872	0.0579547	-1.99935	0.0455708	0.564898	79755
DIP2C	76.5816	-0.0921263	0.0461089	-1.99802	0.0457148	0.565948	22982
NEGR1	50.3369	-0.111625	0.055888	-1.9973	0.0457926	0.566477	257194
LCK	92.2253	0.173349	0.0868134	1.9968	0.0458473	0.566722	3932
ARMC2	98.1632	0.230992	0.115746	1.99567	0.0459695	0.567799	84071
RTF1	155.506	-0.161554	0.0809811	-1.99496	0.0460475	0.568329	23168
FKBP7	94.5332	-0.162671	0.0815867	-1.99384	0.0461695	0.568967	51661
ULK1	105.21	0.0917564	0.0460197	1.99385	0.0461685	0.568967	8408
IL17RD	73.703	0.131102	0.0657701	1.99333	0.0462249	0.569216	54756
MEA1	702.837	-0.164256	0.082473	-1.99163	0.0464116	0.571081	4201
FAAH	143.086	0.148988	0.0748532	1.9904	0.0465465	0.571353	2166
PMM1	93.397	0.0815948	0.041006	1.98983	0.0466101	0.571353	5372
TGS1	129.181	0.143281	0.0719659	1.99096	0.0464849	0.571353	96764
TOR4A	383.522	0.131506	0.0660778	1.99017	0.0465724	0.571353	54863
ZBTB47	116.026	-0.073302	0.0368361	-1.98995	0.0465964	0.571353	92999
GSN	144.227	0.138545	0.0696482	1.98922	0.0466773	0.571744	2934
SIT1	113.902	-0.103019	0.0518087	-1.98844	0.046763	0.571928	27240
TOX	65.8312	0.135479	0.0681245	1.9887	0.0467347	0.571928	9760
TMPRSS13	77.7932	0.086144	0.0433335	1.98793	0.0468194	0.572186	84000
LTBP1	143.643	-0.175366	0.0882816	-1.98644	0.0469842	0.573078	4052
PLEKHA6	142.218	0.121813	0.0613358	1.98599	0.0470339	0.573078	22874
TMC7	206.379	0.223453	0.11251	1.98608	0.0470244	0.573078	79905
USP27X	87.8492	-0.0892663	0.0449328	-1.98666	0.0469599	0.573078	389856
CADPS2	97.3535	0.149979	0.0755466	1.98525	0.0471161	0.573533	93664
GSTK1	204.302	0.109239	0.0550406	1.9847	0.0471776	0.573533	373156
YTHDC2	141.748	0.163809	0.0825264	1.98493	0.0471526	0.573533	64848
ZNF711	271.847	0.221034	0.111425	1.9837	0.0472893	0.574461	7552
ZSCAN30	127.295	0.0893607	0.0450738	1.98254	0.0474188	0.575601	100101467
AXL	188.157	-0.2456	0.123951	-1.98143	0.047543	0.576245	558
CD37	60.4876	-0.0906774	0.0457609	-1.98155	0.04753	0.576245	951
METTL22	326.591	-0.127081	0.0641505	-1.98098	0.0475934	0.576424	79091
L3MBTL4	55.6178	-0.115367	0.0582524	-1.98047	0.0476503	0.576682	91133
RECK	51.6317	-0.098318	0.0496596	-1.97984	0.0477217	0.576684	8434
TOE1	135.611	-0.0949902	0.047976	-1.97995	0.047709	0.576684	114034
ANKRD46	85.1316	0.124388	0.0631572	1.9695	0.0488954	0.577154	157567
BAG1	172.17	0.162468	0.0820936	1.97906	0.0478095	0.577154	573
BCL2L15	107.17	0.179489	0.0907458	1.97793	0.047937	0.577154	440603
C1QTNF1	134.633	-0.110646	0.0559416	-1.97788	0.0479423	0.577154	114897
CCDC85B	98.1837	-0.0780741	0.0395502	-1.97405	0.0483759	0.577154	11007
CDCA7	415.932	-0.294617	0.148993	-1.97738	0.0479986	0.577154	83879
CEBPA	266.685	-0.201064	0.102058	-1.9701	0.0488269	0.577154	1050
CNTNAP1	108.258	-0.119067	0.0604411	-1.96997	0.0488416	0.577154	8506
CRTC2	114.798	-0.0934382	0.0473753	-1.9723	0.0485757	0.577154	200186
DEF6	173.767	0.104087	0.0526648	1.97641	0.0481081	0.577154	50619
DMXL1	133.725	0.149032	0.0757255	1.96805	0.0490617	0.577154	1657
ENTPD2	112.79	0.115235	0.0582577	1.97802	0.0479262	0.577154	954
FAM218A	47.0969	-0.102434	0.0519656	-1.97119	0.0487017	0.577154	152756
GATA2	128.304	0.0902702	0.045757	1.97282	0.0485163	0.577154	2624
HCFC1	256.833	-0.0747637	0.0379831	-1.96834	0.0490285	0.577154	3054
HECW1	55.2767	-0.0961528	0.0487033	-1.97426	0.0483525	0.577154	23072
HLA-DMB	182.853	-0.16951	0.0858175	-1.97524	0.0482404	0.577154	3109
LAMP2	203.138	-0.280792	0.142471	-1.97086	0.0487396	0.577154	3920
LRATD2	193.8	0.15666	0.0794849	1.97094	0.048731	0.577154	157638
LRRFIP1	619.175	0.18216	0.0922018	1.97567	0.0481919	0.577154	9208
MOB1B	98.9651	-0.15183	0.0768153	-1.97656	0.0480917	0.577154	92597
MSR1	59.9372	-0.0929614	0.0471253	-1.97264	0.0485361	0.577154	4481
MTSS1	131.974	0.192119	0.097431	1.97185	0.0486268	0.577154	9788
MYL12A	240.833	0.198672	0.100591	1.97506	0.0482619	0.577154	10627
NRXN3	89.9656	-0.16734	0.0850419	-1.96773	0.0490989	0.577154	9369
NSD3	160.593	-0.22817	0.115722	-1.97171	0.0486424	0.577154	54904
NTRK2	54.0183	-0.172835	0.0878408	-1.96759	0.049115	0.577154	4915
OSER1	174.383	-0.153388	0.0779268	-1.96837	0.049026	0.577154	51526
PAFAH1B3	182.696	-0.0760623	0.0385809	-1.9715	0.0486668	0.577154	5050
PIK3CB	249.457	0.225158	0.114104	1.97327	0.0484648	0.577154	5291
PLEKHA1	211.161	0.146099	0.0741938	1.96916	0.0489348	0.577154	59338
PPP2R5E	252.843	0.180988	0.0918452	1.97058	0.0487724	0.577154	5529
PVR	160.362	-0.153699	0.077971	-1.97124	0.0486969	0.577154	5817
RANBP17	98.6618	0.085186	0.0432472	1.96975	0.0488676	0.577154	64901
RRP36	127.243	-0.0931795	0.0472484	-1.97212	0.048596	0.577154	88745
SATB2	337.3	-0.30717	0.155911	-1.97016	0.0488199	0.577154	23314
SLC6A12	56.163	-0.0961415	0.0488354	-1.96868	0.0489894	0.577154	6539
STC2	119.408	-0.229332	0.116526	-1.96808	0.0490585	0.577154	8614
ACKR4	84.617	-0.127319	0.064782	-1.96534	0.0493745	0.579784	51554
LARS	300.457	0.166462	0.084725	1.96474	0.0494449	0.580062	51520
TIGD4	83.4757	0.107579	0.0547609	1.96452	0.0494699	0.580062	201798
AURKAIP1	329.657	0.187247	0.0954617	1.96148	0.0498226	0.580222	54998
CAPN6	73.9199	0.356892	0.181789	1.96322	0.0496207	0.580222	827
CCDC173	84.653	-0.117759	0.0600503	-1.96101	0.0498776	0.580222	129881
CYP4F12	140.251	0.173923	0.0886843	1.96115	0.0498612	0.580222	66002
ETFB	220.423	0.0979522	0.0499457	1.96117	0.049859	0.580222	2109
MIA2	63.2328	0.0908172	0.0462874	1.96203	0.0497593	0.580222	4253
POLR1A	130.095	-0.146879	0.0748141	-1.96326	0.0496163	0.580222	25885
RPL37	140.986	0.107378	0.0547227	1.96222	0.0497364	0.580222	6167
SFXN3	207.213	0.12188	0.0620882	1.96301	0.0496447	0.580222	81855
SPACA7	53.3227	-0.0988157	0.0503676	-1.96189	0.0497752	0.580222	122258
SPSB1	204.785	-0.184587	0.0940748	-1.96213	0.049747	0.580222	80176
ABLIM3	86.6429	0.123781	0.0633106	1.95514	0.0505667	0.580708	22885
ALDH1A3	134.02	-0.207594	0.106024	-1.95799	0.0502315	0.580708	220
ANK2	69.9006	-0.0851949	0.0435814	-1.95484	0.0506016	0.580708	287
ATP5MC2	480.923	0.196933	0.10058	1.95798	0.0502326	0.580708	517
C2orf88	89.8936	0.139992	0.07157	1.95602	0.0504627	0.580708	84281
DCTN2	186.375	0.0941442	0.0480875	1.95777	0.0502572	0.580708	10540
EIF2B5	133.115	0.0795177	0.0405986	1.95863	0.0501558	0.580708	8893
HMBOX1	174.806	0.154775	0.0790949	1.95682	0.0503683	0.580708	79618
IFT43	90.5251	0.0865679	0.0441609	1.96028	0.0499628	0.580708	112752
KIF12	143.411	0.0797318	0.0407387	1.95715	0.0503299	0.580708	113220
KRT32	88.1451	0.0931615	0.0476229	1.95623	0.0504377	0.580708	3882
MOK	92.4981	0.108871	0.0555819	1.95876	0.0501414	0.580708	5891
NUP155	111.558	-0.228491	0.116897	-1.95464	0.0506261	0.580708	9631
PER3	60.9131	-0.113627	0.058114	-1.95524	0.0505548	0.580708	8863
PLEK2	305.904	0.243602	0.124436	1.95765	0.0502713	0.580708	26499
PTPN2	93.6585	0.127243	0.0650974	1.95466	0.0506234	0.580708	5771
SH3GLB2	137.466	0.0791657	0.0405034	1.95455	0.0506367	0.580708	56904
TM9SF4	221.605	-0.22674	0.115987	-1.95488	0.0505978	0.580708	9777
TTC13	207.58	0.18971	0.09704	1.95496	0.0505872	0.580708	79573
ZNF18	123.052	0.124921	0.0638481	1.95654	0.0504014	0.580708	7566
PATJ	109.595	0.0940986	0.0481548	1.95408	0.0506913	0.580923	10207
OIT3	55.2842	-0.0945945	0.0484337	-1.95307	0.050811	0.581884	170392
CSF3R	90.9269	-0.141583	0.0725088	-1.95264	0.0508629	0.582065	1441
SAR1B	121.264	0.136963	0.0702096	1.95078	0.0510833	0.584175	51128
GRB2	249.894	-0.133865	0.0686823	-1.94905	0.0512894	0.585066	2885
PPTC7	162.444	0.229657	0.117839	1.94891	0.0513058	0.585066	160760
TSTA3	180.627	0.119581	0.0613481	1.94921	0.0512698	0.585066	7264
VEPH1	58.3623	-0.0901636	0.0462556	-1.94925	0.0512659	0.585066	79674
FAM216B	54.0637	-0.106562	0.0546862	-1.9486	0.0513428	0.585077	144809
CXCL13	65.2938	-0.181138	0.0929905	-1.94792	0.0514247	0.585598	10563
SRD5A3	106.137	0.300929	0.154566	1.94693	0.0515435	0.586264	79644
SYK	142.57	0.110945	0.0569876	1.94683	0.0515556	0.586264	6850
ENC1	358.543	0.210301	0.108111	1.94523	0.0517474	0.586874	8507
FSTL1	79.5555	-0.0902781	0.0464076	-1.94533	0.0517354	0.586874	11167
SEMA3B	139.845	0.102401	0.0526439	1.94517	0.0517542	0.586874	7869
TEX12	48.9352	-0.0987967	0.0507898	-1.94521	0.05175	0.586874	56158
ARID1B	163.858	0.109109	0.0561306	1.94384	0.051915	0.587463	57492
MECP2	116.881	-0.120723	0.0620975	-1.9441	0.0518839	0.587463	4204
SHOX2	59.281	-0.0943156	0.0485083	-1.94432	0.0518571	0.587463	6474
FREM2	53.1429	-0.170368	0.0876699	-1.9433	0.0519804	0.5875	341640
MKNK2	782.547	0.16779	0.0863469	1.94321	0.0519908	0.5875	2872
OGFRL1	97.5394	-0.154351	0.0795013	-1.94149	0.0521987	0.589437	79627
FILIP1L	292.533	-0.266139	0.137131	-1.94077	0.0522861	0.589602	11259
HMGCR	199.143	0.194785	0.100357	1.94093	0.0522665	0.589602	3156
CNNM2	110.196	-0.0906513	0.0468062	-1.93674	0.0527776	0.590321	54805
DNMT3A	111.82	-0.10243	0.0528536	-1.93799	0.052624	0.590321	1788
KLK12	77.1354	0.100359	0.0518019	1.93736	0.0527014	0.590321	43849
MFGE8	171.372	-0.125646	0.0647829	-1.93949	0.0524418	0.590321	4240
P2RY6	112.229	-0.0676849	0.0349546	-1.93636	0.0528232	0.590321	5031
PCOLCE2	54.1814	-0.0995956	0.0514345	-1.93636	0.0528237	0.590321	26577
PRKCQ	76.4901	-0.110465	0.0569841	-1.93852	0.0525603	0.590321	5588
PTPRE	80.6254	0.099541	0.0513127	1.93989	0.0523928	0.590321	5791
RBM15B	213.258	-0.129152	0.0666581	-1.93753	0.0526804	0.590321	29890
SORBS1	119	-0.140515	0.072459	-1.93924	0.0524719	0.590321	10580
TAF7	88.1176	0.138204	0.0712764	1.93898	0.0525038	0.590321	6879
UPF3A	259.651	0.181388	0.0936496	1.93688	0.0527595	0.590321	65110
ZNF687	100.287	-0.085085	0.0439332	-1.93669	0.0527834	0.590321	57592
COL28A1	65.9855	-0.149019	0.077028	-1.93461	0.0530383	0.590824	340267
FLNB	260.429	0.16811	0.0868923	1.93469	0.0530282	0.590824	2317
MS4A14	70.0122	-0.100811	0.0520935	-1.9352	0.0529656	0.590824	84689
MYOF	235.819	0.274638	0.141968	1.9345	0.0530512	0.590824	26509
YPEL2	138.161	-0.115796	0.0598259	-1.93556	0.0529218	0.590824	388403
BAAT	73.2666	-0.091723	0.0474479	-1.93313	0.05322	0.592296	570
MAOB	50.5074	0.151821	0.0785889	1.93184	0.0533787	0.592678	4129
MYADML2	91.7252	0.0811285	0.0419933	1.93194	0.0533673	0.592678	255275
POC5	168.827	0.11715	0.0606447	1.93174	0.053391	0.592678	134359
PRPF6	298.992	-0.148183	0.0767124	-1.93167	0.0534007	0.592678	24148
CCDC191	107.768	0.124217	0.0643212	1.9312	0.0534588	0.592734	57577
TNPO2	201.998	-0.126442	0.065479	-1.93103	0.053479	0.592734	30000
ANKLE1	86.0419	-0.105665	0.0547378	-1.93039	0.0535585	0.592983	126549
EMC9	110.499	0.122613	0.0635216	1.93026	0.0535747	0.592983	51016
SLC26A2	239.318	-0.494297	0.25614	-1.92979	0.0536332	0.593226	1836
CCM2L	58.5837	-0.0926513	0.0480298	-1.92904	0.0537262	0.593848	140706
TAF9B	646.488	0.298532	0.154782	1.92872	0.0537653	0.593876	51616
ADGRF1	56.8855	0.10861	0.0563389	1.92781	0.0538794	0.594325	266977
CCNL2	280.677	0.179339	0.0930267	1.92783	0.0538769	0.594325	81669
C7orf26	152.536	-0.0728224	0.0378321	-1.92489	0.0542435	0.595502	79034
DCUN1D3	86.4777	0.0805491	0.0418424	1.92506	0.0542218	0.595502	123879
DNAJC22	115.847	0.127483	0.0662244	1.92502	0.054227	0.595502	79962
FAM171B	56.4713	-0.108951	0.0565958	-1.92508	0.0542195	0.595502	165215
MMP28	89.3506	0.146134	0.0759072	1.92517	0.0542087	0.595502	79148
RGS18	48.6355	-0.117755	0.0611194	-1.92664	0.0540243	0.595502	64407
WDR60	183.756	0.123915	0.0643511	1.92561	0.0541536	0.595502	55112
SERAC1	68.5102	0.0859863	0.0446799	1.9245	0.0542926	0.595636	84947
HTRA3	169.437	-0.068529	0.0356402	-1.9228	0.0545052	0.597565	94031
CDH11	100.658	-0.146008	0.0759715	-1.92187	0.0546219	0.598034	1009
MEAK7	91.7623	0.0881939	0.0458882	1.92193	0.0546144	0.598034	57707
ABI2	183.281	-0.142182	0.0740453	-1.9202	0.0548321	0.598992	10152
CHI3L1	466.452	-0.427235	0.222552	-1.91971	0.0548943	0.598992	1116
IL12RB2	63.7009	-0.110446	0.0575024	-1.92072	0.0547672	0.598992	3595
KDR	181.937	-0.254678	0.132636	-1.92014	0.0548408	0.598992	3791
RELCH	144.894	0.144139	0.0750823	1.91974	0.0548904	0.598992	57614
CAD	156.723	-0.149855	0.0781024	-1.9187	0.055022	0.599576	790
SYT1	54.724	-0.130465	0.0679938	-1.91878	0.0550125	0.599576	6857
ALDH3A2	239.119	0.2479	0.129462	1.91485	0.0555122	0.60033	224
AMOTL1	101.622	-0.0866321	0.0451906	-1.91704	0.0552333	0.60033	154810
B3GALNT1	49.596	-0.105644	0.0551006	-1.9173	0.0551997	0.60033	8706
C11orf96	233.273	-0.216771	0.113277	-1.91364	0.0556661	0.60033	387763
DUOXA2	159.819	0.249073	0.130046	1.91526	0.0554595	0.60033	405753
FOXN3	126.397	-0.127382	0.0665054	-1.91536	0.0554469	0.60033	1112
INSL6	67.1775	-0.0899225	0.0469706	-1.91444	0.0555637	0.60033	11172
LY86	58.5382	-0.0919141	0.0480151	-1.91427	0.0555852	0.60033	9450
NDUFA1	297.151	0.22642	0.118328	1.9135	0.0556842	0.60033	4694
NOL3	183.446	0.113639	0.0593271	1.91546	0.0554342	0.60033	8996
RIMS2	54.4987	-0.0996205	0.0519678	-1.91697	0.0552423	0.60033	9699
TBL2	143.992	-0.149568	0.0779952	-1.91765	0.0551548	0.60033	26608
WFDC1	166.241	-0.209507	0.109396	-1.91513	0.0554765	0.60033	58189
ZBTB43	125.261	0.0759005	0.0396353	1.91497	0.0554962	0.60033	23099
ZNF446	144.374	0.0862974	0.0450458	1.91577	0.0553942	0.60033	55663
ZNF662	118.25	-0.295496	0.154427	-1.9135	0.0556834	0.60033	389114
SPRY2	98.6871	0.207975	0.108715	1.91303	0.0557447	0.600581	10253
CYP3A4	125.914	0.0711651	0.0372212	1.91195	0.0558825	0.601665	1576
EXT2	114.866	-0.100395	0.0525199	-1.91156	0.0559323	0.601802	2132
FAM117A	89.5574	-0.106697	0.0558497	-1.91044	0.0560767	0.602767	81558
TAS2R41	56.6057	0.10025	0.0524789	1.91029	0.0560965	0.602767	259287
ADAM33	162.474	0.0826779	0.043297	1.90955	0.0561906	0.602833	80332
DBNDD1	134.698	-0.13605	0.0712539	-1.90937	0.0562143	0.602833	79007
FSIP1	47.7594	-0.205858	0.107791	-1.90979	0.0561604	0.602833	161835
CTSF	116.135	-0.078599	0.0411904	-1.90819	0.0563672	0.604073	8722
FAM234A	164.217	0.074498	0.039058	1.90737	0.0564728	0.604805	83986
C7orf31	67.9746	-0.138723	0.0727458	-1.90696	0.0565258	0.604972	136895
ARSJ	80.5543	0.178517	0.0936951	1.90529	0.0567421	0.605255	79642
CACNA2D1	69.6784	-0.0861083	0.0452074	-1.90474	0.0568139	0.605255	781
DLX2	65.0288	0.145753	0.0764874	1.90559	0.0567039	0.605255	1746
ELP5	197.85	0.159128	0.0834944	1.90585	0.0566693	0.605255	23587
FTCDNL1	113.472	-0.115606	0.0606909	-1.90483	0.0568016	0.605255	348751
MYO3B	51.8094	0.12341	0.0647771	1.90515	0.0567607	0.605255	140469
NUDT2	97.7485	0.0731982	0.0383968	1.90636	0.056603	0.605255	318
C1QTNF12	126.181	0.0971611	0.0510283	1.90406	0.0569022	0.605509	388581
CTSB	1590.38	-0.229572	0.120575	-1.90398	0.0569125	0.605509	1508
PLLP	121.565	0.182021	0.0956343	1.90331	0.0570006	0.606047	51090
STRN4	120.991	-0.0965933	0.0507585	-1.903	0.0570408	0.606077	29888
FBLN1	126.707	-0.126779	0.0666379	-1.90251	0.0571049	0.606361	2192
RTTN	78.4318	0.099361	0.052235	1.90219	0.0571461	0.606401	25914
PPP1R14C	108.565	-0.147946	0.0778142	-1.90127	0.0572663	0.607278	81706
CTSA	435.088	-0.238896	0.125742	-1.89989	0.0574473	0.608496	5476
NHS	210.647	0.284584	0.149795	1.89982	0.0574563	0.608496	4810
FLRT2	92.6126	-0.0985292	0.0518707	-1.89952	0.0574966	0.608525	23768
ARID2	253.638	0.170165	0.0896465	1.89818	0.0576721	0.609728	196528
CMTM8	121.375	-0.129541	0.0682484	-1.89808	0.0576856	0.609728	152189
KPNA6	128.139	0.0917594	0.0483551	1.89761	0.0577469	0.609978	23633
ERAP1	238.99	0.209499	0.110419	1.8973	0.0577877	0.610011	51752
BVES	57.6294	-0.092448	0.048747	-1.89649	0.0578959	0.610138	11149
IRX2	198.768	0.274736	0.144876	1.89636	0.0579128	0.610138	153572
PON2	244.754	0.196533	0.103625	1.89658	0.0578827	0.610138	5445
RAB39A	63.9605	-0.175289	0.0924545	-1.89595	0.0579662	0.610303	54734
CLUH	218.001	0.122885	0.0648703	1.89432	0.0581824	0.612181	23277
AFG3L2	141.679	0.0964091	0.0509772	1.89122	0.0585953	0.612558	10939
ANXA8	96.5085	0.166589	0.0879821	1.89344	0.0582995	0.612558	653145
HCRT	80.9453	0.0905956	0.0478582	1.893	0.0583578	0.612558	3060
LUC7L	311.386	0.156144	0.0825633	1.89121	0.0585964	0.612558	55692
PRXL2B	999.758	0.187738	0.0992639	1.89131	0.0585835	0.612558	127281
SLC22A2	62.6929	0.129578	0.0684579	1.89282	0.0583823	0.612558	6582
SYT2	89.9799	0.0765165	0.040435	1.89234	0.0584462	0.612558	127833
TRAF5	170.913	0.192516	0.101793	1.89126	0.0585901	0.612558	7188
ZNF407	110.22	0.091442	0.0483043	1.89304	0.0583528	0.612558	55628
ZNF469	116.531	-0.104671	0.0553113	-1.89239	0.0584384	0.612558	84627
STARD4	130.169	0.217942	0.115282	1.89051	0.0586894	0.613134	134429
CLSTN1	347.719	0.129867	0.0687414	1.88921	0.0588642	0.614564	22883
C1orf216	51.8977	-0.101803	0.0539477	-1.88708	0.0591502	0.615245	127703
DYNLL2	199.786	-0.14899	0.0790343	-1.88513	0.0594118	0.615245	140735
ELOA	160.296	0.116586	0.0617665	1.88753	0.0590894	0.615245	6924
GNAQ	230.923	0.20047	0.106212	1.88746	0.0590987	0.615245	2776
GORASP2	412.794	0.146391	0.0775685	1.88725	0.0591263	0.615245	26003
HGD	80.8947	0.0776553	0.0411596	1.88669	0.0592026	0.615245	3081
IL11	78.7635	-0.147736	0.0783315	-1.88604	0.0592899	0.615245	3589
KDM8	141.474	0.0730391	0.0387353	1.88559	0.0593496	0.615245	79831
PLVAP	441.269	-0.239849	0.127238	-1.88505	0.0594234	0.615245	83483
SLAMF8	136.275	-0.168083	0.0891452	-1.8855	0.0593622	0.615245	56833
SLC41A2	210.123	0.234904	0.124522	1.88645	0.0592339	0.615245	84102
ZDHHC2	81.5342	0.193601	0.102549	1.88789	0.0590403	0.615245	51201
ZNF471	50.7786	-0.0946326	0.0501897	-1.8855	0.0593622	0.615245	57573
AMPH	53.4187	-0.0917727	0.0489151	-1.87616	0.0606328	0.61614	273
C12orf56	47.7369	-0.110055	0.0584273	-1.88363	0.0596152	0.61614	115749
C1orf159	78.9305	0.098844	0.0527021	1.87552	0.0607205	0.61614	54991
CCDC102B	67.9232	-0.145053	0.0772266	-1.87828	0.0603425	0.61614	79839
CDC34	306.099	0.151303	0.080418	1.88146	0.0599094	0.61614	997
CDH2	68.6745	-0.0816489	0.0435095	-1.87658	0.0605761	0.61614	1000
CES2	206.366	0.168832	0.0898811	1.87839	0.0603278	0.61614	8824
CLINT1	493.394	0.221343	0.117825	1.87858	0.0603018	0.61614	9685
CP	76.1371	-0.12188	0.0649293	-1.87711	0.0605024	0.61614	1356
CPVL	75.0493	-0.102324	0.0543717	-1.88194	0.0598445	0.61614	54504
DGKH	174.689	0.190078	0.101159	1.879	0.0602443	0.61614	160851
ERO1A	413.918	0.239335	0.127613	1.87547	0.0607275	0.61614	30001
FOCAD	99.4272	-0.193949	0.103302	-1.87749	0.0604506	0.61614	54914
FRMD4A	147.533	-0.0919084	0.0488994	-1.87954	0.0601709	0.61614	55691
HDC	71.2631	0.0850268	0.0452163	1.88045	0.0600471	0.61614	3067
IPO8	235.401	0.119863	0.0638949	1.87594	0.060663	0.61614	10526
IZUMO1	53.038	-0.0952987	0.0507803	-1.87669	0.0605612	0.61614	284359
LY6E	125.011	-0.0846641	0.0450191	-1.88063	0.0600225	0.61614	4061
LY96	56.2151	-0.140801	0.0750386	-1.87637	0.060604	0.61614	23643
POFUT1	168.991	-0.104723	0.0556201	-1.88282	0.0597247	0.61614	23509
PRSS37	62.787	0.122907	0.065302	1.88213	0.0598178	0.61614	136242
PTGR2	68.589	0.218233	0.116147	1.87893	0.0602542	0.61614	145482
SETD4	122.756	0.0878797	0.0466804	1.88258	0.0597569	0.61614	54093
SFMBT2	65.6542	-0.104195	0.0554831	-1.87795	0.0603875	0.61614	57713
SLC25A51	116.506	-0.111392	0.0591539	-1.88308	0.0596895	0.61614	92014
SOCS6	102.834	0.114858	0.0612251	1.87599	0.0606566	0.61614	9306
SRCAP	98.3784	-0.103694	0.0551832	-1.87909	0.0602325	0.61614	10847
SYDE1	107.457	-0.0743447	0.0395455	-1.87998	0.0601112	0.61614	85360
SYNGR3	54.6615	-0.0924119	0.0492716	-1.87556	0.0607158	0.61614	9143
TET1	90.6715	-0.207479	0.110427	-1.87889	0.0602596	0.61614	80312
UBE2Q1	100.529	-0.158143	0.0841898	-1.87841	0.0603245	0.61614	55585
ULBP2	73.817	0.0849104	0.0452389	1.87693	0.0605272	0.61614	80328
MAP3K9	90.0107	0.0776732	0.0414251	1.87503	0.0607889	0.616377	4293
KRT12	55.873	0.122709	0.0654601	1.87457	0.0608522	0.61663	3859
MAP3K7CL	52.1395	-0.0992938	0.0529916	-1.87376	0.0609632	0.61663	56911
NTNG1	56.6321	-0.0874305	0.0466609	-1.87374	0.0609661	0.61663	22854
TMEM132D	47.8804	-0.0975562	0.0520611	-1.87388	0.0609469	0.61663	121256
C17orf99	106.547	-0.184651	0.0985817	-1.87307	0.0610585	0.617179	100141515
AASDHPPT	126.082	-0.165603	0.0884926	-1.87137	0.0612932	0.617267	60496
CDPF1	154.919	0.0698482	0.0373022	1.8725	0.0611379	0.617267	150383
CYP1A1	59.8172	-0.0876982	0.0468371	-1.87241	0.06115	0.617267	1543
FTH1	747.374	-0.272567	0.145652	-1.87135	0.061296	0.617267	2495
PTAR1	160.228	0.173163	0.092532	1.87138	0.0612921	0.617267	375743
SIRT4	55.5259	-0.0887658	0.0474227	-1.8718	0.0612342	0.617267	23409
CAPG	150.662	0.149746	0.0800616	1.87039	0.0614297	0.617845	822
NUDC	311.946	0.162502	0.0868714	1.8706	0.0613999	0.617845	10726
LARGE1	93.2889	0.101225	0.0541317	1.86998	0.0614865	0.618033	9215
PRKACB	395.901	-0.391064	0.209208	-1.86926	0.0615864	0.618653	5567
GZMB	158.992	-0.345598	0.184926	-1.86885	0.0616438	0.618845	3002
MAP9	60.3277	-0.101021	0.0540942	-1.8675	0.061832	0.62035	79884
KLRG1	63.6803	0.0832222	0.04459	1.86639	0.0619873	0.621524	10219
KCNJ8	75.3226	-0.0903221	0.0484046	-1.86598	0.0620438	0.621705	3764
ARPC3	410.071	0.163147	0.0874828	1.8649	0.0621956	0.622072	10094
DUSP12	147.197	-0.157655	0.084535	-1.86496	0.0621868	0.622072	11266
NCK2	841.001	-0.268272	0.143815	-1.8654	0.0621258	0.622072	8440
PPP2CA	113.251	0.153225	0.0821897	1.86428	0.0622821	0.622552	5515
MADD	169.921	0.0690506	0.0370476	1.86384	0.0623448	0.622794	8567
SLC25A35	83.8155	-0.081837	0.0439379	-1.86256	0.0625238	0.624197	399512
AFAP1L2	106.358	0.152332	0.0820965	1.85552	0.0635216	0.624532	84632
AMFR	121.76	-0.0792161	0.042662	-1.85683	0.063335	0.624532	267
C1orf131	123.022	0.118934	0.0639935	1.85853	0.0630934	0.624532	128061
CA12	183.259	0.30191	0.162667	1.856	0.0634539	0.624532	771
CD44	415.912	0.236289	0.127136	1.85855	0.063091	0.624532	960
CLMP	126.315	-0.22902	0.123193	-1.85903	0.0630233	0.624532	79827
DNMT3B	85.9289	-0.102325	0.0549665	-1.86159	0.0626613	0.624532	1789
EMB	140.335	0.288205	0.154941	1.8601	0.0628714	0.624532	133418
ETV4	129.913	0.105668	0.0569239	1.8563	0.0634111	0.624532	2118
FGD4	180.106	0.178136	0.0959433	1.85668	0.0633566	0.624532	121512
FGF5	86.6758	-0.0707884	0.0381498	-1.85554	0.0635195	0.624532	2250
GPC6	96.1952	-0.109587	0.0589733	-1.85825	0.0631335	0.624532	10082
HIST1H3E	81.2288	0.111237	0.0599284	1.85616	0.0634308	0.624532	8353
LPCAT2	180.15	0.293584	0.158102	1.85693	0.0633214	0.624532	54947
LRIG1	202.887	-0.15145	0.081551	-1.85712	0.0632944	0.624532	26018
NFASC	112.974	0.103525	0.0557511	1.85691	0.0633242	0.624532	23114
PLA2G15	70.8209	-0.0882939	0.0474913	-1.85916	0.0630047	0.624532	23659
RILPL2	171.337	0.0754556	0.0406057	1.85825	0.0631335	0.624532	196383
RXYLT1	88.7293	0.113524	0.0611261	1.85722	0.0632804	0.624532	10329
SELENBP1	625.347	0.380298	0.204637	1.8584	0.0631118	0.624532	8991
SP5	109.096	0.232524	0.125192	1.85734	0.0632622	0.624532	389058
TMX4	87.0317	-0.166894	0.0899106	-1.85623	0.0634214	0.624532	56255
TRIM7	73.6774	0.137064	0.0738105	1.85697	0.0633159	0.624532	81786
UBA7	208.848	0.10186	0.0548347	1.85759	0.0632274	0.624532	7318
UFSP2	138.206	0.133598	0.0719068	1.85794	0.0631782	0.624532	55325
CYP2B6	390.187	-0.376201	0.202792	-1.85511	0.0635804	0.624732	1555
ALG13	165.381	0.189746	0.102366	1.85361	0.0637956	0.625236	79868
ALOX5AP	132.048	-0.134451	0.0725875	-1.85226	0.0639889	0.625236	241
ANXA9	104.185	0.0980459	0.0530506	1.84816	0.0645794	0.625236	8416
BLVRB	156.035	0.108047	0.0584608	1.84819	0.0645747	0.625236	645
CYYR1	74.6339	-0.138119	0.0747178	-1.84855	0.0645234	0.625236	116159
ECM2	82.5611	-0.0853273	0.0461666	-1.84825	0.0645667	0.625236	1842
GCC2	153.524	0.158557	0.0855662	1.85304	0.0638772	0.625236	9648
GDPD5	166.638	-0.161181	0.0871244	-1.85001	0.064312	0.625236	81544
GGA1	150.453	0.073869	0.0399404	1.84948	0.0643887	0.625236	26088
IER5	133.21	0.107428	0.0580216	1.85153	0.0640939	0.625236	51278
IFIH1	113.953	-0.173483	0.0937418	-1.85065	0.0642204	0.625236	64135
IL12A	51.9959	-0.0933135	0.0503474	-1.85339	0.0638261	0.625236	3592
INSC	80.5238	0.19364	0.104423	1.85438	0.0636842	0.625236	387755
LTO1	88.6984	0.0761184	0.0411666	1.84904	0.0644527	0.625236	220064
MAVS	209.958	-0.162721	0.0880634	-1.84777	0.0646357	0.625236	57506
NR4A1	137.642	0.22891	0.123514	1.85332	0.0638369	0.625236	3164
OSBPL3	192.766	0.133797	0.0721672	1.85398	0.0637419	0.625236	26031
PAX9	61.7602	0.0912027	0.0493357	1.84862	0.0645133	0.625236	5083
PCED1B	112.578	0.129945	0.0701947	1.85121	0.0641389	0.625236	91523
RHOU	121.786	0.147251	0.0796834	1.84795	0.064609	0.625236	58480
SDC3	151.148	0.0872998	0.0472446	1.84783	0.0646273	0.625236	9672
SETDB1	137.395	0.115825	0.062616	1.84977	0.0643468	0.625236	9869
TBC1D10B	157.188	-0.159347	0.0861958	-1.84867	0.0645062	0.625236	26000
TBXA2R	122.993	0.118172	0.0638346	1.85122	0.0641382	0.625236	6915
URM1	128.76	-0.0800885	0.0433422	-1.84782	0.0646283	0.625236	81605
ZNF280B	67.2718	-0.129341	0.0699378	-1.84937	0.064405	0.625236	140883
DYRK2	159.712	0.108109	0.0585517	1.84638	0.0648365	0.62643	8445
ERGIC3	96.58	-0.102522	0.0555215	-1.84652	0.0648162	0.62643	51614
GOT1	302.476	0.192129	0.104086	1.84587	0.0649111	0.626777	2805
CTXND1	85.2787	-0.138715	0.0751967	-1.84469	0.0650824	0.627682	100996492
GPR182	111.304	0.0992477	0.0538002	1.84475	0.0650743	0.627682	11318
DSC2	218.849	0.249917	0.135626	1.84269	0.0653743	0.627932	1824
HIVEP1	88.6982	0.0784409	0.0425658	1.84281	0.0653562	0.627932	3096
MRPS18C	167.973	0.14655	0.079491	1.8436	0.0652412	0.627932	51023
NSMAF	135.74	0.109257	0.0592504	1.84399	0.065184	0.627932	8439
PRSS16	100.592	0.148824	0.0807181	1.84375	0.0652199	0.627932	10279
SVOPL	49.0463	-0.100642	0.0546127	-1.84283	0.0653531	0.627932	136306
ZNF554	393.806	0.093607	0.0508001	1.84265	0.0653797	0.627932	115196
CAB39L	130.53	-0.208443	0.113165	-1.84194	0.0654845	0.628565	81617
EIF3I	149.628	0.173888	0.0944665	1.84074	0.0656598	0.629659	8668
TNC	83.0893	-0.2309	0.125446	-1.84063	0.0656762	0.629659	3371
DTX1	73.0657	0.0829512	0.0450859	1.83985	0.0657904	0.629782	1840
KDSR	85.5656	-0.155143	0.0843048	-1.84026	0.0657299	0.629782	2531
MRPL28	216.313	0.114994	0.0625053	1.83975	0.0658057	0.629782	10573
PELI1	129.219	0.198292	0.107834	1.83887	0.0659342	0.630639	57162
DDIAS	104.017	-0.138219	0.0752134	-1.83769	0.0661087	0.631563	220042
RGS19	344.263	-0.106183	0.0577792	-1.83774	0.0661001	0.631563	10287
ZSCAN18	65.6495	-0.0875226	0.0476366	-1.83729	0.0661664	0.631741	65982
MELTF	122.129	0.188905	0.10286	1.83652	0.0662803	0.632383	4241
RPL18A	1419.07	0.287358	0.156487	1.83631	0.0663118	0.632383	6142
COMMD3	166.637	0.118304	0.0644533	1.83551	0.0664306	0.633144	23412
HAPLN4	60.8379	-0.0901874	0.0491496	-1.83496	0.0665119	0.633173	404037
ZSCAN20	63.4898	0.085518	0.046601	1.83511	0.066489	0.633173	7579
CBY1	206.553	0.105226	0.0573584	1.83453	0.0665758	0.633409	25776
AHNAK	236.665	0.153502	0.0837163	1.83359	0.0667146	0.633519	79026
LYST	149.221	0.13824	0.0754117	1.83313	0.066783	0.633519	1130
MCM8	178.744	-0.183622	0.100159	-1.8333	0.0667579	0.633519	84515
UHRF2	259.826	0.173885	0.0948202	1.83384	0.066678	0.633519	115426
ZNF181	69.5053	-0.0827218	0.0451216	-1.83331	0.0667564	0.633519	339318
DPH7	113.362	0.0853497	0.0465924	1.83184	0.0669755	0.634602	92715
GREM1	305.146	-0.433643	0.236708	-1.83198	0.0669548	0.634602	26585
DUSP10	127.197	0.109875	0.0599975	1.83132	0.0670526	0.634961	11221
CENPO	159.381	-0.0928659	0.0507457	-1.83002	0.0672464	0.636169	79172
HACD4	68.1155	-0.104496	0.0571088	-1.82977	0.0672836	0.636169	401494
STC1	157.476	-0.270749	0.147976	-1.82968	0.067298	0.636169	6781
CDCA5	149.391	-0.143086	0.078241	-1.82878	0.0674321	0.637064	113130
TMEM63C	88.0488	-0.137605	0.0752554	-1.82851	0.0674727	0.637076	57156
PCED1A	146.808	-0.147782	0.080836	-1.82817	0.0675242	0.637191	64773
GBA2	198.021	0.103743	0.0567592	1.82777	0.0675844	0.637281	57704
HCST	81.8054	-0.0729949	0.0399521	-1.82706	0.0676911	0.637281	10870
SUSD2	99.3403	-0.0781744	0.0427775	-1.82747	0.0676295	0.637281	56241
TRIP10	142.6	0.113252	0.061981	1.82721	0.0676681	0.637281	9322
CREM	74.0526	-0.0906116	0.0496023	-1.82676	0.0677357	0.637329	1390
C4orf45	55.2118	-0.0887135	0.0485955	-1.82555	0.0679179	0.638019	152940
CRYGS	80.0139	0.0908651	0.0497688	1.82574	0.0678889	0.638019	1427
CYFIP1	517.291	-0.213289	0.11684	-1.82549	0.0679272	0.638019	23191
BMP8B	106.111	-0.0723148	0.0396211	-1.82516	0.0679774	0.63812	656
BTBD3	108.221	0.14133	0.0774548	1.82467	0.0680506	0.638437	22903
GPR18	176.524	0.184936	0.101386	1.82409	0.0681383	0.638521	2841
ZNF93	126.274	-0.159388	0.0873789	-1.82411	0.0681361	0.638521	81931
COL21A1	52.6965	-0.0975789	0.0535427	-1.82245	0.0683869	0.638891	81578
COQ7	93.5766	0.0762561	0.0418548	1.82192	0.068467	0.638891	10229
DSN1	80.0099	-0.108855	0.0597689	-1.82127	0.0685664	0.638891	79980
IRGQ	106.775	-0.0635465	0.034887	-1.8215	0.0685312	0.638891	126298
MUC1	449.927	0.299075	0.16425	1.82086	0.0686289	0.638891	4582
PIGL	126.099	0.138982	0.0763342	1.82071	0.0686513	0.638891	9487
PPP1R12A	300.416	0.168653	0.0925014	1.82325	0.0682654	0.638891	4659
REC8	89.8756	0.0808689	0.0444127	1.82085	0.0686295	0.638891	9985
SCAF4	150.299	0.134044	0.0735394	1.82275	0.0683413	0.638891	57466
WWP2	238.177	0.215918	0.118409	1.8235	0.0682282	0.638891	11060
ZIC5	80.3786	0.101627	0.0558055	1.8211	0.0685922	0.638891	85416
ZNF77	82.1315	-0.0794213	0.043566	-1.82301	0.0683018	0.638891	58492
DR1	132.178	0.111417	0.0612509	1.81903	0.0689065	0.64053	1810
TRAPPC8	171.812	0.22013	0.121	1.81925	0.068873	0.64053	22878
RRP12	112.351	0.0638003	0.0351074	1.81729	0.0691732	0.64264	23223
FSD1L	82.0186	-0.141916	0.0781495	-1.81596	0.0693762	0.643537	83856
GPD1	102.186	0.0740281	0.0407729	1.81562	0.0694288	0.643537	2819
HLA-DPB1	159.319	-0.150779	0.0830362	-1.81582	0.0693985	0.643537	3115
PGGT1B	70.3432	0.102549	0.0564616	1.81626	0.0693301	0.643537	5229
SERPIND1	68.64	0.0959625	0.0528847	1.81456	0.0695914	0.644307	3053
WDR55	167.127	0.105597	0.0581912	1.81466	0.0695755	0.644307	54853
BCDIN3D	70.4893	-0.0828689	0.0456858	-1.81389	0.0696953	0.644901	144233
CCNQ	236.274	0.0836037	0.0461006	1.81351	0.0697536	0.645072	92002
CALCRL	91.5149	-0.153138	0.0844779	-1.81276	0.0698696	0.645079	10203
CNKSR3	62.1361	-0.0852589	0.0470225	-1.81315	0.0698087	0.645079	154043
GAREM1	108.742	0.12702	0.0700715	1.81273	0.069874	0.645079	64762
AQP1	138.106	-0.150979	0.0833875	-1.81057	0.0702075	0.645661	358
ATG2B	91.9214	0.114983	0.0634659	1.81172	0.0700289	0.645661	55102
CA2	72.4013	0.207365	0.114562	1.81007	0.0702844	0.645661	760
CDC14B	118.141	-0.102159	0.0564053	-1.81115	0.0701171	0.645661	8555
CLDN1	238.131	-0.281399	0.155469	-1.81	0.0702958	0.645661	9076
KIZ	101.317	0.239347	0.132165	1.81097	0.0701448	0.645661	55857
LEKR1	68.4353	0.109208	0.0603121	1.81071	0.070185	0.645661	389170
TM4SF18	59.916	-0.111963	0.0618515	-1.81019	0.0702659	0.645661	116441
TMEM31	47.8769	-0.120699	0.0666239	-1.81164	0.0700413	0.645661	203562
SOX7	60.6374	-0.101022	0.0558218	-1.80972	0.0703398	0.645698	83595
FGF7	48.0553	-0.147365	0.0814899	-1.80838	0.0705469	0.645769	2252
HSF4	101.125	0.0708044	0.0391471	1.80867	0.0705018	0.645769	3299
RNF150	51.1456	-0.0892237	0.0493167	-1.8092	0.0704202	0.645769	57484
THG1L	123.747	0.0832671	0.0460372	1.80869	0.0704989	0.645769	54974
ZFYVE16	117.666	0.100901	0.055793	1.80849	0.0705308	0.645769	9765
HSPB8	61.8061	-0.0851954	0.0471223	-1.80796	0.0706122	0.645998	26353
TMEM80	149.686	0.099679	0.055141	1.80771	0.0706517	0.645998	283232
ERAP2	105.853	0.207241	0.114693	1.80692	0.0707748	0.646759	64167
HLA-DRB1	340.735	-0.238222	0.131863	-1.80659	0.070826	0.646862	3123
CRADD	111.768	0.0798862	0.044275	1.80432	0.0711815	0.649742	8738
C4orf46	66.1266	-0.108731	0.0602702	-1.80406	0.0712221	0.649746	201725
ERMP1	323.65	0.18893	0.10475	1.80364	0.0712883	0.649984	79956
PLPBP	290.086	-0.245667	0.13623	-1.80333	0.0713364	0.650056	11212
GALNT7	220.831	0.203995	0.113183	1.80235	0.0714907	0.650566	51809
HSPB3	63.1181	-0.0837924	0.0464943	-1.80221	0.0715128	0.650566	8988
LRRC59	80.0962	0.101337	0.056224	1.80238	0.0714852	0.650566	55379
NRP2	89.6312	-0.0885578	0.0491667	-1.80118	0.0716753	0.650947	8828
SCNN1B	79.5606	-0.110832	0.0615329	-1.80118	0.0716743	0.650947	6338
SREK1	147.221	0.117105	0.0650017	1.80157	0.0716131	0.650947	140890
LPL	103.502	-0.221333	0.122954	-1.80013	0.0718408	0.651487	4023
MYOZ3	88.2332	-0.0718497	0.0399158	-1.80003	0.0718555	0.651487	91977
SEMA3F	161.707	0.103497	0.057496	1.80007	0.0718496	0.651487	6405
ZFPL1	109.304	0.0809806	0.0450298	1.79838	0.0721174	0.653495	7542
CLEC14A	107.79	0.0723279	0.0402405	1.79739	0.0722732	0.654542	161198
ADAM19	208.802	-0.229886	0.128359	-1.79096	0.0732996	0.655039	8728
ADCY5	76.0613	-0.0792764	0.0441721	-1.79472	0.0726991	0.655039	111
ARHGAP1	275.194	-0.161854	0.0904362	-1.78971	0.0735013	0.655039	392
ARHGAP15	79.9452	-0.106361	0.0592699	-1.79453	0.0727291	0.655039	55843
ASAP2	136.601	0.145197	0.08087	1.79544	0.0725841	0.655039	8853
CDC42	192.596	0.0851051	0.0473823	1.79614	0.072473	0.655039	998
GIN1	70.3561	0.115155	0.0642132	1.79333	0.0729209	0.655039	54826
GPRC5D	129.965	0.15215	0.0849771	1.79048	0.073377	0.655039	55507
HARS	189.45	0.13062	0.0728739	1.79242	0.0730663	0.655039	3035
HEY1	177.691	-0.143319	0.0800167	-1.79112	0.0732746	0.655039	23462
IKBIP	67.5136	-0.121753	0.0678966	-1.79322	0.0729381	0.655039	121457
KIAA1586	70.3972	-0.121967	0.0679645	-1.79456	0.0727234	0.655039	57691
KIF5A	60.8048	-0.0885537	0.049463	-1.7903	0.0734052	0.655039	3798
MBP	121.089	0.0850398	0.0474696	1.79146	0.07322	0.655039	4155
MGLL	221.79	0.16485	0.09205	1.79088	0.0733128	0.655039	11343
MINDY3	121.159	0.120095	0.0669281	1.79439	0.0727513	0.655039	80013
NAMPT	441.598	-0.255161	0.142263	-1.79359	0.0728781	0.655039	10135
PAGR1	130.329	0.121195	0.0676663	1.79106	0.0732832	0.655039	79447
PLEKHG3	137.381	0.0664448	0.0370734	1.79225	0.0730928	0.655039	26030
PLEKHH1	320.178	0.179485	0.10001	1.79467	0.0727064	0.655039	57475
PTRHD1	168.586	0.10261	0.0572673	1.79177	0.0731703	0.655039	391356
QPRT	410.695	-0.298634	0.1665	-1.7936	0.0728771	0.655039	23475
RNF157	80.1269	-0.118524	0.065993	-1.79601	0.0724922	0.655039	114804
SEC22C	81.6035	-0.081569	0.0455737	-1.78983	0.0734819	0.655039	9117
SOX8	72.4735	0.100309	0.0559133	1.79402	0.0728105	0.655039	30812
TIGD6	58.0635	-0.128379	0.0717113	-1.79022	0.0734182	0.655039	81789
YLPM1	174.879	0.164247	0.0916494	1.79213	0.0731129	0.655039	56252
ZNF135	46.9107	-0.0929751	0.0518419	-1.79343	0.0729034	0.655039	7694
ZNF224	118.49	0.11153	0.0623017	1.79017	0.0734273	0.655039	7767
PARK7	491.146	0.190412	0.106474	1.78834	0.0737209	0.656635	11315
CNIH1	93.9518	0.118028	0.0660417	1.78717	0.07391	0.657291	10175
GABRP	59.3989	0.233715	0.13078	1.78709	0.0739222	0.657291	2568
PRKD1	59.3252	-0.0939928	0.0526016	-1.78688	0.0739569	0.657291	5587
RNF165	47.8647	-0.0926187	0.0518278	-1.78705	0.0739301	0.657291	494470
TCHP	168.478	0.0964411	0.0539869	1.78638	0.0740381	0.657652	84260
ZFP37	48.5591	-0.0921135	0.0515792	-1.78586	0.0741214	0.658031	7539
CCL11	198.451	-0.356622	0.199839	-1.78455	0.074334	0.658444	6356
DPYSL2	173.79	0.22652	0.126986	1.78382	0.0744526	0.658444	1808
DSC3	96.0681	-0.350962	0.196722	-1.78405	0.0744161	0.658444	1825
ESRRB	72.332	-0.0744003	0.0417067	-1.78389	0.074441	0.658444	2103
FDX1	100.854	-0.120309	0.0674264	-1.7843	0.0743755	0.658444	2230
NAGLU	104.891	0.0692921	0.0388424	1.78393	0.0744348	0.658444	4669
PCNX3	202.522	-0.133482	0.074787	-1.78483	0.0742897	0.658444	399909
CD33	63.5011	-0.0786513	0.0441277	-1.78236	0.0746912	0.659018	945
CLEC12A	49.8822	-0.0905121	0.0507994	-1.78176	0.0747891	0.659018	160364
FAM172A	154.403	0.124073	0.0696383	1.78167	0.0748024	0.659018	83989
GRB14	98.3554	0.318167	0.17846	1.78285	0.074611	0.659018	2888
ICMT	190.989	0.107761	0.0604539	1.78253	0.0746622	0.659018	23463
NSMCE3	79.0434	-0.0808781	0.0453628	-1.78292	0.0745997	0.659018	56160
ZNF398	109.655	-0.0745281	0.0418254	-1.78188	0.0747681	0.659018	57541
ATP13A2	198.589	0.0857517	0.0481476	1.78102	0.0749096	0.659245	23400
SLC10A1	86.6945	0.110738	0.0621744	1.78109	0.0748975	0.659245	6554
RNFT1	94.5454	-0.108616	0.0610002	-1.78059	0.07498	0.659507	51136
PLCB4	646.71	-0.358391	0.201335	-1.78007	0.0750644	0.65989	5332
DNALI1	84.464	-0.130124	0.0731235	-1.77951	0.0751564	0.660341	7802
C1orf162	135.355	-0.142568	0.0801762	-1.77818	0.0753735	0.661242	128346
QRICH2	88.9356	-0.0705288	0.0396642	-1.77815	0.0753794	0.661242	84074
ZNF33A	487.671	0.200521	0.11277	1.77814	0.0753815	0.661242	7581
ABCA9	59.9795	0.171183	0.0962939	1.77771	0.0754516	0.661498	10350
COPS3	207.375	0.178351	0.10039	1.77658	0.0756373	0.662767	8533
DELE1	120.057	0.0812912	0.0457752	1.77588	0.0757528	0.663421	9812
FREM3	48.5912	-0.0905783	0.0510411	-1.77461	0.0759616	0.663464	166752
NPR2	125.028	0.0954122	0.0537526	1.77502	0.075894	0.663464	4882
PRB4	108.249	0.0790946	0.0445637	1.77487	0.0759202	0.663464	5545
SGIP1	84.2776	-0.181836	0.102435	-1.77514	0.0758753	0.663464	84251
TATDN3	125.187	0.103543	0.0583552	1.77436	0.0760035	0.663464	128387
WIPF1	113.237	-0.141795	0.0799096	-1.77444	0.075991	0.663464	7456
AC007906.2	146.751	0.366543	0.207027	1.77051	0.0766423	0.665226
GAS7	98.4314	-0.0947184	0.0535006	-1.77042	0.0766573	0.665226	8522
INPP5A	117.067	0.112149	0.0633318	1.77081	0.0765925	0.665226	3632
LTBP2	265.418	-0.191141	0.10791	-1.7713	0.0765107	0.665226	4053
ME1	129.073	0.319817	0.180501	1.77183	0.0764232	0.665226	4199
MYL6	197.451	0.112495	0.0635274	1.77082	0.0765913	0.665226	4637
PCCA	186.161	0.36072	0.203703	1.77082	0.0765911	0.665226	5095
PMP22	179.787	-0.237092	0.133915	-1.77046	0.0766505	0.665226	5376
RARRES2	138.725	-0.119831	0.0676122	-1.77233	0.0763401	0.665226	5919
TCP11L2	65.9962	0.0872327	0.0492313	1.77189	0.0764123	0.665226	255394
XPO6	280.013	-0.164985	0.0930755	-1.7726	0.0762954	0.665226	23214
MED17	66.3634	0.0836232	0.0472461	1.76995	0.0767356	0.665549	9440
FOXF1	156.252	-0.201785	0.114031	-1.76955	0.076802	0.66556	2294
GVQW2	47.3826	-0.0913962	0.0516524	-1.76945	0.076819	0.66556	100507462
MLXIPL	156.118	0.111979	0.0633132	1.76865	0.0769516	0.666351	51085
LIPH	143.722	0.109692	0.0620459	1.76791	0.0770756	0.666712	200879
MAP1S	162.33	0.0752923	0.0425843	1.76808	0.0770479	0.666712	55201
ZNF264	99.502	-0.164564	0.0931096	-1.76742	0.0771582	0.66707	9422
RNF185	97.7994	-0.091706	0.0519199	-1.7663	0.0773459	0.66798	91445
TEPP	57.6745	-0.0846397	0.0479169	-1.76639	0.0773311	0.66798	374739
ANKRA2	67.9223	0.096209	0.0546299	1.76111	0.0782205	0.668444	57763
ASRGL1	110.952	0.182564	0.103485	1.76416	0.0777054	0.668444	80150
ATG4A	124.967	0.120137	0.0682116	1.76124	0.0781977	0.668444	115201
CCDC196	81.9319	0.168488	0.095536	1.7636	0.0777986	0.668444	440184
CFAP300	48.6182	-0.0913938	0.0518283	-1.7634	0.0778337	0.668444	85016
CYP2R1	89.2496	0.0790104	0.044797	1.76374	0.0777752	0.668444	120227
DSE	68.2699	-0.0786325	0.0446385	-1.76154	0.078147	0.668444	29940
EPHX1	160.836	0.182015	0.103142	1.76471	0.0776129	0.668444	2052
IER5L	123.573	0.0704638	0.0400232	1.76057	0.078311	0.668444	389792
KRT8	581.059	0.241515	0.136953	1.76349	0.0778184	0.668444	3856
LARP7	139.121	0.108009	0.0613506	1.76051	0.0783209	0.668444	51574
LENG1	178.998	0.0975992	0.0553589	1.76303	0.0778961	0.668444	79165
MCM3AP	168.472	0.099312	0.0562513	1.7655	0.077479	0.668444	8888
MPP7	89.0963	-0.12511	0.0710629	-1.76055	0.0783153	0.668444	143098
PLG	103.808	0.0914615	0.0518992	1.76229	0.0780201	0.668444	5340
RAB5C	377.235	-0.1242	0.070445	-1.76307	0.0778881	0.668444	5878
RAD17	200.394	0.180736	0.102468	1.76382	0.0777624	0.668444	5884
RBP4	222.852	0.378353	0.214931	1.76035	0.078349	0.668444	5950
SELL	68.2149	-0.152319	0.0865086	-1.76074	0.0782822	0.668444	6402
TNRC6C	99.0631	-0.0689549	0.0391413	-1.76169	0.0781214	0.668444	57690
WNT2B	109.473	-0.106081	0.0601463	-1.76371	0.0777802	0.668444	7482
ZNF502	80.1804	-0.0880668	0.0499593	-1.76277	0.0779392	0.668444	91392
ZNF547	51.4158	-0.0893374	0.0506581	-1.76354	0.0778097	0.668444	284306
ARHGEF12	75.7116	0.0738067	0.0419434	1.75967	0.0784631	0.669064	23365
SAG	70.5293	-0.0802408	0.0456155	-1.75907	0.078566	0.669589	6295
INTS10	109.858	0.101652	0.0577963	1.7588	0.0786122	0.66963	55174
LCLAT1	209.586	-0.198802	0.11309	-1.75792	0.0787617	0.669847	253558
NCOA3	288.99	-0.166771	0.0948468	-1.75832	0.0786939	0.669847	8202
NOTUM	109.303	0.107049	0.0608936	1.75796	0.0787536	0.669847	147111
MAPRE1	864.564	-0.23878	0.135869	-1.75743	0.0788453	0.670206	22919
CEP192	150.166	0.161142	0.0917253	1.75679	0.0789539	0.670777	55125
LCE1E	93.1853	0.0739273	0.0420905	1.75639	0.079022	0.671003	353135
NKD1	206.066	0.317803	0.181032	1.7555	0.0791736	0.671586	85407
POLR2A	242.886	0.119527	0.0680818	1.75564	0.0791506	0.671586	5430
USP45	103.079	0.152	0.0866026	1.75514	0.0792352	0.671757	85015
IKBKB	174.726	-0.165257	0.0941848	-1.7546	0.0793277	0.672189	3551
AK4	217.498	-0.23912	0.136307	-1.75427	0.079384	0.672315	205
HTR2A	58.3183	-0.0815481	0.0464985	-1.75378	0.0794685	0.672678	3356
B3GLCT	56.4509	-0.0950916	0.0542289	-1.75352	0.0795125	0.672699	145173
COX14	134.889	0.100861	0.0575324	1.75312	0.0795819	0.672934	84987
ANKRD27	298.909	-0.205352	0.117199	-1.75216	0.0797461	0.672973	84079
CD177	119.237	-0.222085	0.126822	-1.75116	0.0799189	0.672973	57126
DUSP21	56.5227	-0.0826703	0.0472023	-1.75141	0.079876	0.672973	63904
FBXW9	88.153	0.070933	0.0404829	1.75217	0.0797441	0.672973	84261
FOXP1	163.263	0.122782	0.0700901	1.75178	0.0798115	0.672973	27086
GNRH1	89.5406	0.129605	0.0739606	1.75235	0.0797141	0.672973	2796
PIGT	285.949	-0.086888	0.049617	-1.75117	0.0799158	0.672973	51604
SIPA1L2	185.167	0.174619	0.099684	1.75173	0.079821	0.672973	57568
DTX4	173.068	-0.112193	0.0641221	-1.74968	0.0801738	0.674027	23220
KRTAP3-2	47.3609	-0.0951883	0.0543991	-1.74982	0.0801502	0.674027	83897
LPAR2	132.166	0.0744167	0.0425427	1.74922	0.0802522	0.674027	9170
SLC25A25	211.336	0.106999	0.0611433	1.74997	0.0801234	0.674027	114789
TYW5	161.055	-0.135719	0.0775867	-1.74926	0.0802459	0.674027	129450
KDF1	108.999	0.0965335	0.055213	1.74839	0.0803973	0.674546	126695
NR1D2	150.096	-0.151075	0.0864079	-1.74839	0.0803963	0.674546	9975
ADGRE3	60.3895	-0.0790438	0.0452518	-1.74675	0.0806801	0.675287	84658
DUS2	123.644	0.064765	0.0370791	1.74667	0.0806941	0.675287	54920
MAGEB2	50.6496	-0.132544	0.0758455	-1.74755	0.0805425	0.675287	4113
STS	126.284	0.133837	0.0766023	1.74716	0.0806095	0.675287	412
YIF1A	88.9566	-0.0684988	0.0392081	-1.74706	0.0806269	0.675287	10897
GDPD3	96.9156	0.159109	0.0911078	1.74638	0.0807449	0.675362	79153
ABCA5	105.688	0.159585	0.0914993	1.74412	0.0811388	0.675517	23461
ANKMY1	116.185	0.0716454	0.0410337	1.74601	0.0808087	0.675517	51281
CD3E	136.477	-0.148708	0.0852213	-1.74496	0.0809913	0.675517	916
CSF2RA	73.2624	-0.0738943	0.0423672	-1.74414	0.0811346	0.675517	1438
GMCL1	118.883	-0.132708	0.07604	-1.74524	0.0809426	0.675517	64395
HACE1	64.6253	0.112527	0.0644785	1.74519	0.0809523	0.675517	57531
IQCC	126.575	0.103927	0.059563	1.74483	0.0810144	0.675517	55721
KIAA2013	239.103	0.152831	0.0876226	1.7442	0.081125	0.675517	90231
SPAG7	235.587	0.0774372	0.0443829	1.74475	0.0810278	0.675517	9552
AFF4	182.405	0.123064	0.0706965	1.74073	0.0817303	0.676759	27125
CES1	105.903	-0.152337	0.0874654	-1.74168	0.0815648	0.676759	1066
COMMD8	151.078	-0.192339	0.110426	-1.74179	0.0815455	0.676759	54951
F2R	114.169	-0.172591	0.0990529	-1.74242	0.0814357	0.676759	2149
GFI1	78.9308	0.0975222	0.056014	1.74103	0.0816782	0.676759	2672
HS3ST3A1	80.7242	-0.227474	0.130618	-1.74151	0.0815937	0.676759	9955
PAQR6	104.513	0.0955225	0.0548855	1.7404	0.0817895	0.676759	79957
PRDX5	289.649	-0.211332	0.121255	-1.74287	0.0813555	0.676759	25824
RIPOR3	125.467	-0.105864	0.0607554	-1.74245	0.0814292	0.676759	140876
RSPH3	106.903	0.0901069	0.0517638	1.74073	0.0817302	0.676759	83861
SEPTIN3	108.65	-0.0694438	0.0398977	-1.74055	0.0817628	0.676759	55964
ZNF354C	82.5796	-0.0818057	0.0469977	-1.74063	0.081748	0.676759	30832
NOS1AP	97.5143	0.0703424	0.0404484	1.73907	0.0820231	0.678012	9722
SNRPB	103.11	-0.129524	0.0744795	-1.73906	0.0820246	0.678012	6628
GPN1	246.171	-0.155825	0.0896287	-1.73856	0.0821118	0.678386	11321
PTPRH	138.287	0.125872	0.0724171	1.73816	0.0821834	0.678631	5794
SLC22A15	59.2391	-0.108746	0.0625817	-1.73766	0.08227	0.679	55356
C1QTNF3	112.286	-0.11429	0.0657891	-1.73722	0.0823487	0.679304	114899
NUCB1	190.018	-0.108211	0.0623083	-1.73671	0.082439	0.6795	4924
SERINC3	293.317	-0.17347	0.09989	-1.73661	0.0824565	0.6795	10955
ERP29	359.395	0.141806	0.0816727	1.73627	0.0825162	0.679615	10961
TMCO4	95.7688	0.0674943	0.038878	1.73605	0.0825544	0.679615	255104
EFEMP1	112.07	-0.235609	0.13575	-1.73561	0.082632	0.6797	2202
TVP23C	110.56	0.0899981	0.0518565	1.73552	0.0826486	0.6797	201158
NRK	47.2533	-0.0902078	0.0519901	-1.7351	0.0827239	0.679973	203447
DYSF	144.557	-0.102176	0.0589154	-1.73428	0.0828688	0.680775	8291
SDF2	109.724	0.0751062	0.0433239	1.7336	0.0829896	0.680775	6388
ZNF492	55.7265	-0.0896614	0.0517192	-1.73362	0.082986	0.680775	57615
ZSCAN29	213.669	-0.129173	0.0744935	-1.73401	0.0829163	0.680775	146050
GNAI1	87.8388	-0.154788	0.0893153	-1.73305	0.0830863	0.680879	2770
SFPQ	736.295	0.148594	0.0857401	1.73308	0.0830821	0.680879	6421
NSMF	111.633	0.0808934	0.0466846	1.73276	0.0831379	0.680957	26012
CAMK2D	126.982	0.169282	0.09772	1.73232	0.0832167	0.681258	817
RBM34	91.8772	0.214288	0.123763	1.73144	0.0833741	0.681857	23029
ZFP92	81.6519	-0.068527	0.0395763	-1.73152	0.0833595	0.681857	139735
CASP7	332.598	0.146467	0.0846052	1.73118	0.0834203	0.681891	840
TGFBI	1637.2	0.298913	0.172742	1.7304	0.0835597	0.682685	7045
SLC16A1	370.649	0.250946	0.145186	1.72844	0.0839091	0.685194	6566
PKD1	155.492	0.069925	0.0404623	1.72815	0.0839608	0.685271	5310
EMILIN3	81.1318	0.108335	0.062705	1.72769	0.084044	0.685605	90187
GDF11	132.002	-0.0713147	0.0412863	-1.72732	0.0841102	0.685798	10220
FAM177A1	151.646	0.194862	0.112851	1.72671	0.0842192	0.686027	283635
RMDN1	184.573	0.147536	0.0854607	1.72636	0.084282	0.686027	51115
TAPT1	93.4694	0.103637	0.0600449	1.72599	0.08435	0.686027	202018
TCFL5	180.251	-0.256723	0.148714	-1.72629	0.084296	0.686027	10732
ZYG11A	64.8568	-0.087636	0.0507737	-1.72601	0.0843451	0.686027	440590
CPA3	152.544	0.319297	0.185162	1.72442	0.0846326	0.687222	1359
FBXL22	54.3646	-0.0877476	0.0508824	-1.72452	0.0846146	0.687222	283807
INO80C	77.0355	0.120761	0.0700251	1.72454	0.0846112	0.687222	125476
RAB1B	227.243	-0.157106	0.0911167	-1.72423	0.0846666	0.687222	81876
CAVIN3	88.3056	-0.109691	0.0636393	-1.72364	0.0847727	0.687738	112464
FUCA2	133.321	-0.0988573	0.0573771	-1.72294	0.0848993	0.68842	2519
FREM1	79.9765	0.113405	0.0658537	1.72208	0.0850554	0.688885	158326
SNX31	49.0564	-0.0947168	0.0550119	-1.72175	0.0851148	0.688885	169166
[truncated: 14,848 more rows]

## Sheet: Table S4
external_gene_name	baseMean	log2FoldChange	lfcSE	stat	pvalue	padj	geneID	entrezgene_id
TRIM72	52.7429	4.06482	0.462463	8.78951	1.50215e-18	2.61435e-14	ENSG00000177238	493829
GDF10	122.445	-3.55471	0.569028	-6.24699	4.18443e-10	3.64129e-06	ENSG00000266524	2662
C4orf48	989.172	2.40234	0.394088	6.09595	1.08789e-09	5.04284e-06	ENSG00000243449	401115
MRPL55	1732.19	1.53986	0.253025	6.08581	1.15901e-09	5.04284e-06	ENSG00000162910	128308
ABCA12	44.4305	2.87794	0.476323	6.042	1.52215e-09	5.29831e-06	ENSG00000144452	26154
TMEM238	1011.22	2.04463	0.341368	5.98951	2.1048e-09	6.10531e-06	ENSG00000233493	388564
MIA	61.6741	2.94799	0.495364	5.95116	2.66256e-09	6.61988e-06	ENSG00000261857	8190
PTPN20	33.5428	-3.63772	0.617303	-5.89293	3.79409e-09	8.25405e-06	ENSG00000204179	26095
KCNK7	41.6009	2.13071	0.373229	5.70886	1.13736e-08	2.19939e-05	ENSG00000173338	10089
ITLN2	56.9006	3.60547	0.637958	5.65158	1.58984e-08	2.76695e-05	ENSG00000158764	142683
MRPS2	3426.28	1.02697	0.182537	5.62607	1.84359e-08	2.9169e-05	ENSG00000122140	51116
COMTD1	1764.51	1.69669	0.304808	5.56642	2.60028e-08	3.77127e-05	ENSG00000165644	118881
MUC6	45.9696	2.88838	0.524473	5.50719	3.64599e-08	4.88114e-05	ENSG00000184956	4588
ZFPM1	693.008	1.35248	0.248368	5.44546	5.16712e-08	6.42346e-05	ENSG00000179588	161882
ADIPOQ	29.9708	-6.03534	1.12525	-5.36356	8.15995e-08	7.88977e-05	ENSG00000181092	9370
ATP5F1D	6454.23	1.54613	0.28824	5.36405	8.13758e-08	7.88977e-05	ENSG00000099624	513
CAPN6	652.24	2.44373	0.454601	5.37554	7.63516e-08	7.88977e-05	ENSG00000077274	827
NUDT8	746.118	1.52679	0.284241	5.37146	7.81019e-08	7.88977e-05	ENSG00000167799	254552
SYCP2	48.2424	-1.47335	0.27656	-5.32741	9.96247e-08	9.12562e-05	ENSG00000196074	10388
C17orf99	13.0147	2.24097	0.424862	5.27458	1.33061e-07	0.000110276	ENSG00000187997	100141515
UBALD2	3938.38	1.08942	0.206303	5.2807	1.28691e-07	0.000110276	ENSG00000185262	283991
FABP4	90.5323	-2.77712	0.529297	-5.24681	1.54755e-07	0.00012092	ENSG00000170323	2167
SH3GL2	12.9828	-2.9831	0.569196	-5.24089	1.598e-07	0.00012092	ENSG00000107295	6456
FPGS	3381.43	0.994612	0.190601	5.21829	1.80584e-07	0.000130953	ENSG00000136877	2356
COQ4	2323.03	0.907948	0.17429	5.20942	1.89429e-07	0.000131873	ENSG00000167113	51117
CA6	4.05908	3.06456	0.590508	5.1897	2.10628e-07	0.000140991	ENSG00000131686	765
EVA1B	503.547	1.53625	0.296948	5.17345	2.29809e-07	0.000148133	ENSG00000142694	55194
PYCARD	2094.77	1.34919	0.26142	5.16098	2.45661e-07	0.000152696	ENSG00000103490	29108
WDR34	5597.45	1.26604	0.245843	5.14977	2.60807e-07	0.00015652	ENSG00000119333	89891
ELOB	11606	1.2314	0.240083	5.12906	2.91192e-07	0.00016893	ENSG00000103363	6923
PTGES2	4883.12	1.00371	0.196472	5.10864	3.24487e-07	0.000182173	ENSG00000148334	80142
CHCHD5	926.845	1.12702	0.221939	5.07808	3.81275e-07	0.000184983	ENSG00000125611	84269
DPM3	1598.6	1.50067	0.29625	5.06555	4.07226e-07	0.000184983	ENSG00000179085	54344
MRPS34	4860.36	1.10341	0.216545	5.09552	3.47785e-07	0.000184983	ENSG00000074071	65993
NOSIP	3556.3	1.13655	0.223291	5.09	3.58055e-07	0.000184983	ENSG00000142546	51070
NRTN	87.9743	1.37037	0.270241	5.07094	3.95859e-07	0.000184983	ENSG00000171119	4902
PHACTR3	154.835	-1.82207	0.359189	-5.07274	3.92124e-07	0.000184983	ENSG00000087495	116154
PLA2G3	39.1685	3.29889	0.651675	5.06216	4.14523e-07	0.000184983	ENSG00000100078	50487
TRARG1	9.25331	-4.58726	0.902078	-5.08521	3.67212e-07	0.000184983	ENSG00000184811	286753
TFAP2A	131.038	1.47786	0.293859	5.02915	4.92661e-07	0.000214357	ENSG00000137203	7020
EN2	47.8051	2.71736	0.543301	5.00158	5.68617e-07	0.000241371	ENSG00000164778	2020
SERPINB6	7368.74	0.9476	0.191108	4.95845	7.10561e-07	0.000294443	ENSG00000124570	5269
CHCHD10	2520.39	1.20781	0.245118	4.92746	8.33035e-07	0.000329503	ENSG00000250479	400916
POLR2L	4098.34	1.18139	0.23974	4.92779	8.31645e-07	0.000329503	ENSG00000177700	5441
PCSK1	928.328	2.38959	0.487267	4.90407	9.38713e-07	0.00035516	ENSG00000175426	5122
SF3B5	4701.77	1.064	0.216962	4.90408	9.38657e-07	0.00035516	ENSG00000169976	83443
PMPCA	3779.42	0.813266	0.166432	4.88649	1.02651e-06	0.000372196	ENSG00000165688	23203
POLR2I	1380.63	1.11713	0.228424	4.89059	1.00532e-06	0.000372196	ENSG00000105258	5438
NAA38	1552.47	1.26927	0.260488	4.87265	1.1011e-06	0.000391094	ENSG00000183011	84316
AGPAT2	8510.33	1.14886	0.236458	4.85861	1.1821e-06	0.000411466	ENSG00000169692	10555
CCDC169	7.23661	-2.52487	0.521744	-4.83928	1.30311e-06	0.000444694	ENSG00000242715	728591
RPS2	74796.6	0.902423	0.186739	4.83254	1.34805e-06	0.000451182	ENSG00000140988	6187
SIVA1	3400.59	1.17687	0.244631	4.81079	1.50332e-06	0.000493656	ENSG00000184990	10572
EPHA7	116.233	-2.08239	0.434387	-4.79386	1.636e-06	0.000522936	ENSG00000135333	2045
MRPL28	2383.6	0.915722	0.1911	4.79184	1.65258e-06	0.000522936	ENSG00000086504	10573
CLSTN2	249.363	-1.83709	0.384017	-4.78389	1.71934e-06	0.000527203	ENSG00000158258	64084
TRABD	3140.76	1.08204	0.226224	4.78304	1.72665e-06	0.000527203	ENSG00000170638	80305
ATAD3A	2209.13	1.05728	0.22217	4.75888	1.9467e-06	0.000547522	ENSG00000197785	55210
FBXW5	6886.99	1.0399	0.218728	4.75431	1.99127e-06	0.000547522	ENSG00000159069	54461
LHFPL4	28.7031	-2.77513	0.582516	-4.76404	1.89756e-06	0.000547522	ENSG00000156959	375323
MRPL41	2272.02	1.13597	0.23891	4.75481	1.98631e-06	0.000547522	ENSG00000182154	64975
MUC1	7040.74	1.83687	0.385386	4.76631	1.87633e-06	0.000547522	ENSG00000185499	4582
TSPO	8808.86	1.08377	0.228062	4.75207	2.01341e-06	0.000547522	ENSG00000100300	706
TUFM	13961.5	0.676767	0.142375	4.75342	2e-06	0.000547522	ENSG00000178952	7284
GAPDH	130407	0.871893	0.184075	4.73662	2.17314e-06	0.00058119	ENSG00000111640	2597
GPR3	67.8489	1.15538	0.244073	4.73376	2.20401e-06	0.00058119	ENSG00000181773	2827
LRRC26	515.321	3.00744	0.637844	4.71501	2.41703e-06	0.000618618	ENSG00000184709	389816
PPP4C	5639.99	0.815166	0.172808	4.71718	2.39142e-06	0.000618618	ENSG00000149923	5531
HSPB3	21.3276	-2.96689	0.630198	-4.70786	2.50329e-06	0.000631408	ENSG00000169271	8988
ANTKMT	801.103	1.33288	0.28392	4.69456	2.67182e-06	0.000654934	ENSG00000103254	65990
TEDC1	739.983	1.16957	0.249061	4.69594	2.65389e-06	0.000654934	ENSG00000185347	283643
GMDS	5908.43	0.775623	0.165344	4.69096	2.71922e-06	0.000657295	ENSG00000112699	2762
TMEM53	797.872	0.73871	0.158032	4.67444	2.94751e-06	0.00070272	ENSG00000126106	79639
S100P	10451.4	1.3054	0.280325	4.65673	3.2127e-06	0.000755593	ENSG00000163993	6286
RPL13	82349.7	0.919349	0.197546	4.65385	3.25787e-06	0.000755999	ENSG00000167526	6137
PITX1	2162.31	1.23051	0.26495	4.64432	3.41204e-06	0.000781357	ENSG00000069011	5307
ANAPC11	4211.56	1.10207	0.237576	4.63882	3.504e-06	0.000781842	ENSG00000141552	51529
NDUFA11	2589.9	1.13207	0.244029	4.63909	3.49955e-06	0.000781842	ENSG00000174886	126328
TNFSF9	195.765	1.42604	0.307991	4.63015	3.654e-06	0.000804991	ENSG00000125657	8744
HSPBP1	3326.69	1.04179	0.225431	4.62134	3.81266e-06	0.000819203	ENSG00000133265	23640
TMIE	12.0567	-1.41386	0.305852	-4.62269	3.78792e-06	0.000819203	ENSG00000181585	259236
FNDC10	771.628	1.62191	0.351967	4.60812	4.06323e-06	0.000854566	ENSG00000228594	643988
TRAPPC2L	2025.42	0.852587	0.185115	4.60571	4.11065e-06	0.000854566	ENSG00000167515	51693
WDR24	830.165	1.13789	0.247099	4.60501	4.12454e-06	0.000854566	ENSG00000127580	84219
SREBF1	5337	0.939907	0.204423	4.59785	4.26878e-06	0.000874045	ENSG00000072310	6720
CSAG1	104.826	-4.6767	1.02154	-4.57809	4.69235e-06	0.000947147	ENSG00000198930	158511
REEP1	431.261	-1.44773	0.31636	-4.57621	4.73465e-06	0.000947147	ENSG00000068615	65055
ENPP1	432.549	-1.04567	0.229133	-4.56362	5.02781e-06	0.000981606	ENSG00000197594	5167
METTL26	3558.29	1.09405	0.239838	4.56162	5.07611e-06	0.000981606	ENSG00000130731	84326
PUSL1	731.502	1.05132	0.230454	4.56194	5.06833e-06	0.000981606	ENSG00000169972	126789
C17orf78	40.1646	3.01575	0.662316	4.55334	5.2802e-06	0.00100985	ENSG00000278505	284099
DUSP23	1852.33	1.17482	0.258396	4.5466	5.45193e-06	0.00103136	ENSG00000158716	54935
NDUFS8	4002.04	0.946914	0.208595	4.53948	5.63932e-06	0.00105534	ENSG00000110717	4728
EGFL7	845.488	1.3595	0.30008	4.53046	5.8855e-06	0.00107942	ENSG00000172889	51162
ZDHHC12	3424.96	0.922498	0.203632	4.53023	5.89201e-06	0.00107942	ENSG00000160446	84885
RPLP2	47232.7	0.928932	0.206624	4.49576	6.93233e-06	0.00125677	ENSG00000177600	6181
MIB2	1861.89	1.1214	0.249949	4.4865	7.2403e-06	0.00129896	ENSG00000197530	142678
SLC25A10	1768.55	1.0399	0.231895	4.48433	7.31429e-06	0.00129896	ENSG00000183048	1468
ALDH16A1	1672.85	0.876907	0.195744	4.47986	7.46918e-06	0.00129994	ENSG00000161618	126133
B4GALT7	1615.58	0.889706	0.198539	4.48127	7.42014e-06	0.00129994	ENSG00000027847	11285
GUK1	10171.4	0.93178	0.208145	4.47659	7.58443e-06	0.00130693	ENSG00000143774	2987
PHPT1	3338.23	0.942551	0.211039	4.46623	7.9609e-06	0.00135835	ENSG00000054148	29085
MCRIP2	3916.36	1.15306	0.258524	4.46017	8.18936e-06	0.00136191	ENSG00000172366	84331
NENF	2845.14	1.01794	0.228369	4.45743	8.29479e-06	0.00136191	ENSG00000117691	29937
TCN1	316.245	2.46338	0.552319	4.46007	8.19328e-06	0.00136191	ENSG00000134827	6947
TSR3	2018.03	0.693353	0.155522	4.45824	8.26372e-06	0.00136191	ENSG00000007520	115939
TMEM54	10273.7	1.14149	0.256359	4.4527	8.47981e-06	0.00137928	ENSG00000121900	113452
MZT2A	2184.1	0.956776	0.215423	4.44138	8.93842e-06	0.00142912	ENSG00000173272	653784
PTGER1	39.4199	1.84118	0.414577	4.44109	8.9505e-06	0.00142912	ENSG00000160951	5731
BOLA2B	54.0382	1.47242	0.332506	4.42824	9.50067e-06	0.00148858	ENSG00000169627	654483
RABAC1	4194.83	1.06939	0.241387	4.4302	9.41472e-06	0.00148858	ENSG00000105404	10567
ZMYND10	22.3778	1.24674	0.281658	4.42645	9.57948e-06	0.00148858	ENSG00000004838	51364
FEM1A	161.055	1.24713	0.282098	4.42091	9.82848e-06	0.00150918	ENSG00000141965	55527
PIGQ	2180.68	0.869325	0.196695	4.41966	9.88548e-06	0.00150918	ENSG00000007541	9091
RPL18	54337.7	0.802743	0.181771	4.41623	1.00435e-05	0.00151998	ENSG00000063177	6141
WDR13	4370.99	0.735811	0.166687	4.41433	1.01323e-05	0.00152019	ENSG00000101940	64743
PLCL1	115.696	-1.13837	0.258509	-4.4036	1.06471e-05	0.00158096	ENSG00000115896	5334
S100A9	1450.21	1.60673	0.364989	4.40214	1.0719e-05	0.00158096	ENSG00000163220	6280
ARRDC1	4573.66	0.821989	0.187469	4.38466	1.16165e-05	0.00158524	ENSG00000197070	92714
C7orf31	227.444	-0.788123	0.179492	-4.39086	1.12904e-05	0.00158524	ENSG00000153790	136895
HAPLN2	10.3568	2.13411	0.485437	4.39627	1.10128e-05	0.00158524	ENSG00000132702	60484
LYPD3	170.033	1.41378	0.322356	4.38577	1.15575e-05	0.00158524	ENSG00000124466	27076
PFN1	31447.5	0.694032	0.15822	4.38651	1.15184e-05	0.00158524	ENSG00000108518	5216
RUNX3	877.926	1.19428	0.272058	4.38978	1.13463e-05	0.00158524	ENSG00000020633	864
SCN9A	84.7635	-1.52672	0.347234	-4.39681	1.09851e-05	0.00158524	ENSG00000169432	6335
SOCS1	283.961	1.26726	0.289048	4.38424	1.16389e-05	0.00158524	ENSG00000185338	8651
TBL3	2999.38	0.841801	0.191519	4.3954	1.10568e-05	0.00158524	ENSG00000183751	10607
ZNF524	1157.57	0.925258	0.21106	4.38387	1.16589e-05	0.00158524	ENSG00000171443	147807
WDR54	504.872	0.974658	0.222471	4.38105	1.1811e-05	0.00159348	ENSG00000005448	84058
IGFBP1	21.1895	2.18017	0.497975	4.37806	1.19741e-05	0.00160305	ENSG00000146678	3484
SLC25A1	5953.74	0.892517	0.204446	4.36554	1.26807e-05	0.00168469	ENSG00000100075	6576
FAAP20	1719.23	1.0025	0.229736	4.36368	1.2789e-05	0.00168602	ENSG00000162585	199990
SDF2L1	1649.71	1.07597	0.246667	4.36206	1.28844e-05	0.00168602	ENSG00000128228	23753
COLGALT2	44.8012	1.48738	0.341192	4.35935	1.30449e-05	0.00169428	ENSG00000198756	23127
PNPLA3	27.8169	2.08789	0.479163	4.35737	1.31637e-05	0.00169704	ENSG00000100344	80339
SAC3D1	898.099	1.08081	0.248151	4.35546	1.32789e-05	0.0016993	ENSG00000168061	29901
DYDC2	13.6682	2.91098	0.669707	4.34665	1.38234e-05	0.00174876	ENSG00000133665	84332
MLST8	2656.33	0.73814	0.169845	4.34597	1.38663e-05	0.00174876	ENSG00000167965	64223
CDC20	3211.86	0.862966	0.198932	4.338	1.43783e-05	0.00177475	ENSG00000117399	991
FAM174C	2736.59	1.03302	0.238125	4.33813	1.43702e-05	0.00177475	ENSG00000228300	55009
SMIM10	124.442	-1.17746	0.271314	-4.33984	1.42589e-05	0.00177475	ENSG00000184785	644538
RPL28	49779.5	0.961322	0.221995	4.33037	1.48856e-05	0.00182443	ENSG00000108107	6158
HPCAL1	3428.4	0.690641	0.159674	4.32531	1.5232e-05	0.0018473	ENSG00000115756	3241
PIM3	4125.66	0.757025	0.175053	4.32455	1.52845e-05	0.0018473	ENSG00000198355	415116
SULT4A1	24.1892	-2.47465	0.572662	-4.3213	1.55111e-05	0.00186175	ENSG00000130540	25830
ART3	81.3773	2.03637	0.47167	4.31735	1.57911e-05	0.00186958	ENSG00000156219	419
KRT18	53565.1	0.776275	0.179796	4.31754	1.57779e-05	0.00186958	ENSG00000111057	3875
IL17C	10.5974	2.10662	0.488486	4.31255	1.61379e-05	0.00188085	ENSG00000124391	27189
NTHL1	1849.14	0.945276	0.219146	4.31345	1.60725e-05	0.00188085	ENSG00000065057	4913
RHOV	267.009	1.25782	0.291732	4.31156	1.62105e-05	0.00188085	ENSG00000104140	171177
PGP	1416.45	1.06199	0.246408	4.30989	1.63333e-05	0.00188255	ENSG00000184207	283871
GRPR	47.9093	-2.23686	0.519463	-4.30609	1.66164e-05	0.00189014	ENSG00000126010	2925
TUBB4B	23742.1	0.727672	0.168937	4.30736	1.65215e-05	0.00189014	ENSG00000188229	10383
FBXL15	874.546	1.10912	0.257771	4.30274	1.68701e-05	0.00190654	ENSG00000107872	79176
SLC14A2	8.54323	-2.30071	0.535215	-4.29867	1.71825e-05	0.00192932	ENSG00000132874	8170
CIAO2B	4157.12	0.778964	0.181364	4.29502	1.74679e-05	0.00194879	ENSG00000166595	51647
SYT8	83.4357	1.50591	0.351695	4.28186	1.85341e-05	0.00205457	ENSG00000149043	90019
APRT	6063.39	0.804382	0.18803	4.27794	1.88632e-05	0.00205887	ENSG00000198931	353
NDUFA9	2727.8	0.68805	0.160788	4.27924	1.87534e-05	0.00205887	ENSG00000139180	4704
NEK6	3198.06	0.597491	0.139693	4.27718	1.89278e-05	0.00205887	ENSG00000119408	10783
LSM7	4059.58	0.960177	0.225243	4.26286	2.01829e-05	0.00217336	ENSG00000130332	51690
MRPS12	2565.8	0.924465	0.216892	4.26234	2.023e-05	0.00217336	ENSG00000128626	6183
HBA1	16.4112	2.30974	0.543029	4.25344	2.10515e-05	0.00224773	ENSG00000206172	3039
TPI1	27455.4	0.714523	0.168401	4.24298	2.20574e-05	0.00234078	ENSG00000111669	7167
ATG101	1250.42	0.669046	0.157803	4.23976	2.23755e-05	0.00235203	ENSG00000123395	60673
CLPP	3033.13	0.845071	0.199348	4.23918	2.24337e-05	0.00235203	ENSG00000125656	8192
DNM1	919.711	1.19868	0.283405	4.22958	2.34127e-05	0.00242659	ENSG00000106976	1759
TNFAIP8L3	171.854	-1.2669	0.29954	-4.22947	2.34238e-05	0.00242659	ENSG00000183578	388121
SH3GLB2	4517.91	0.697699	0.165408	4.21805	2.46424e-05	0.00253772	ENSG00000148341	56904
KLHL7	890.263	-0.560763	0.133103	-4.213	2.51999e-05	0.00257988	ENSG00000122550	55975
SNRPA	3778.1	0.66154	0.157259	4.20669	2.59133e-05	0.0026374	ENSG00000077312	6626
MYH3	90.7213	-1.39709	0.33238	-4.20328	2.63077e-05	0.00266198	ENSG00000109063	4621
ACY3	535.192	1.0352	0.246425	4.20088	2.65881e-05	0.0026748	ENSG00000132744	91703
PAXX	1936.13	0.901525	0.21469	4.1992	2.67862e-05	0.00267923	ENSG00000148362	286257
COMMD4	2378.97	0.745039	0.177547	4.1963	2.71312e-05	0.00269824	ENSG00000140365	54939
ARF1	27993.7	0.672861	0.160575	4.19033	2.78549e-05	0.00270386	ENSG00000143761	375
EIF2B3	906.347	0.485882	0.115928	4.19125	2.77427e-05	0.00270386	ENSG00000070785	8891
RPUSD1	2060.19	0.774771	0.184819	4.19206	2.76437e-05	0.00270386	ENSG00000007376	113000
RUVBL2	5871.71	0.777211	0.185517	4.18944	2.79645e-05	0.00270386	ENSG00000183207	10856
ZNF205	790.569	0.711359	0.169633	4.19352	2.7466e-05	0.00270386	ENSG00000122386	7755
LRRTM4	4.81253	-2.09955	0.501403	-4.18734	2.8224e-05	0.00271387	ENSG00000176204	80059
MIF	2454.31	1.05675	0.252485	4.1854	2.84667e-05	0.00271396	ENSG00000240972	4282
UBALD1	1306.61	0.730079	0.174458	4.18484	2.85368e-05	0.00271396	ENSG00000153443	124402
JOSD2	1156.74	1.04425	0.249938	4.17806	2.94006e-05	0.00278091	ENSG00000161677	126119
NT5C	1337.49	0.748966	0.179453	4.17361	2.99812e-05	0.00280534	ENSG00000125458	30833
YIF1B	1541.64	0.796439	0.190793	4.17435	2.98832e-05	0.00280534	ENSG00000167645	90522
PSMB3	6180.91	0.781724	0.187711	4.1645	3.1203e-05	0.00290404	ENSG00000277791	5691
ALDOA	61445.1	0.731061	0.175675	4.16144	3.16245e-05	0.00291213	ENSG00000149925	226
B9D1	371.548	0.808671	0.194322	4.1615	3.1616e-05	0.00291213	ENSG00000108641	27077
MVP	17471.1	0.608011	0.146318	4.15541	3.24702e-05	0.00295811	ENSG00000013364	9961
RPS28	17910.1	0.895411	0.21554	4.15426	3.26337e-05	0.00295811	ENSG00000233927	6234
SYNGR4	17.919	1.7351	0.417636	4.15457	3.25895e-05	0.00295811	ENSG00000105467	23546
CLDN3	20684.8	1.04171	0.250839	4.15292	3.28261e-05	0.00296013	ENSG00000165215	1365
EIF4EBP1	2833.05	0.934959	0.225326	4.14936	3.334e-05	0.00297564	ENSG00000187840	1978
SERPINA1	10046.9	1.42672	0.343822	4.1496	3.33063e-05	0.00297564	ENSG00000197249	5265
LMAN2	9641.61	0.761011	0.183601	4.14492	3.39931e-05	0.00301845	ENSG00000169223	10960
NACA2	29.3888	1.44452	0.34861	4.14367	3.41794e-05	0.00301959	ENSG00000253506	342538
DCXR	2655.74	0.849513	0.205335	4.1372	3.51575e-05	0.00309031	ENSG00000169738	51181
CTNNBIP1	1615.12	0.6627	0.160385	4.13193	3.59729e-05	0.00314609	ENSG00000178585	56998
THOP1	3404.62	0.839909	0.203454	4.12826	3.65526e-05	0.00316498	ENSG00000172009	7064
TNFRSF11B	785.577	1.52781	0.370037	4.1288	3.64655e-05	0.00316498	ENSG00000164761	4982
RPH3AL	587.391	0.605742	0.147009	4.12043	3.78166e-05	0.00325822	ENSG00000181031	9501
SEC13	5172.13	0.48521	0.117939	4.11409	3.88717e-05	0.00333263	ENSG00000157020	6396
L1TD1	703.102	2.39253	0.582946	4.10421	4.05695e-05	0.00346114	ENSG00000240563	54596
SHMT2	6438.4	0.601925	0.146756	4.10153	4.10434e-05	0.00346757	ENSG00000182199	6472
TIMM13	4405.53	0.939248	0.228956	4.1023	4.09067e-05	0.00346757	ENSG00000099800	26517
BCL3	3035.58	0.794723	0.194089	4.09464	4.22826e-05	0.00350422	ENSG00000069399	602
F12	881.626	1.15179	0.281156	4.09661	4.19244e-05	0.00350422	ENSG00000131187	2161
HYAL1	298.885	1.61361	0.393933	4.09615	4.20072e-05	0.00350422	ENSG00000114378	3373
MCAT	1045.9	0.771053	0.18829	4.09504	4.22101e-05	0.00350422	ENSG00000100294	27349
USP5	4735.07	0.597051	0.145925	4.0915	4.28584e-05	0.00353511	ENSG00000111667	8078
ARMH1	27.9643	1.20789	0.295375	4.08936	4.32565e-05	0.00355111	ENSG00000198520	339541
KATNB1	1523.53	0.6078	0.148758	4.08582	4.39212e-05	0.00357199	ENSG00000140854	10300
NDUFS7	2670.8	0.911606	0.223112	4.08587	4.3912e-05	0.00357199	ENSG00000115286	374291
DUSP4	990.009	1.23793	0.303231	4.08245	4.45627e-05	0.00359217	ENSG00000120875	1846
INAFM1	450.515	0.981371	0.240394	4.08235	4.45822e-05	0.00359217	ENSG00000257704	255783
SIL1	2210.26	0.696083	0.17056	4.08115	4.48126e-05	0.0035941	ENSG00000120725	64374
MED27	745.854	0.611398	0.150042	4.07485	4.60433e-05	0.00367586	ENSG00000160563	9442
GCAT	909.513	0.882859	0.216925	4.06988	4.70366e-05	0.00373802	ENSG00000100116	23464
TMEM250	3190.87	0.657935	0.161935	4.06296	4.84534e-05	0.0038331	ENSG00000238227	90120
HDHD3	3575.88	0.673589	0.165937	4.05931	4.92181e-05	0.00385852	ENSG00000119431	81932
SHB	1119.83	0.65841	0.162164	4.06015	4.90414e-05	0.00385852	ENSG00000107338	6461
MIIP	1372.13	0.817122	0.201501	4.05518	5.00962e-05	0.00389599	ENSG00000116691	60672
TMEM252	76.644	-1.7365	0.428242	-4.05496	5.01437e-05	0.00389599	ENSG00000181778	169693
SCRN1	2589.11	-1.06294	0.262282	-4.05265	5.06412e-05	0.00391716	ENSG00000136193	9805
C2CD4D	82.2373	0.975711	0.24086	4.05095	5.10099e-05	0.00392821	ENSG00000225556	100191040
TFF2	189.047	2.01399	0.497495	4.04827	5.15982e-05	0.00395601	ENSG00000160181	7032
ALDOB	1378.51	1.77445	0.438546	4.04622	5.20518e-05	0.00397329	ENSG00000136872	229
RPL35	32010	0.916452	0.226676	4.043	5.27712e-05	0.00401061	ENSG00000136942	11224
LRRC73	49.696	1.30786	0.323929	4.03748	5.40275e-05	0.00408824	ENSG00000204052	221424
ADAM15	8617.42	0.791976	0.196488	4.03066	5.56197e-05	0.00408931	ENSG00000143537	8751
B9D2	256.959	0.830813	0.206179	4.02958	5.58774e-05	0.00408931	ENSG00000123810	80776
C12orf10	1819.35	0.582413	0.144421	4.03274	5.51306e-05	0.00408931	ENSG00000139637	60314
GPX2	33529.9	0.790899	0.196283	4.02939	5.59213e-05	0.00408931	ENSG00000176153	2877
INTS11	3851.54	0.623631	0.15458	4.03436	5.47517e-05	0.00408931	ENSG00000127054	54973
NAA10	2660.27	0.819823	0.203381	4.03096	5.55484e-05	0.00408931	ENSG00000102030	8260
PSMG4	899.117	0.677779	0.168151	4.03077	5.55936e-05	0.00408931	ENSG00000180822	389362
SYCE1L	89.5425	1.4262	0.353411	4.03553	5.44791e-05	0.00408931	ENSG00000205078	100130958
CCDC61	634.07	0.810282	0.201235	4.02655	5.66006e-05	0.00409047	ENSG00000104983	729440
CTU2	1015.44	0.688059	0.170868	4.02685	5.65299e-05	0.00409047	ENSG00000174177	348180
NOC4L	1547.95	0.718761	0.178513	4.02638	5.66424e-05	0.00409047	ENSG00000184967	79050
B3GNTL1	285.729	0.635378	0.15795	4.02264	5.75485e-05	0.00413873	ENSG00000175711	146712
TMPRSS5	124.087	1.80603	0.449668	4.01637	5.9101e-05	0.0042329	ENSG00000166682	80975
HRAS	1339.19	0.766236	0.190834	4.01519	5.9397e-05	0.00423666	ENSG00000174775	3265
ZNF628	394.149	0.907269	0.226014	4.01422	5.96426e-05	0.00423682	ENSG00000197483	89887
GMPPA	2430.19	0.577298	0.144055	4.00747	6.13714e-05	0.00431274	ENSG00000144591	29926
ORAI1	1256.59	0.713238	0.177991	4.00715	6.14548e-05	0.00431274	ENSG00000276045	84876
TCF25	4814.22	0.434025	0.108267	4.00883	6.10191e-05	0.00431274	ENSG00000141002	22980
GOT2	6865.24	0.450333	0.112423	4.0057	6.18336e-05	0.0043219	ENSG00000125166	2806
FAM166C	246.74	1.12201	0.280381	4.00175	6.2876e-05	0.00437718	ENSG00000173557	339778
SPATA18	184.235	0.927483	0.23189	3.99967	6.34312e-05	0.00439823	ENSG00000163071	132671
EMC9	591.547	0.876898	0.220205	3.9822	6.82815e-05	0.00470066	ENSG00000100908	51016
TSTA3	8332.94	0.923686	0.231964	3.98202	6.8333e-05	0.00470066	ENSG00000104522	7264
IFT122	1048.22	0.597015	0.150265	3.97307	7.09511e-05	0.00485796	ENSG00000163913	55764
SNORC	878.563	1.04449	0.263004	3.97138	7.1457e-05	0.00485796	ENSG00000182600	389084
UQCRQ	6747.51	0.852122	0.214538	3.9719	7.13009e-05	0.00485796	ENSG00000164405	27089
LMNA	17269.8	0.701316	0.176695	3.96908	7.21493e-05	0.00488594	ENSG00000160789	4000
ENDOG	414.938	1.06577	0.268604	3.9678	7.25393e-05	0.00489331	ENSG00000167136	2021
SMOC2	3872.89	1.56337	0.394399	3.96393	7.37266e-05	0.0049542	ENSG00000112562	64094
ISOC2	2679.36	0.810285	0.204536	3.96157	7.44587e-05	0.00498415	ENSG00000063241	79763
IER5	1273.89	0.621702	0.157011	3.9596	7.50753e-05	0.00498706	ENSG00000162783	51278
WNT4	351.371	1.11385	0.281303	3.95963	7.50672e-05	0.00498706	ENSG00000162552	54361
CORO7	898.509	0.701807	0.177344	3.95732	7.57962e-05	0.00501581	ENSG00000262246	79585
CYBA	11152	1.01858	0.257474	3.95604	7.62022e-05	0.00502357	ENSG00000051523	1535
ABCB8	2043.29	0.755683	0.191204	3.95224	7.7424e-05	0.0050568	ENSG00000197150	11194
GRK2	10263.9	0.708618	0.179293	3.95229	7.74076e-05	0.0050568	ENSG00000173020	156
ZNF837	96.668	0.873584	0.221062	3.95176	7.75779e-05	0.0050568	ENSG00000152475	116412
IDH3G	4348.68	0.688109	0.174247	3.94905	7.8462e-05	0.00508531	ENSG00000067829	3421
TPGS1	288.84	1.47958	0.374708	3.94863	7.85997e-05	0.00508531	ENSG00000141933	91978
DPH7	1165.53	0.59979	0.152004	3.94587	7.95099e-05	0.00512515	ENSG00000148399	92715
AGMO	74.5129	1.74272	0.442556	3.93785	8.22136e-05	0.00526127	ENSG00000187546	392636
SHISA9	152.027	-2.45536	0.623534	-3.93782	8.22263e-05	0.00526127	ENSG00000237515	729993
ATAD3B	1452.62	0.925217	0.235125	3.935	8.31983e-05	0.00530397	ENSG00000160072	83858
CP	92.8435	-1.51816	0.385929	-3.9338	8.36146e-05	0.00531105	ENSG00000047457	1356
GALK1	1261.15	0.922979	0.234889	3.92942	8.51507e-05	0.00538823	ENSG00000108479	2584
PEMT	826.319	0.783651	0.199499	3.92809	8.56228e-05	0.00538823	ENSG00000133027	10400
PHF19	2252.78	0.595638	0.15165	3.92771	8.57584e-05	0.00538823	ENSG00000119403	26147
ANKRD54	982.133	0.583538	0.148661	3.92529	8.66254e-05	0.00540369	ENSG00000100124	129138
TSSC4	1629.91	0.709616	0.18078	3.9253	8.66223e-05	0.00540369	ENSG00000184281	10078
PPIE	1943.76	0.494447	0.126187	3.91836	8.91548e-05	0.00554161	ENSG00000084072	10450
CA9	1681.29	1.93211	0.493339	3.91639	8.98853e-05	0.00555738	ENSG00000107159	768
COMT	6207.05	0.715142	0.182623	3.91595	9.00472e-05	0.00555738	ENSG00000093010	1312
NELFB	4819.97	0.60239	0.153945	3.91301	9.11515e-05	0.00560566	ENSG00000188986	25920
MAP2K2	6894.58	0.649198	0.166126	3.90788	9.31106e-05	0.00564633	ENSG00000126934	5605
PCYT2	2537.58	0.731478	0.187132	3.9089	9.27186e-05	0.00564633	ENSG00000185813	5833
PSMB10	2215.52	0.689667	0.176399	3.9097	9.24091e-05	0.00564633	ENSG00000205220	5699
PSMB8	6413.49	0.545748	0.139627	3.9086	9.28318e-05	0.00564633	ENSG00000204264	5696
ZNF213	1256.54	0.721911	0.18489	3.90455	9.44017e-05	0.00570475	ENSG00000085644	7760
HSPA4L	394.757	1.20263	0.308081	3.90363	9.47624e-05	0.00570673	ENSG00000164070	22824
CBLC	2713.37	0.810958	0.20791	3.90052	9.59869e-05	0.00576054	ENSG00000142273	23624
MORN1	183.491	0.522153	0.133953	3.89804	9.69749e-05	0.00579983	ENSG00000116151	79906
CDT1	2334.4	0.913329	0.234361	3.8971	9.7352e-05	0.00580245	ENSG00000167513	81620
ERI3	2203.04	0.60242	0.154633	3.89581	9.78731e-05	0.00581359	ENSG00000117419	79033
SHC2	503.354	0.990675	0.254604	3.89104	9.98174e-05	0.00590892	ENSG00000129946	25759
HECTD2	142.421	-0.832281	0.214055	-3.88817	0.000101002	0.00591868	ENSG00000165338	143279
KIF5C	97.4981	-1.32388	0.340431	-3.88885	0.00010072	0.00591868	ENSG00000168280	3800
NGB	3.61821	-3.26948	0.840546	-3.88971	0.000100363	0.00591868	ENSG00000165553	58157
NCLN	7912.87	0.769307	0.198019	3.88501	0.000102324	0.00597598	ENSG00000125912	56926
RPS5	46473.8	0.852662	0.219585	3.88306	0.00010315	0.00600409	ENSG00000083845	6193
IMP4	3717.94	0.520917	0.134255	3.88007	0.000104426	0.00605811	ENSG00000136718	92856
E4F1	1487.36	0.679279	0.175267	3.87569	0.000106323	0.00612729	ENSG00000167967	1877
RAB26	133.049	1.41879	0.366004	3.87643	0.000105999	0.00612729	ENSG00000167964	25837
PDXP	83.9823	1.12663	0.290777	3.87455	0.000106823	0.00613583	ENSG00000241360	57026
RPL36	33435.8	0.877779	0.22668	3.87232	0.000107802	0.00617169	ENSG00000130255	25873
RNF126	2600.23	0.786564	0.203187	3.87113	0.000108331	0.00618162	ENSG00000070423	55658
CDK9	2095.23	0.467932	0.12099	3.86752	0.00010995	0.00625347	ENSG00000136807	1025
KCNT1	47.3377	-1.71516	0.443663	-3.86591	0.000110675	0.0062742	ENSG00000107147	57582
C12orf57	1826.81	1.07257	0.277635	3.86326	0.000111886	0.00632228	ENSG00000111678	113246
SARS2	271.975	0.766819	0.198604	3.86104	0.000112906	0.0063593	ENSG00000104835	54938
MTFP1	306.513	0.833003	0.215831	3.85952	0.000113608	0.0063638	ENSG00000242114	51537
MYDGF	4832.06	0.628648	0.162925	3.8585	0.000114083	0.0063638	ENSG00000074842	56005
TMEM132C	22.8367	-1.96677	0.509661	-3.85897	0.000113864	0.0063638	ENSG00000181234	92293
HABP2	31.2148	2.41416	0.62612	3.85575	0.000115374	0.00641524	ENSG00000148702	3026
CLUH	7050.76	0.645339	0.167659	3.84913	0.00011854	0.00646125	ENSG00000132361	23277
DGKB	31.6369	1.99945	0.519345	3.84994	0.000118146	0.00646125	ENSG00000136267	1607
GFER	1226.02	0.609913	0.158477	3.84859	0.0001188	0.00646125	ENSG00000127554	2671
GPS1	4924.36	0.639466	0.166153	3.84866	0.000118766	0.00646125	ENSG00000169727	2873
NUBP2	2550.56	0.629108	0.163424	3.84954	0.000118342	0.00646125	ENSG00000095906	10101
RPLP1	70013.9	0.766305	0.198925	3.85224	0.000117043	0.00646125	ENSG00000137818	6176
TAPBPL	2088	0.619107	0.160864	3.84864	0.000118774	0.00646125	ENSG00000139192	55080
ACOT7	3005.51	0.645201	0.167955	3.84151	0.00012228	0.00656462	ENSG00000097021	11332
COPZ1	7887.67	0.369347	0.0961076	3.84306	0.000121509	0.00656462	ENSG00000111481	22818
CPLANE2	169.376	0.733344	0.190928	3.84095	0.000122557	0.00656462	ENSG00000132881	79363
POLRMT	3083.46	0.773156	0.201296	3.84089	0.000122587	0.00656462	ENSG00000099821	5442
WRAP53	554.286	0.657114	0.170997	3.84283	0.000121622	0.00656462	ENSG00000141499	55135
PFKL	12969	0.693054	0.180558	3.8384	0.00012384	0.0066114	ENSG00000141959	5211
ETV5	565.957	0.774943	0.202056	3.83528	0.00012542	0.00664361	ENSG00000244405	2119
HAGH	1478.18	0.517403	0.134996	3.83272	0.000126734	0.00664361	ENSG00000063854	3029
PRTG	22.2214	-1.29367	0.337418	-3.83401	0.000126069	0.00664361	ENSG00000166450	283659
PSMB6	2959.94	0.586674	0.153035	3.8336	0.000126284	0.00664361	ENSG00000142507	5694
SERPINA11	5.67023	2.64364	0.689139	3.83615	0.000124979	0.00664361	ENSG00000186910	256394
TRAF7	5999.8	0.633227	0.165202	3.83305	0.000126563	0.00664361	ENSG00000131653	84231
SLC25A11	2457.31	0.621014	0.162125	3.83047	0.000127899	0.00668452	ENSG00000108528	8402
BAX	3360.18	0.522855	0.136596	3.82773	0.000129329	0.00673903	ENSG00000087088	581
DDX41	3221.4	0.504124	0.131751	3.82635	0.000130057	0.00675677	ENSG00000183258	51428
ADAM22	229.35	-0.907557	0.237289	-3.82469	0.000130936	0.00676586	ENSG00000008277	53616
ARHGEF16	2772.64	0.701082	0.183311	3.82455	0.00013101	0.00676586	ENSG00000130762	27237
YBX3	6418.38	0.409297	0.107056	3.82322	0.000131719	0.00678238	ENSG00000060138	8531
FBXL14	1173.65	0.94966	0.248498	3.8216	0.000132587	0.00680689	ENSG00000171823	144699
SCN2A	22.6435	-1.82646	0.478143	-3.8199	0.000133508	0.00683402	ENSG00000136531	6326
EXD3	773.004	0.760621	0.199248	3.81745	0.000134837	0.00688183	ENSG00000187609	54932
C16orf95	57.8692	0.573738	0.1505	3.81222	0.000137727	0.00690778	ENSG00000260456	100506581
EPS8L3	7572.87	0.593452	0.155647	3.81281	0.000137395	0.00690778	ENSG00000198758	79574
GPR61	8.04982	1.15115	0.30193	3.81263	0.000137495	0.00690778	ENSG00000156097	83873
PRMT7	1707.15	0.497895	0.130503	3.8152	0.000136075	0.00690778	ENSG00000132600	54496
RASSF7	3323.82	0.774016	0.203026	3.81241	0.000137619	0.00690778	ENSG00000099849	8045
RPL8	141868	0.821384	0.215316	3.81478	0.000136305	0.00690778	ENSG00000161016	6132
KLHL25	731.827	0.75326	0.197717	3.80979	0.000139083	0.00694821	ENSG00000183655	64410
PGAM5	3683.06	0.540684	0.141989	3.80794	0.00014013	0.00694821	ENSG00000247077	192111
RABEPK	1400.94	0.440459	0.115633	3.80913	0.000139456	0.00694821	ENSG00000136933	10244
XAB2	3051.01	0.631896	0.165912	3.80863	0.000139739	0.00694821	ENSG00000076924	56949
CARD19	1258.17	0.628675	0.165179	3.80602	0.00014122	0.00696261	ENSG00000165233	84270
FAM234A	4216.59	0.79283	0.208308	3.80605	0.000141207	0.00696261	ENSG00000167930	83986
EMC8	1790.79	0.560388	0.147266	3.80527	0.000141648	0.00696394	ENSG00000131148	10328
CRACR2B	1895.83	0.79325	0.208501	3.80453	0.000142074	0.00696522	ENSG00000177685	283229
SLC27A5	360.445	1.08562	0.285419	3.8036	0.000142608	0.00697178	ENSG00000083807	10998
C9orf16	3454.85	0.805209	0.211786	3.802	0.000143533	0.00697779	ENSG00000171159	79095
RPP25L	1523.81	0.691997	0.181983	3.80253	0.000143224	0.00697779	ENSG00000164967	138716
HSPB1	17443.4	1.0595	0.278825	3.79988	0.000144767	0.00698795	ENSG00000106211	3315
PCCB	1919.16	0.566994	0.14923	3.79946	0.000145013	0.00698795	ENSG00000114054	5096
RHOT2	3922.89	0.705458	0.185631	3.80033	0.000144506	0.00698795	ENSG00000140983	89941
SLC39A4	6220.51	1.01325	0.266722	3.79889	0.000145348	0.00698795	ENSG00000147804	55630
CITED4	457.979	1.20502	0.317382	3.79676	0.000146598	0.0070286	ENSG00000179862	163732
MBD3	3284.98	0.853736	0.22504	3.7937	0.000148419	0.00705762	ENSG00000071655	53615
TCIRG1	3801.13	0.769104	0.202728	3.79377	0.000148377	0.00705762	ENSG00000110719	10312
TXN2	3514.19	0.576854	0.152045	3.79398	0.000148254	0.00705762	ENSG00000100348	25828
PKIB	431.427	-1.33862	0.352977	-3.79238	0.000149212	0.00707598	ENSG00000135549	5570
NPDC1	5622.95	0.880531	0.232382	3.78915	0.000151162	0.00712958	ENSG00000107281	56654
SLC48A1	1272.58	0.400987	0.105814	3.78954	0.000150927	0.00712958	ENSG00000211584	55652
MRPL37	4758.38	0.614619	0.162237	3.78841	0.000151615	0.00713166	ENSG00000116221	51253
RRAGD	230.393	-1.0206	0.269732	-3.78377	0.000154473	0.0072465	ENSG00000025039	58528
ACSF3	1882.19	0.550312	0.145614	3.77927	0.000157291	0.00728058	ENSG00000176715	197322
ARC	33.2084	1.59122	0.420869	3.78081	0.000156321	0.00728058	ENSG00000198576	23237
GSTP1	29321.4	0.805274	0.213005	3.78055	0.000156485	0.00728058	ENSG00000084207	2950
KLF16	1807.86	0.608094	0.160871	3.78001	0.00015682	0.00728058	ENSG00000129911	83855
VPS41	2259.6	-0.383384	0.101434	-3.77965	0.000157049	0.00728058	ENSG00000006715	27072
CNGB1	3.11341	-1.67612	0.443834	-3.77644	0.000159083	0.00734399	ENSG00000070729	1258
SLC27A4	2761.51	0.673519	0.178583	3.77145	0.000162299	0.00745292	ENSG00000167114	10999
ZNRD2	976.686	0.686387	0.181987	3.77163	0.000162187	0.00745292	ENSG00000173465	10534
TXNRD2	1225.96	0.757926	0.201113	3.76865	0.000164131	0.00751718	ENSG00000184470	10587
ANGPTL1	106.039	-1.97099	0.523358	-3.76604	0.000165856	0.00757625	ENSG00000116194	9068
DDX54	4110.12	0.44962	0.119482	3.76308	0.000167837	0.00764667	ENSG00000123064	79039
BCAR1	4426.06	0.632218	0.168151	3.75983	0.000170029	0.00772511	ENSG00000050820	9564
CENPM	864.013	0.898667	0.239081	3.75884	0.000170702	0.00772511	ENSG00000100162	79019
NDUFV1	8046.15	0.667758	0.177663	3.75857	0.00017089	0.00772511	ENSG00000167792	4723
NPTX2	1092.13	-2.13521	0.5686	-3.75521	0.000173196	0.00780908	ENSG00000106236	4885
CSK	4061.33	0.561389	0.149558	3.75365	0.000174276	0.00783747	ENSG00000103653	1445
GLYCTK	1225.91	0.836126	0.222867	3.75167	0.000175658	0.00787924	ENSG00000168237	132158
UBE2S	1760.98	0.939494	0.250717	3.74723	0.000178799	0.00799951	ENSG00000108106	27338
ABCG5	21.2156	1.29353	0.345371	3.74533	0.000180156	0.00800997	ENSG00000138075	64240
AMN	1978.09	1.14526	0.305775	3.74544	0.000180076	0.00800997	ENSG00000166126	81693
TMEM38A	264.118	-0.72698	0.194122	-3.74497	0.000180413	0.00800997	ENSG00000072954	79041
IER5L	719.112	0.948289	0.253284	3.74397	0.000181133	0.00802145	ENSG00000188483	389792
FCSK	1933.76	0.597507	0.159683	3.74183	0.000182686	0.00803683	ENSG00000157353	197258
PLA2G4D	35.4914	1.31964	0.352696	3.74158	0.000182865	0.00803683	ENSG00000159337	283748
SH3BGRL3	10354.8	0.632676	0.169047	3.7426	0.000182123	0.00803683	ENSG00000142669	83442
CPS1	140.075	1.69347	0.452825	3.7398	0.000184169	0.00807374	ENSG00000021826	1373
APOM	133.896	0.816987	0.218605	3.73727	0.000186029	0.00809359	ENSG00000204444	55937
EEF2	149481	0.680133	0.181961	3.7378	0.000185635	0.00809359	ENSG00000167658	1938
MPST	8447.16	0.75145	0.201102	3.73666	0.000186482	0.00809359	ENSG00000128309	4357
PCDHGB1	14.262	-1.74126	0.465961	-3.73692	0.000186286	0.00809359	ENSG00000254221	56104
ALDH3B2	115.377	1.58731	0.42531	3.73211	0.000189881	0.0081057	ENSG00000132746	222
BAIAP2L2	2667.48	0.791731	0.212061	3.7335	0.000188834	0.0081057	ENSG00000128298	80115
FUOM	656.402	1.11767	0.299352	3.73362	0.000188744	0.0081057	ENSG00000148803	282969
GATD3B	73.4108	1.06358	0.285042	3.73131	0.000190487	0.0081057	ENSG00000280071	102724023
IGFALS	76.1527	1.81663	0.486726	3.73234	0.000189709	0.0081057	ENSG00000099769	3483
PHLDA2	1789.36	0.881817	0.236235	3.7328	0.000189366	0.0081057	ENSG00000181649	7262
RGS14	733.423	0.683591	0.183048	3.73449	0.000188098	0.0081057	ENSG00000169220	10636
RHBDL3	18.6296	1.18149	0.31664	3.73134	0.000190466	0.0081057	ENSG00000141314	162494
LEMD1	144.933	1.44981	0.388667	3.73022	0.000191314	0.00812106	ENSG00000186007	93273
ACTG1	165765	0.560036	0.150194	3.72875	0.000192428	0.00814847	ENSG00000184009	71
CAP2	210.719	-0.967255	0.259593	-3.72604	0.000194512	0.00820373	ENSG00000112186	10486
FMN2	32.3041	-1.82191	0.488996	-3.72583	0.000194676	0.00820373	ENSG00000155816	56776
CTNNA3	11.4121	-1.78519	0.479275	-3.72476	0.000195497	0.00821845	ENSG00000183230	29119
SLC7A10	9.71476	-1.9895	0.534747	-3.72046	0.000198864	0.00833835	ENSG00000130876	56301
TUBGCP2	3259.7	0.522951	0.140582	3.71989	0.000199308	0.00833835	ENSG00000130640	10844
MCM5	3474.51	0.662608	0.178157	3.71924	0.00019982	0.00833974	ENSG00000100297	4174
AURKB	1330.95	0.747756	0.201409	3.71262	0.000205125	0.00854068	ENSG00000178999	9212
MED16	3241.83	0.728404	0.196346	3.7098	0.000207427	0.00858345	ENSG00000175221	10025
PFKP	4661.86	0.596433	0.160783	3.70954	0.000207632	0.00858345	ENSG00000067057	5214
PGBD1	124.315	-0.733071	0.197595	-3.70997	0.000207285	0.00858345	ENSG00000137338	84547
BLVRB	2107.6	0.830203	0.223865	3.70851	0.000208486	0.00859831	ENSG00000090013	645
ATP6V0D1	5379.08	0.650562	0.175508	3.70673	0.000209948	0.00860339	ENSG00000159720	9114
KRT8	104966	0.604062	0.163023	3.70537	0.000211081	0.00860339	ENSG00000170421	3856
LIFR	130.048	-1.06693	0.287899	-3.70592	0.000210626	0.00860339	ENSG00000113594	3977
PAM16	426.375	0.563904	0.152174	3.70566	0.000210838	0.00860339	ENSG00000217930	51025
SELENOO	1233.7	0.717003	0.193493	3.70558	0.000210908	0.00860339	ENSG00000073169	83642
MAGEB17	147.028	-2.20963	0.596566	-3.70392	0.000212294	0.00863262	ENSG00000182798	645864
SORBS1	2854.05	-0.954133	0.257739	-3.70194	0.000213958	0.00868003	ENSG00000095637	10580
CCN6	174.927	2.11156	0.571048	3.69769	0.000217571	0.00876458	ENSG00000112761	8838
POMGNT1	2727.38	0.488256	0.132064	3.69712	0.000218057	0.00876458	ENSG00000085998	55624
RAB11FIP2	583.078	-0.583608	0.157786	-3.69873	0.000216683	0.00876458	ENSG00000107560	22841
SLC26A2	7549.45	-1.55355	0.42013	-3.69778	0.000217496	0.00876458	ENSG00000155850	1836
GHR	170.125	-1.31457	0.355878	-3.69389	0.000220853	0.00885652	ENSG00000112964	2690
EGFR	2622.38	-0.555405	0.150423	-3.6923	0.000222236	0.00886867	ENSG00000146648	1956
UBA52	25219.5	0.630724	0.170845	3.69179	0.000222685	0.00886867	ENSG00000221983	7311
ZBTB7A	3832.93	0.449951	0.121877	3.69185	0.000222625	0.00886867	ENSG00000178951	51341
KCNA2	11.1903	-1.57623	0.427149	-3.69012	0.000224152	0.00890672	ENSG00000177301	3737
NUP188	3489.73	0.514122	0.139408	3.68789	0.00022612	0.00896445	ENSG00000095319	23511
DMBT1	12156.3	2.25886	0.612872	3.68569	0.000228082	0.00901357	ENSG00000187908	1755
SSNA1	2878.7	0.6487	0.176049	3.68477	0.000228913	0.00901357	ENSG00000176101	8636
ZNF414	551.845	0.723158	0.196244	3.685	0.000228707	0.00901357	ENSG00000133250	84330
CAPN12	209.8	1.02698	0.278809	3.68347	0.000230081	0.0090231	ENSG00000182472	147968
UBE2M	2817.59	0.590541	0.160327	3.68335	0.000230192	0.0090231	ENSG00000130725	9040
RPS16	43898.7	0.651251	0.176895	3.68156	0.00023181	0.00902557	ENSG00000105193	6217
USF1	1720.82	0.590874	0.160488	3.68174	0.000231646	0.00902557	ENSG00000158773	7391
ZDBF2	112.497	-1.21321	0.329477	-3.68222	0.000231212	0.00902557	ENSG00000204186	57683
RNF183	202.298	1.08351	0.294406	3.68034	0.000232927	0.0090488	ENSG00000165188	138065
SMPD2	1008.57	0.594312	0.161524	3.67939	0.000233789	0.00906204	ENSG00000135587	6610
NOL3	969.363	0.70439	0.191526	3.67777	0.000235282	0.00907658	ENSG00000140939	8996
PRSS56	293.151	3.29211	0.895256	3.67729	0.000235728	0.00907658	ENSG00000237412	646960
SLC18A1	77.8743	1.7883	0.486235	3.67786	0.000235202	0.00907658	ENSG00000036565	6570
NDUFB7	4356.32	0.823174	0.223923	3.67614	0.00023679	0.00907728	ENSG00000099795	4713
ZNF580	857.696	0.813336	0.221221	3.67658	0.000236378	0.00907728	ENSG00000213015	51157
CIAO3	1400.18	0.521695	0.142021	3.67337	0.000239369	0.00915203	ENSG00000103245	64428
PLPPR3	4.8059	1.60229	0.436244	3.67292	0.000239791	0.00915203	ENSG00000129951	79948
ARPC5L	2542.72	0.557381	0.151908	3.66919	0.000243321	0.00915587	ENSG00000136950	81873
CTU1	382.813	1.08994	0.296875	3.6714	0.000241229	0.00915587	ENSG00000142544	90353
DVL1	3781.93	0.720562	0.196291	3.67089	0.000241703	0.00915587	ENSG00000107404	1855
NBEA	114.67	-1.18234	0.322212	-3.66943	0.000243089	0.00915587	ENSG00000172915	26960
SLC25A6	43703.9	0.630376	0.171794	3.66938	0.000243139	0.00915587	ENSG00000169100	293
VASP	7914.27	0.431825	0.117658	3.67016	0.000242394	0.00915587	ENSG00000125753	7408
ZNF556	23.1423	-2.1039	0.573439	-3.66892	0.000243574	0.00915587	ENSG00000172000	80032
PAG1	1076.72	-0.731218	0.199426	-3.66661	0.000245788	0.00921917	ENSG00000076641	55824
EIF5A	19216.8	0.605426	0.16522	3.66436	0.000247953	0.00928038	ENSG00000132507	1984
FIS1	4885.71	0.754814	0.206085	3.66264	0.000249631	0.00930317	ENSG00000214253	51024
TMEM160	728.799	1.43478	0.391723	3.66274	0.000249533	0.00930317	ENSG00000130748	54958
ASRGL1	496.305	0.915447	0.250093	3.66042	0.000251803	0.00936407	ENSG00000162174	80150
CLEC3A	1.55919	2.78069	0.760346	3.65714	0.000255048	0.00946449	ENSG00000166509	10143
NOCT	172.663	0.58635	0.16042	3.65509	0.000257094	0.00952014	ENSG00000151014	25819
CCDC85B	1952.24	1.2676	0.346899	3.6541	0.000258084	0.00953651	ENSG00000175602	11007
ALDH3A1	421.704	1.2618	0.346321	3.64344	0.000269017	0.00983807	ENSG00000108602	218
CRIP1	193.817	1.37279	0.376744	3.64383	0.000268608	0.00983807	ENSG00000213145	1396
SMYD1	24.6841	-2.0236	0.555416	-3.64339	0.000269072	0.00983807	ENSG00000115593	150572
TLCD3A	1347.04	0.610438	0.167451	3.64547	0.000266903	0.00983807	ENSG00000167695	79850
XCL1	22.1634	-1.68169	0.461463	-3.64425	0.000268169	0.00983807	ENSG00000143184	6375
CAPN15	5270.9	0.743403	0.204086	3.64259	0.000269906	0.00984788	ENSG00000103326	6650
RHOG	2422.18	0.573827	0.157558	3.64201	0.000270521	0.0098497	ENSG00000177105	391
IGFBP2	7823.08	1.31177	0.360247	3.64131	0.000271254	0.00985576	ENSG00000115457	3485
DRD4	46.7568	1.09964	0.302295	3.63765	0.000275132	0.00993928	ENSG00000069696	1815
MIOX	10.726	1.58397	0.435644	3.63593	0.00027698	0.00993928	ENSG00000100253	55586
NEFL	24.9596	-1.64773	0.453036	-3.63709	0.000275738	0.00993928	ENSG00000277586	4747
TRPM3	13.46	-1.74865	0.480885	-3.63631	0.000276568	0.00993928	ENSG00000083067	80036
URM1	3886.79	0.57847	0.158985	3.63852	0.00027421	0.00993928	ENSG00000167118	81605
ZMAT4	1.86704	-2.43128	0.668557	-3.63661	0.000276254	0.00993928	ENSG00000165061	79698
BORCS6	323.907	0.578287	0.159097	3.6348	0.000278199	0.00996249	ENSG00000196544	54785
FGFR4	6008.39	0.887121	0.244143	3.63362	0.000279477	0.0099877	ENSG00000160867	2264
TNMD	76.7319	-1.39853	0.385211	-3.63056	0.000282802	0.0100858	ENSG00000000005	64102
TRAPPC12	1673.76	0.435902	0.120142	3.62822	0.000285385	0.0101571	ENSG00000171853	51112
AGTRAP	1663.77	0.703184	0.194188	3.62116	0.000293286	0.0103747	ENSG00000177674	57085
BLOC1S1	1807.38	0.819435	0.226229	3.62216	0.000292156	0.0103747	ENSG00000135441	2647
CISD3	3228.61	0.709207	0.195823	3.62168	0.000292699	0.0103747	ENSG00000277972	284106
FOLH1	58.0103	-0.889948	0.2459	-3.61914	0.00029558	0.0104135	ENSG00000086205	2346
XKR9	76.3152	1.52806	0.422217	3.61915	0.000295573	0.0104135	ENSG00000221947	389668
EIPR1	1441.41	0.438808	0.121378	3.61522	0.000300095	0.0105213	ENSG00000032389	7260
GRK6	2667.15	0.516627	0.142916	3.61491	0.000300454	0.0105213	ENSG00000198055	2870
JMJD8	1842.41	0.612834	0.169521	3.6151	0.000300234	0.0105213	ENSG00000161999	339123
SYMPK	5058.79	0.561981	0.155572	3.61237	0.000303416	0.0106037	ENSG00000125755	8189
KCNH4	47.4422	-1.27519	0.353096	-3.61146	0.000304473	0.0106193	ENSG00000089558	23415
GPR55	56.3915	1.55237	0.429966	3.61044	0.000305681	0.0106353	ENSG00000135898	9290
HES4	307.18	1.24159	0.343932	3.60997	0.000306227	0.0106353	ENSG00000188290	57801
TELO2	2650.57	0.641848	0.177821	3.60952	0.000306763	0.0106353	ENSG00000100726	9894
FHL2	4711.87	0.527689	0.146286	3.60724	0.000309472	0.0106655	ENSG00000115641	2274
NUAK1	465.855	-0.696045	0.192958	-3.60724	0.000309474	0.0106655	ENSG00000074590	9891
TRAPPC1	2620.67	0.555472	0.153965	3.60778	0.000308832	0.0106655	ENSG00000170043	58485
KIAA2013	4786.45	0.536731	0.148895	3.60476	0.000312438	0.0107464	ENSG00000116685	90231
ATP6V0B	5824.83	0.694793	0.192855	3.60267	0.000314964	0.0108119	ENSG00000117410	533
ARHGAP22	114.056	0.944299	0.262391	3.59882	0.000319666	0.0109088	ENSG00000128805	58504
GNB1	14369.1	0.37467	0.104107	3.5989	0.000319561	0.0109088	ENSG00000078369	2782
MTTP	558.43	2.42107	0.672581	3.59967	0.000318617	0.0109088	ENSG00000138823	4547
RNF166	625.321	0.574424	0.159665	3.59767	0.000321075	0.0109141	ENSG00000158717	115992
RPS15	21305.3	0.721094	0.200423	3.59786	0.000320843	0.0109141	ENSG00000115268	6209
AKR1A1	5684.07	0.533649	0.148451	3.59479	0.000324655	0.0110142	ENSG00000117448	10327
B3GNT4	40.9574	1.03493	0.288177	3.5913	0.000329032	0.0110768	ENSG00000176383	79369
C2orf74	11.3546	-1.14449	0.318596	-3.59229	0.000327779	0.0110768	ENSG00000237651	339804
SP4	259.366	-0.526764	0.146678	-3.59129	0.000329044	0.0110768	ENSG00000105866	6671
ZNF771	253.758	0.939581	0.261586	3.59186	0.00032833	0.0110768	ENSG00000179965	51333
GNB2	12177.1	0.661516	0.184255	3.59022	0.000330402	0.011101	ENSG00000172354	2783
COG7	1144.68	0.33469	0.0932833	3.58789	0.000333363	0.0111789	ENSG00000168434	91949
RER1	3976.02	0.366061	0.102053	3.58695	0.000334563	0.0111976	ENSG00000157916	11079
ALG3	3984.93	0.65471	0.182578	3.58593	0.000335883	0.0112202	ENSG00000214160	10195
EDIL3	996.262	-0.844393	0.235725	-3.58212	0.000340822	0.0113416	ENSG00000164176	10085
MRM3	601.851	0.535789	0.14956	3.58243	0.000340413	0.0113416	ENSG00000171861	55178
PICK1	1209.75	0.534764	0.149396	3.5795	0.000344249	0.0114338	ENSG00000100151	9463
GMPPB	1499.2	0.533081	0.148985	3.57807	0.00034614	0.0114529	ENSG00000173540	29925
MCRS1	3154.31	0.456848	0.127667	3.57845	0.000345644	0.0114529	ENSG00000187778	10445
CST3	26096.6	0.888876	0.248542	3.57636	0.000348414	0.0114845	ENSG00000101439	1471
TRUB2	2429.61	0.460455	0.128738	3.57668	0.000347987	0.0114845	ENSG00000167112	26995
XPO6	5457.04	0.42659	0.11933	3.57489	0.000350372	0.0115272	ENSG00000169180	23214
TRMT2A	1401.11	0.576209	0.161267	3.57302	0.000352894	0.0115882	ENSG00000099899	27037
MDH2	16221.3	0.499476	0.139827	3.5721	0.000354125	0.0116067	ENSG00000146701	4191
CLTB	5041.75	0.630573	0.176967	3.56321	0.000366342	0.0119621	ENSG00000175416	1212
PCDHA7	4.52142	1.25496	0.352171	3.56349	0.000365957	0.0119621	ENSG00000204963	56141
FASTK	3668.88	0.728664	0.204715	3.5594	0.000371708	0.0120987	ENSG00000164896	10922
PEX11G	215.274	0.654808	0.183974	3.55925	0.000371914	0.0120987	ENSG00000104883	92960
CDC42EP1	5220.62	0.726327	0.204168	3.55749	0.00037441	0.0121456	ENSG00000128283	11135
POC1A	879.727	0.687355	0.193226	3.55725	0.000374751	0.0121456	ENSG00000164087	25886
CYC1	12113.7	0.816408	0.22981	3.55253	0.000381539	0.0123093	ENSG00000179091	1537
FBXL8	415.937	0.827563	0.233024	3.5514	0.000383186	0.0123093	ENSG00000135722	55336
KLK7	175.202	2.06387	0.581277	3.55058	0.000384381	0.0123093	ENSG00000169035	5650
PRELID1	3864.28	0.683108	0.192407	3.55033	0.000384755	0.0123093	ENSG00000169230	27166
RSPO4	47.8998	-2.50765	0.706096	-3.55143	0.000383138	0.0123093	ENSG00000101282	343637
S1PR4	91.241	0.995573	0.280416	3.55034	0.000384728	0.0123093	ENSG00000125910	8698
UBE2J2	1975.86	0.525949	0.148021	3.5532	0.000380573	0.0123093	ENSG00000160087	118424
CCDC102B	80.863	-0.798384	0.224923	-3.5496	0.000385824	0.0123209	ENSG00000150636	79839
CALCB	7.11888	-1.91074	0.538439	-3.54867	0.000387178	0.0123415	ENSG00000175868	797
CA8	267.562	1.53459	0.43265	3.54696	0.000389706	0.0123994	ENSG00000178538	767
NPRL3	2356.19	0.580338	0.163652	3.54618	0.000390861	0.0124134	ENSG00000103148	8131
UNC93B1	3143.44	0.725293	0.204569	3.54547	0.000391919	0.0124243	ENSG00000110057	81622
CEBPB	3088.26	0.666525	0.188063	3.54416	0.000393862	0.0124632	ENSG00000172216	1051
SBSPON	548.538	1.43722	0.405803	3.54165	0.000397629	0.0125596	ENSG00000164764	157869
PCDHB5	29.1445	-1.26814	0.358323	-3.5391	0.000401489	0.0126357	ENSG00000113209	26167
PTOV1	3930.82	0.612565	0.173076	3.53928	0.000401226	0.0126357	ENSG00000104960	53635
CKAP4	4549.05	0.519118	0.146729	3.53793	0.000403277	0.0126576	ENSG00000136026	10970
PRMT1	7640.82	0.68439	0.193457	3.53769	0.000403641	0.0126576	ENSG00000126457	3276
FAM220A	777.986	-0.392657	0.11101	-3.53713	0.000404496	0.0126616	ENSG00000178397	84792
NUDT16L1	1589.73	0.682388	0.193129	3.53332	0.000410374	0.0128225	ENSG00000168101	84309
MXD3	474.979	0.738436	0.209092	3.53164	0.000412992	0.0128582	ENSG00000213347	83463
RNF187	5310.35	0.590933	0.167308	3.532	0.000412428	0.0128582	ENSG00000168159	149603
DUS3L	1797.58	0.693987	0.196565	3.53057	0.00041467	0.0128644	ENSG00000141994	56931
NFKBIB	1478.91	0.572203	0.162065	3.53069	0.000414475	0.0128644	ENSG00000104825	4793
COPE	6360.23	0.586125	0.16612	3.52833	0.00041819	0.0129373	ENSG00000105669	11316
KLK11	244.453	1.59262	0.451467	3.52766	0.000419251	0.0129373	ENSG00000167757	11012
RAB39B	18.4821	-1.17882	0.334139	-3.52792	0.000418832	0.0129373	ENSG00000155961	116442
C7	487.274	-1.54668	0.438534	-3.52693	0.000420408	0.01295	ENSG00000112936	730
ASB6	1301.01	0.402124	0.114078	3.52499	0.000423506	0.0130224	ENSG00000148331	140459
CRAT	2863.18	0.879447	0.24954	3.52428	0.00042464	0.0130343	ENSG00000095321	1384
CLDN14	48.0901	1.30658	0.370877	3.52296	0.000426762	0.0130534	ENSG00000159261	23562
RDX	880.139	-0.882773	0.250572	-3.52303	0.000426646	0.0130534	ENSG00000137710	5962
YIF1A	4111.6	0.671205	0.190728	3.51918	0.000432888	0.0132175	ENSG00000174851	10897
GJB5	141.871	2.0203	0.574255	3.51813	0.000434595	0.0132464	ENSG00000189280	2709
POR	6722.72	0.615256	0.174935	3.51705	0.00043637	0.0132773	ENSG00000127948	5447
C1orf50	311.302	0.509933	0.145079	3.51487	0.000439963	0.0133632	ENSG00000164008	79078
TMEM175	763.918	0.709342	0.201851	3.51418	0.000441119	0.013375	ENSG00000127419	84286
COX4I1	20946.5	0.647606	0.184369	3.51255	0.000443825	0.0134336	ENSG00000131143	1327
AMBP	69.0077	1.26697	0.360973	3.50987	0.000448323	0.0134563	ENSG00000106927	259
CSAG3	14.4753	-4.62377	1.31696	-3.51094	0.000446525	0.0134563	ENSG00000268916	389903
CTDNEP1	3178.89	0.415035	0.118277	3.50899	0.000449804	0.0134563	ENSG00000175826	23399
GGA1	2540.79	0.466974	0.133073	3.50915	0.000449547	0.0134563	ENSG00000100083	26088
HEBP2	3916.36	0.461911	0.131591	3.51019	0.000447785	0.0134563	ENSG00000051620	23593
PRELID3A	160.544	0.850204	0.2423	3.50889	0.000449985	0.0134563	ENSG00000141391	10650
SCN11A	10.2429	-1.26351	0.359852	-3.51121	0.000446077	0.0134563	ENSG00000168356	11280
DLG2	35.4081	-0.88365	0.25195	-3.50725	0.000452766	0.0134931	ENSG00000150672	1740
ZNHIT2	678.22	0.738348	0.21052	3.50726	0.000452749	0.0134931	ENSG00000174276	741
SNX22	117.136	0.756362	0.215807	3.50481	0.000456942	0.0135942	ENSG00000157734	79856
AMPD2	2621.63	0.516658	0.147458	3.50377	0.000458713	0.0136004	ENSG00000116337	271
PPP2R1A	15314.1	0.505377	0.144238	3.50378	0.000458697	0.0136004	ENSG00000105568	5518
CCDC57	1035.79	0.568252	0.162219	3.503	0.000460042	0.0136109	ENSG00000176155	284001
RPS11	65889	0.575483	0.16432	3.50221	0.000461412	0.0136109	ENSG00000142534	6205
SLC1A5	11982	0.613748	0.175223	3.50266	0.000460637	0.0136109	ENSG00000105281	6510
DLL1	493.945	0.846808	0.241946	3.5	0.000465266	0.0136321	ENSG00000198719	28514
POLR3K	1036.14	0.514027	0.146841	3.50057	0.000464271	0.0136321	ENSG00000161980	51728
RACK1	65672.6	0.583982	0.166845	3.50016	0.000464986	0.0136321	ENSG00000204628	10399
SUGCT	121.392	-0.858763	0.245336	-3.50036	0.000464628	0.0136321	ENSG00000175600	79783
BPGM	438.889	-0.409527	0.117038	-3.4991	0.000466833	0.0136321	ENSG00000172331	669
SMIM12	1505.21	0.51719	0.147791	3.49948	0.000466169	0.0136321	ENSG00000163866	113444
OXT	3.32125	1.75891	0.502814	3.49814	0.00046852	0.0136585	ENSG00000101405	5020
CADM2	8.67205	-1.96901	0.562979	-3.49748	0.000469676	0.0136693	ENSG00000175161	253559
ALKBH7	2448.74	0.791607	0.226448	3.49576	0.000472712	0.0137118	ENSG00000125652	84266
RPS19BP1	2609.24	0.641086	0.183379	3.49597	0.000472342	0.0137118	ENSG00000187051	91582
ACTB	258924	0.542557	0.155276	3.49414	0.000475594	0.0137177	ENSG00000075624	60
ELAC2	2696.95	0.417267	0.119458	3.49299	0.000477645	0.0137177	ENSG00000006744	60528
MTRNR2L3	11.8047	1.48037	0.423709	3.49384	0.000476127	0.0137177	ENSG00000256222	100462983
NDUFAF8	1014.71	0.798898	0.228704	3.49315	0.000477351	0.0137177	ENSG00000224877	284184
PABPC3	90.0393	0.93579	0.2679	3.49306	0.00047752	0.0137177	ENSG00000151846	5042
TESC	2360.44	0.991452	0.283742	3.49421	0.00047547	0.0137177	ENSG00000088992	54997
MON1A	842.545	0.677779	0.194086	3.49216	0.000479132	0.0137378	ENSG00000164077	84315
SMIM24	1451.96	1.0179	0.291605	3.49069	0.00048178	0.013791	ENSG00000095932	284422
ATP1A1	61186.1	0.490848	0.140696	3.48873	0.000485324	0.0138343	ENSG00000163399	476
KLHDC4	1962.05	0.605043	0.17342	3.48888	0.000485049	0.0138343	ENSG00000104731	54758
PUF60	9153.9	0.626124	0.179481	3.48853	0.000485678	0.0138343	ENSG00000179950	22827
CILP	267.61	-1.62617	0.466486	-3.48599	0.000490322	0.0139437	ENSG00000138615	8483
RPH3A	3.28068	-1.37375	0.394184	-3.48503	0.00049208	0.0139709	ENSG00000089169	22895
FLAD1	2097.39	0.470683	0.135123	3.48337	0.000495149	0.0140351	ENSG00000160688	80308
SEPTIN9	13486.6	0.427437	0.122773	3.48151	0.000498591	0.0141097	ENSG00000184640	10801
TRADD	952.084	0.566168	0.162724	3.47932	0.000502695	0.0142028	ENSG00000102871	8717
MMACHC	648.893	0.509605	0.146497	3.47859	0.000504052	0.014218	ENSG00000132763	25974
CHMP1A	6771.57	0.529531	0.152273	3.47751	0.000506094	0.0142247	ENSG00000131165	5119
DUS1L	6599.81	0.516496	0.148539	3.47717	0.000506739	0.0142247	ENSG00000169718	64118
GAL3ST1	324.763	0.977955	0.28125	3.47718	0.000506723	0.0142247	ENSG00000128242	9514
ELMO3	2987.99	0.641213	0.184459	3.47618	0.000508612	0.0142542	ENSG00000102890	79767
PYGO1	109.113	-1.10075	0.316707	-3.47562	0.000509672	0.014261	ENSG00000171016	26108
HLA-A	59944.6	0.549871	0.158264	3.47439	0.000512011	0.0142805	ENSG00000206503	3105
MYRF	1313.18	1.04111	0.299619	3.47476	0.000511312	0.0142805	ENSG00000124920	745
KRTCAP3	2939.58	0.628467	0.180961	3.47293	0.0005148	0.0143353	ENSG00000157992	200634
IFT140	996.156	0.457287	0.131753	3.47079	0.00051893	0.0144208	ENSG00000187535	9742
PIDD1	919.295	0.667612	0.192369	3.47048	0.000519528	0.0144208	ENSG00000177595	55367
FOXI1	10.691	2.14983	0.619994	3.46749	0.000525335	0.0145357	ENSG00000168269	2299
ZNF497	78.0032	0.802728	0.231481	3.4678	0.000524744	0.0145357	ENSG00000174586	162968
CCBE1	54.4917	-1.59098	0.458948	-3.46658	0.000527124	0.0145524	ENSG00000183287	147372
PCDH1	5534.9	0.642695	0.185411	3.46633	0.000527612	0.0145524	ENSG00000156453	5097
C11orf53	79.1805	1.35552	0.39114	3.46557	0.000529115	0.0145707	ENSG00000150750	341032
ONECUT3	41.2982	2.51035	0.72459	3.46451	0.000531207	0.0146053	ENSG00000205922	390874
EYA1	86.6411	-1.65316	0.477428	-3.46263	0.000534926	0.0146612	ENSG00000104313	2138
ZNF676	3.07121	-1.94088	0.560488	-3.46284	0.000534514	0.0146612	ENSG00000196109	163223
NDUFB11	4708.17	0.599366	0.17314	3.46175	0.00053668	0.0146861	ENSG00000147123	54539
ARPC4-TTLL3	15.6753	0.748881	0.21647	3.45951	0.000541155	0.0147622	ENSG00000250151	100526693
GJB1	4521.07	0.724364	0.209364	3.45982	0.000540529	0.0147622	ENSG00000169562	2705
POLD1	2023.36	0.704849	0.203838	3.45788	0.000544438	0.0148003	ENSG00000062822	5424
PSMA5	5032.13	0.378328	0.109399	3.45824	0.000543715	0.0148003	ENSG00000143106	5686
VSTM2B	8.15801	-2.93482	0.848814	-3.45755	0.000545104	0.0148003	ENSG00000187135	342865
PPDPF	21237.6	0.732896	0.211996	3.45712	0.000545988	0.0148012	ENSG00000125534	79144
CLDN10	63.4992	2.39221	0.692248	3.45572	0.000548831	0.0148321	ENSG00000134873	9071
HMGA1	22569.9	0.770006	0.222807	3.45593	0.000548404	0.0148321	ENSG00000137309	3159
ZNF787	1701.88	0.623084	0.180402	3.45387	0.000552611	0.0149111	ENSG00000142409	126208
SHF	507.317	1.08132	0.313161	3.45293	0.000554538	0.0149399	ENSG00000138606	90525
SDHAF1	678.454	0.631374	0.182886	3.45228	0.000555871	0.0149527	ENSG00000205138	644096
CD36	360.015	-1.241	0.359726	-3.44984	0.000560919	0.0150293	ENSG00000135218	948
MSRB2	1586.35	0.666314	0.193154	3.44965	0.000561309	0.0150293	ENSG00000148450	22921
TRIM15	1259.18	0.719972	0.208669	3.4503	0.000559954	0.0150293	ENSG00000204610	89870
GLCCI1	411.116	-0.57935	0.167976	-3.449	0.000562669	0.0150425	ENSG00000106415	113263
MGRN1	4636.84	0.551659	0.159978	3.44835	0.000564019	0.0150555	ENSG00000102858	23295
SFRP1	240.264	-1.79538	0.520812	-3.44728	0.000566264	0.0150923	ENSG00000104332	6422
CIDEA	2.74777	-3.65104	1.05966	-3.44548	0.000570046	0.0151656	ENSG00000176194	1149
FBXW9	666.447	0.68723	0.199478	3.44514	0.000570757	0.0151656	ENSG00000132004	84261
MDK	6254.83	0.807698	0.234473	3.44473	0.000571629	0.0151656	ENSG00000110492	4192
TBC1D10B	3528.42	0.413182	0.11998	3.44376	0.000573674	0.0151967	ENSG00000169221	26000
B4GALT2	2630.65	0.5166	0.150147	3.44064	0.00058035	0.0152626	ENSG00000117411	8704
C1orf159	744.256	0.699116	0.203105	3.44214	0.000577126	0.0152626	ENSG00000131591	54991
DMAC1	2933.23	0.681837	0.198177	3.44054	0.000580547	0.0152626	ENSG00000137038	90871
GTF3C5	3262.04	0.535647	0.155644	3.44149	0.00057853	0.0152626	ENSG00000148308	9328
MLF2	9071.17	0.433857	0.12608	3.44113	0.000579288	0.0152626	ENSG00000089693	8079
SYNGR2	16334.2	0.674934	0.196281	3.4386	0.000584724	0.0153492	ENSG00000108639	9144
SEMA3D	54.2033	-1.48246	0.431267	-3.43746	0.000587191	0.0153908	ENSG00000153993	223117
NNAT	84.9072	-0.89359	0.260054	-3.43617	0.000590008	0.0154414	ENSG00000053438	4826
PNLIPRP1	9.68333	-1.18185	0.344042	-3.43519	0.000592138	0.0154738	ENSG00000187021	5407
CD55	4701.55	0.752031	0.21899	3.43408	0.000594564	0.0154907	ENSG00000196352	1604
MAB21L3	77.4725	-0.916961	0.267012	-3.43416	0.000594385	0.0154907	ENSG00000173212	126868
VPS37B	2952.59	0.480026	0.139844	3.43259	0.00059785	0.015553	ENSG00000139722	79720
HOXB8	1282.82	0.996111	0.290271	3.43166	0.000599901	0.0155831	ENSG00000120068	3218
ABHD17A	1469.12	0.640506	0.186813	3.42859	0.000606718	0.0157367	ENSG00000129968	81926
CALB1	18.3135	-1.37114	0.399976	-3.42806	0.000607913	0.0157442	ENSG00000104327	793
ADAMDEC1	1260.09	-1.41776	0.413726	-3.4268	0.000610732	0.0157449	ENSG00000134028	27299
CYP4Z1	3.07673	1.8963	0.553432	3.42644	0.000611558	0.0157449	ENSG00000186160	199974
REX1BD	1808.76	0.870484	0.254028	3.42672	0.00061091	0.0157449	ENSG00000006015	55049
RPS14	50681.4	0.700481	0.204417	3.42673	0.000610906	0.0157449	ENSG00000164587	6208
SNRNP25	1306.72	0.64386	0.187989	3.42499	0.00061482	0.0158055	ENSG00000161981	79622
RNASEK-C17orf49	16.0356	0.685075	0.200052	3.42448	0.000615979	0.0158119	ENSG00000161939
BMF	665.76	-0.564931	0.165111	-3.42153	0.000622689	0.0159607	ENSG00000104081	90427
COX8A	6750.09	0.624943	0.182685	3.42087	0.000624206	0.015976	ENSG00000176340	1351
NMUR2	6.49208	2.28724	0.668782	3.42001	0.000626192	0.0160033	ENSG00000132911	56923
DMRTA2	65.3583	2.45247	0.717483	3.41816	0.000630453	0.0160886	ENSG00000142700	63950
AMDHD2	570.675	0.731041	0.21397	3.41656	0.000634187	0.0161289	ENSG00000162066	51005
EIF3K	8421.79	0.542084	0.158676	3.41629	0.000634812	0.0161289	ENSG00000178982	27335
PKHD1L1	11.1689	-1.53958	0.450625	-3.41655	0.000634192	0.0161289	ENSG00000205038	93035
CXCL12	1015.45	-0.95713	0.280292	-3.41476	0.000638384	0.016196	ENSG00000107562	6387
RPL7A	69412.5	0.510509	0.149527	3.41416	0.000639793	0.0162081	ENSG00000148303	6130
FAM166A	4.22111	1.47215	0.431281	3.41344	0.000641472	0.016227	ENSG00000188163	401565
CLCNKA	4.47873	-1.58513	0.464719	-3.41094	0.000647384	0.0163528	ENSG00000186510	1187
CDH19	33.1378	-2.11091	0.618991	-3.41025	0.000649038	0.0163708	ENSG00000071991	28513
ADAMTS16	64.2502	-1.21867	0.357517	-3.40871	0.000652704	0.0164395	ENSG00000145536	170690
FCHSD2	948.574	-0.389158	0.11421	-3.4074	0.000655852	0.0164949	ENSG00000137478	9873
NQO1	9129.47	0.861038	0.252735	3.40688	0.000657112	0.0165027	ENSG00000181019	1728
KLHL14	15.6523	-1.55335	0.45648	-3.40289	0.000666783	0.0166734	ENSG00000197705	57565
TKT	19536.6	0.502137	0.147532	3.40359	0.000665068	0.0166734	ENSG00000163931	7086
UQCRC1	13585.2	0.624867	0.183617	3.40311	0.000666233	0.0166734	ENSG00000010256	7384
ZNF598	3205.73	0.560837	0.165014	3.39873	0.000677005	0.0169047	ENSG00000167962	90850
DECR2	1488.97	0.606183	0.178388	3.39812	0.000678502	0.0169178	ENSG00000242612	26063
YBX2	754.958	0.86303	0.254072	3.3968	0.000681793	0.0169756	ENSG00000006047	51087
ABHD14B	4820.28	0.528176	0.15558	3.39489	0.000686552	0.0170546	ENSG00000114779	84836
FAM229A	92.3566	0.869681	0.256185	3.39474	0.000686929	0.0170546	ENSG00000225828	100128071
CDC42EP5	2200.13	0.969812	0.285868	3.39251	0.000692555	0.0171529	ENSG00000167617	148170
PAEP	12.9755	1.67883	0.494882	3.39239	0.000692857	0.0171529	ENSG00000122133	5047
LYVE1	105.724	-1.22217	0.3604	-3.39116	0.00069598	0.0172057	ENSG00000133800	10894
ALDH1A2	131.264	1.69828	0.500985	3.38988	0.000699229	0.0172127	ENSG00000128918	8854
SEMA4D	1984.36	0.353808	0.104349	3.39064	0.000697307	0.0172127	ENSG00000187764	10507
SOD3	3803.74	1.0677	0.314933	3.39023	0.000698328	0.0172127	ENSG00000109610	6649
SOX13	1690.19	0.59929	0.176812	3.38942	0.000700402	0.0172172	ENSG00000143842	9580
NUDT14	1505.94	0.712247	0.210174	3.38885	0.000701863	0.0172288	ENSG00000183828	256281
PCSK2	6.73412	-1.75503	0.51796	-3.38835	0.000703149	0.0172361	ENSG00000125851	5126
CTXND1	15.9957	-1.55855	0.460116	-3.38729	0.000705859	0.0172782	ENSG00000259417	100996492
SERPINB1	8174.36	0.519445	0.153569	3.38248	0.000718358	0.0175594	ENSG00000021355	1992
ST18	24.704	1.32947	0.39323	3.38089	0.000722508	0.0176361	ENSG00000147488	9705
CDC42EP2	796.712	0.678414	0.200749	3.37942	0.000726402	0.0176679	ENSG00000149798	10435
CDC42EP4	2893.18	0.448186	0.132629	3.37924	0.000726857	0.0176679	ENSG00000179604	23580
ZIC1	4.09841	2.10592	0.623098	3.37975	0.000725518	0.0176679	ENSG00000152977	7545
GTPBP6	3222.18	0.640336	0.189579	3.37767	0.00073104	0.0176851	ENSG00000178605	8225
KCNG2	8.50748	1.42632	0.42223	3.37808	0.000729951	0.0176851	ENSG00000178342	26251
LAMTOR5	2670.36	0.450348	0.133298	3.3785	0.000728814	0.0176851	ENSG00000134248	10542
RTN4R	373.606	0.95705	0.283365	3.37744	0.00073163	0.0176851	ENSG00000040608	65078
PLCB3	5005.61	0.619279	0.183408	3.37652	0.000734092	0.01772	ENSG00000149782	5331
TUBA4A	6246.32	0.498127	0.147596	3.37494	0.000738308	0.0177971	ENSG00000127824	7277
AK1	455.847	0.753316	0.223258	3.3742	0.000740305	0.0178206	ENSG00000106992	203
WNK2	6018.73	0.584112	0.173152	3.3734	0.000742447	0.0178228	ENSG00000165238	65268
ZNF428	673.326	0.509881	0.151137	3.37362	0.000741856	0.0178228	ENSG00000131116	126299
HOXB4	212.457	0.761364	0.225752	3.37257	0.000744695	0.0178522	ENSG00000182742	3214
SLC39A3	989.382	0.6984	0.207137	3.37167	0.000747126	0.0178858	ENSG00000141873	29985
ENKD1	645.287	0.631303	0.187259	3.37127	0.000748219	0.0178874	ENSG00000124074	84080
ACOT11	1364.36	0.694626	0.206068	3.37085	0.000749367	0.0178902	ENSG00000162390	26027
TRIM6	43.1959	-0.763381	0.226735	-3.36685	0.000760325	0.018127	ENSG00000121236	117854
RNPEPL1	6231.18	0.608084	0.180684	3.36546	0.000764172	0.0181938	ENSG00000142327	57140
ROGDI	938.848	0.630582	0.187393	3.36502	0.000765379	0.0181976	ENSG00000067836	79641
IBA57	534.093	0.503437	0.149644	3.36424	0.00076756	0.0181998	ENSG00000181873	200205
SPDYC	44.3733	1.21973	0.362551	3.3643	0.000767387	0.0181998	ENSG00000204710	387778
C3orf18	126.797	-0.726208	0.215904	-3.36358	0.000769395	0.0182184	ENSG00000088543	51161
TUSC1	659.894	0.563485	0.16758	3.36249	0.000772433	0.0182655	ENSG00000198680	286319
COL11A2	47.061	1.17132	0.348663	3.35947	0.000780915	0.0183911	ENSG00000204248	1302
HES7	3.92821	1.44893	0.431248	3.35986	0.000779829	0.0183911	ENSG00000179111	84667
INPP5F	641.756	-0.353311	0.105168	-3.35948	0.000780886	0.0183911	ENSG00000198825	22876
WDR17	16.1985	-1.52081	0.452759	-3.35897	0.000782329	0.0183995	ENSG00000150627	116966
AURKAIP1	3707.04	0.503107	0.149806	3.35838	0.000784001	0.0184026	ENSG00000175756	54998
PPM1E	22.9271	-1.44525	0.430366	-3.35818	0.000784572	0.0184026	ENSG00000175175	22843
MRPL36	1019.85	0.442548	0.131847	3.35653	0.000789276	0.018488	ENSG00000171421	64979
MRPL24	2587.44	0.551772	0.164495	3.35434	0.000795556	0.01861	ENSG00000143314	79590
CD320	4631.25	0.822021	0.245253	3.35173	0.000803086	0.0187541	ENSG00000167775	51293
DOK6	37.2603	-0.740849	0.221061	-3.35132	0.000804262	0.0187541	ENSG00000206052	220164
TAF10	2738.03	0.50501	0.1507	3.35109	0.000804947	0.0187541	ENSG00000166337	6881
C19orf48	4851.49	0.703843	0.210085	3.35027	0.000807321	0.0187592	ENSG00000167747	84798
SLC22A18	3038.39	0.764866	0.228294	3.35036	0.000807061	0.0187592	ENSG00000110628	5002
C8G	66.0213	1.05819	0.315909	3.34967	0.000809066	0.0187746	ENSG00000176919	733
ANO3	6.51757	-2.25022	0.67194	-3.34885	0.000811482	0.0187806	ENSG00000134343	63982
S100A6	64954	0.658477	0.196624	3.34891	0.00081131	0.0187806	ENSG00000197956	6277
MFSD2A	816.032	0.729363	0.21783	3.34831	0.000813052	0.018792	ENSG00000168389	84879
GRHPR	3970.57	0.522237	0.156052	3.34655	0.00081823	0.0188038	ENSG00000137106	9380
PIRT	15.3191	-1.5072	0.450228	-3.34765	0.000815003	0.0188038	ENSG00000233670	644139
STMN2	159.795	-1.20419	0.359762	-3.3472	0.000816334	0.0188038	ENSG00000104435	11075
TMEM219	4474.36	0.578278	0.172793	3.34664	0.000817966	0.0188038	ENSG00000149932	124446
ZNF579	615.625	0.831769	0.248564	3.3463	0.000818965	0.0188038	ENSG00000218891	163033
C12orf56	28.7656	-2.41242	0.721228	-3.34488	0.000823172	0.0188755	ENSG00000185306	115749
LEP	5.98749	-2.17412	0.650362	-3.34294	0.000828957	0.0189831	ENSG00000174697	3952
YIPF2	2392.87	0.578189	0.172979	3.34254	0.000830154	0.0189855	ENSG00000130733	78992
AQP3	847.995	1.11273	0.333078	3.34076	0.000835502	0.0190578	ENSG00000165272	360
NABP1	776.998	-0.582712	0.174417	-3.34091	0.000835051	0.0190578	ENSG00000173559	64859
HTR2B	27.4858	-1.54661	0.463192	-3.33904	0.000840699	0.0190631	ENSG00000135914	3357
MLLT11	143.88	-0.546613	0.163695	-3.33921	0.000840174	0.0190631	ENSG00000213190	10962
TRIM3	738.992	0.619943	0.185638	3.33953	0.000839191	0.0190631	ENSG00000110171	10612
TRMU	1358.39	0.589769	0.176638	3.33887	0.000841214	0.0190631	ENSG00000100416	55687
ZC3HAV1L	332.451	0.763065	0.22853	3.33902	0.000840744	0.0190631	ENSG00000146858	92092
SNX10	486.626	-0.76667	0.229645	-3.33849	0.000842345	0.0190639	ENSG00000086300	29887
BOP1	6580.69	0.820832	0.245948	3.33742	0.000845589	0.0191125	ENSG00000261236	23246
GPRC5C	2453.69	0.636734	0.190814	3.33693	0.000847095	0.0191217	ENSG00000170412	55890
DEFA5	2065.13	2.68523	0.805021	3.3356	0.000851162	0.0191391	ENSG00000164816	1670
PLIN4	439.699	-1.81906	0.545234	-3.3363	0.000849018	0.0191391	ENSG00000167676	729359
PNPLA6	3594.19	0.560483	0.168024	3.33574	0.000850741	0.0191391	ENSG00000032444	10908
EIF3F	7365.38	0.386746	0.115968	3.33493	0.000853206	0.0191603	ENSG00000175390	8665
AP2A2	3357.17	0.384154	0.1153	3.33179	0.000862899	0.0192126	ENSG00000183020	161
APEH	6996.29	0.535493	0.160791	3.33037	0.000867305	0.0192126	ENSG00000164062	327
HECTD3	3241.27	0.432509	0.129772	3.33284	0.00085964	0.0192126	ENSG00000126107	79654
HMG20B	2827.17	0.507549	0.152352	3.33142	0.000864045	0.0192126	ENSG00000064961	10362
JCAD	720.845	-0.777076	0.233176	-3.33257	0.000860473	0.0192126	ENSG00000165757	57608
OLFML3	1030.78	-0.892139	0.267673	-3.33295	0.000859312	0.0192126	ENSG00000116774	56944
PDGFD	244.424	-0.764644	0.229592	-3.33044	0.000867073	0.0192126	ENSG00000170962	80310
PRSS3	5533.15	0.727984	0.218391	3.3334	0.000857916	0.0192126	ENSG00000010438	5646
PSMB2	5683.94	0.408238	0.122585	3.33025	0.000867679	0.0192126	ENSG00000126067	5690
SEPTIN7	5820.61	-0.474605	0.1425	-3.33056	0.000866726	0.0192126	ENSG00000122545	989
ZFAND4	195.96	-0.458077	0.13748	-3.33197	0.00086234	0.0192126	ENSG00000172671	93550
ELOVL2	14.0633	-1.09904	0.330118	-3.32924	0.000870834	0.0192579	ENSG00000197977	54898
KIAA0319L	3309.35	0.347462	0.104457	3.32638	0.000879827	0.0194321	ENSG00000142687	79932
ADAMTSL1	173.319	-0.834227	0.25102	-3.32335	0.000889448	0.0195306	ENSG00000178031	92949
ECI1	2398.42	0.632848	0.190453	3.32285	0.000891019	0.0195306	ENSG00000167969	1632
PKMYT1	1553.5	0.78731	0.236925	3.32303	0.000890454	0.0195306	ENSG00000127564	9088
SFN	8212.32	0.855274	0.257355	3.32332	0.000889529	0.0195306	ENSG00000175793	2810
SURF4	13379.5	0.35872	0.107922	3.32388	0.000887756	0.0195306	ENSG00000148248	6836
ZFPM2	84.8498	-0.936342	0.281764	-3.32314	0.000890093	0.0195306	ENSG00000169946	23414
RIMS4	7.41287	-1.81005	0.544803	-3.3224	0.000892454	0.0195375	ENSG00000101098	140730
AAAS	1975.05	0.400845	0.120671	3.32181	0.000894369	0.0195548	ENSG00000094914	8086
RABL6	9075.73	0.643493	0.193738	3.32145	0.000895501	0.019555	ENSG00000196642	55684
FAM83G	1815.79	0.440257	0.132586	3.32055	0.000898416	0.019594	ENSG00000188522	644815
ARAF	3802.93	0.442922	0.133441	3.31925	0.000902597	0.0196606	ENSG00000078061	369
PLIN1	49.4839	-1.30986	0.394807	-3.31773	0.000907509	0.0197182	ENSG00000166819	5346
RPLP0	98812.9	0.554243	0.167054	3.31774	0.000907473	0.0197182	ENSG00000089157	6175
SPART	386.765	-0.847824	0.255635	-3.31654	0.000911382	0.0197777	ENSG00000133104	23111
GPR150	24.8308	1.02774	0.309985	3.31544	0.000914975	0.0198309	ENSG00000178015	285601
PCDHB4	47.5786	-0.910572	0.274821	-3.31332	0.000921944	0.0199323	ENSG00000081818	56131
SHPK	201.536	0.670233	0.202266	3.31363	0.000920935	0.0199323	ENSG00000197417	23729
CCL24	1785.93	1.09008	0.329194	3.31135	0.00092847	0.0200485	ENSG00000106178	6369
AHSG	8.21387	1.50222	0.453828	3.31011	0.000932591	0.0200876	ENSG00000145192	197
DCTN3	1949.9	0.624391	0.188623	3.31027	0.000932074	0.0200876	ENSG00000137100	11258
PRR5	1023.71	0.59276	0.179143	3.30886	0.000936779	0.0201232	ENSG00000186654	55615
RPS9	47860.2	0.619175	0.187142	3.30858	0.000937711	0.0201232	ENSG00000170889	6203
VPS4A	2930.55	0.436372	0.13189	3.3086	0.000937645	0.0201232	ENSG00000132612	27183
DGAT1	6877.12	0.733386	0.221736	3.30748	0.000941407	0.0201281	ENSG00000185000	8694
ETV2	78.9567	0.729508	0.220556	3.30758	0.000941045	0.0201281	ENSG00000105672	2116
MRPL17	2435.95	0.451692	0.136544	3.30803	0.000939559	0.0201281	ENSG00000158042	63875
AEN	1790.09	0.575438	0.174015	3.30682	0.000943602	0.0201481	ENSG00000181026	64782
DPP7	5106.16	0.750277	0.226909	3.30651	0.000944659	0.0201481	ENSG00000176978	29952
IGSF8	3651.44	0.559308	0.169322	3.30321	0.000955844	0.0203368	ENSG00000162729	93185
SLC46A1	247.168	-0.661622	0.200277	-3.30354	0.00095472	0.0203368	ENSG00000076351	113235
PMF1	934.356	0.559262	0.169334	3.30272	0.000957528	0.0203478	ENSG00000160783	11243
NAP1L2	21.1997	-1.30747	0.396119	-3.3007	0.000964422	0.0204443	ENSG00000186462	4674
TARBP2	1358.29	0.582522	0.176475	3.30087	0.000963864	0.0204443	ENSG00000139546	6895
ADGRV1	67.9791	-1.37412	0.416499	-3.29921	0.000969577	0.0205118	ENSG00000164199	84059
GJA3	13.1093	0.985367	0.298708	3.29876	0.000971138	0.0205118	ENSG00000121743	2700
VWA5B1	49.34	-2.27983	0.691116	-3.29876	0.000971133	0.0205118	ENSG00000158816	127731
UROC1	2.48266	1.56662	0.47504	3.29788	0.000974168	0.0205508	ENSG00000159650	131669
CEBPD	1566.74	0.715146	0.216915	3.2969	0.000977589	0.0205745	ENSG00000221869	1052
ZFP92	44.087	-1.13691	0.344845	-3.29688	0.000977655	0.0205745	ENSG00000189420	139735
ADAM23	89.8345	-1.07816	0.327178	-3.29535	0.000982993	0.0206618	ENSG00000114948	8745
CYB5R2	306.079	0.72369	0.219646	3.29481	0.000984888	0.0206767	ENSG00000166394	51700
TPRA1	1950.4	0.500467	0.151921	3.29426	0.000986819	0.0206923	ENSG00000163870	131601
NOTCH1	6857.46	0.61102	0.185501	3.29388	0.000988133	0.0206949	ENSG00000148400	4851
MZF1	963.859	0.800855	0.243242	3.29241	0.000993316	0.0207417	ENSG00000099326	7593
OXLD1	997.244	0.595922	0.181008	3.29224	0.000993943	0.0207417	ENSG00000204237	339229
RFXANK	2026.06	0.628487	0.190867	3.2928	0.000991966	0.0207417	ENSG00000064490	8625
STARD3NL	1408.87	-0.390226	0.11856	-3.29139	0.000996947	0.0207795	ENSG00000010270	83930
C15orf61	387.079	0.710463	0.216011	3.28901	0.0010054	0.0209306	ENSG00000189227	145853
CLDN5	371.884	0.963863	0.293123	3.28825	0.00100812	0.0209565	ENSG00000184113	7122
MOV10	2509.12	0.384347	0.116894	3.28799	0.00100905	0.0209565	ENSG00000155363	4343
FZR1	2808.03	0.482821	0.146859	3.28765	0.00101028	0.0209571	ENSG00000105325	51343
SHTN1	1485.05	-0.49338	0.150102	-3.28696	0.00101274	0.020983	ENSG00000187164	57698
TRAF4	4112.18	0.534494	0.162708	3.28498	0.00101988	0.0210881	ENSG00000076604	9618
TRAPPC5	110.12	1.32743	0.404103	3.28489	0.00102024	0.0210881	ENSG00000181029	126003
CDK10	3313.78	0.633956	0.193085	3.28331	0.00102597	0.0211815	ENSG00000185324	8558
HIBADH	2776.23	-0.42277	0.128809	-3.28213	0.00103025	0.0212446	ENSG00000106049	11112
CHAC1	407.749	0.839279	0.255797	3.28103	0.00103429	0.0212775	ENSG00000128965	79094
MYH15	55.7399	-0.933624	0.284527	-3.28132	0.00103323	0.0212775	ENSG00000144821	22989
LIPI	2.02798	-1.75658	0.535661	-3.27927	0.00104076	0.02136	ENSG00000188992	149998
PLA2G2D	90.7033	-1.65832	0.505658	-3.27952	0.00103983	0.02136	ENSG00000117215	26279
C7orf25	24.136	-0.43885	0.133849	-3.2787	0.00104285	0.0213778	ENSG00000136197	79020
CEBPE	13.9627	1.6932	0.516563	3.27781	0.00104616	0.0213952	ENSG00000092067	1053
NLGN4X	53.7271	-0.947364	0.289012	-3.27794	0.00104567	0.0213952	ENSG00000146938	57502
GNB1L	473.346	0.605655	0.184859	3.2763	0.00105176	0.0214845	ENSG00000185838	54584
MXI1	1720.64	-0.471979	0.144096	-3.27544	0.00105496	0.0215025	ENSG00000119950	4601
NRXN2	394.358	-1.08738	0.332018	-3.27507	0.00105634	0.0215025	ENSG00000110076	9379
SLC25A41	11.8594	-1.16444	0.35552	-3.27532	0.00105544	0.0215025	ENSG00000181240	284427
MACROD1	2157.58	0.745888	0.227824	3.27397	0.00106047	0.0215613	ENSG00000133315	28992
INO80B	136.717	0.587948	0.17962	3.27328	0.00106307	0.0215888	ENSG00000115274	83444
MUTYH	936.529	0.564073	0.17236	3.27264	0.00106547	0.0216124	ENSG00000132781	4595
PTDSS2	1526.17	0.567789	0.173513	3.27231	0.00106674	0.0216131	ENSG00000174915	81490
CIZ1	5525.78	0.360625	0.11024	3.27128	0.00107063	0.0216164	ENSG00000148337	25792
STK40	4010.33	0.448913	0.137226	3.27135	0.00107037	0.0216164	ENSG00000196182	83931
TPRN	4358.56	0.660299	0.20182	3.27172	0.00106896	0.0216164	ENSG00000176058	286262
NEFH	28.1715	-0.925173	0.282872	-3.27065	0.00107302	0.0216294	ENSG00000100285	4744
RAB11FIP3	2376.33	0.492418	0.150566	3.27045	0.00107376	0.0216294	ENSG00000090565	9727
GPD1	547.818	1.22297	0.374055	3.2695	0.00107739	0.0216773	ENSG00000167588	2819
PPP6R2	2465.19	0.4312	0.131951	3.26788	0.00108357	0.0217766	ENSG00000100239	9701
WDR90	2379.59	0.780822	0.239017	3.2668	0.0010877	0.0218342	ENSG00000161996	197335
CACNA2D1	215.768	-0.950104	0.290959	-3.26542	0.001093	0.0218803	ENSG00000153956	781
DEFA6	1176.38	2.20824	0.676184	3.26575	0.00109176	0.0218803	ENSG00000164822	1671
ZC3H12A	2032.22	0.762922	0.233651	3.26523	0.00109376	0.0218803	ENSG00000163874	80149
HNRNPA1P48	223.982	0.629918	0.192981	3.26415	0.00109794	0.0219387	ENSG00000224578
CEACAM20	3.75166	2.24263	0.687133	3.26375	0.00109949	0.0219445	ENSG00000273777	125931
MRPL4	3713.15	0.601216	0.184278	3.26255	0.00110415	0.0220122	ENSG00000105364	51073
MMP24	150.911	-0.720207	0.220785	-3.26203	0.00110617	0.022013	ENSG00000125966	10893
RNF175	9.84988	-1.13379	0.347586	-3.26189	0.00110672	0.022013	ENSG00000145428	285533
PEF1	2802.41	0.418299	0.128278	3.26088	0.00111066	0.0220661	ENSG00000162517	553115
MUC2	37655.3	1.98675	0.609389	3.26024	0.00111318	0.0220909	ENSG00000198788	4583
CFAP73	19.2502	1.0393	0.31888	3.25923	0.00111714	0.0221443	ENSG00000186710	387885
LRRC41	3556.97	0.300329	0.0922093	3.25703	0.00112583	0.0222911	ENSG00000132128	10489
EML2	2350.91	0.585148	0.179705	3.25616	0.00112928	0.0223302	ENSG00000125746	24139
ZMYND19	1277.81	0.493324	0.151517	3.25589	0.00113037	0.0223302	ENSG00000165724	116225
NRGN	177.552	0.739155	0.22706	3.25532	0.00113264	0.0223498	ENSG00000154146	4900
REXO4	1854.33	0.443857	0.136374	3.25469	0.00113514	0.0223738	ENSG00000148300	57109
ALYREF	3859.1	0.48869	0.150269	3.25211	0.00114553	0.0224316	ENSG00000183684	10189
HIP1R	2800.72	0.480817	0.147815	3.25283	0.00114263	0.0224316	ENSG00000130787	9026
LONP1	5471.62	0.577953	0.177721	3.25203	0.00114584	0.0224316	ENSG00000196365	9361
NIBAN2	11919.6	0.433226	0.133151	3.25364	0.00113937	0.0224316	ENSG00000136830	64855
PRSS8	13324.9	0.651483	0.200344	3.25181	0.00114671	0.0224316	ENSG00000052344	5652
RNF19B	1929.31	0.460834	0.141696	3.25227	0.00114486	0.0224316	ENSG00000116514	127544
SNX13	1837.56	-0.432298	0.132944	-3.25172	0.0011471	0.0224316	ENSG00000071189	23161
GLTPD2	31.1916	0.840513	0.258707	3.24891	0.0011585	0.0225784	ENSG00000182327	388323
HS3ST5	8.35949	1.45005	0.446293	3.24911	0.00115767	0.0225784	ENSG00000249853	222537
JAKMIP2	26.4682	-1.09091	0.335738	-3.2493	0.00115689	0.0225784	ENSG00000176049	9832
AGFG2	1871.82	0.622751	0.191709	3.24842	0.0011605	0.022592	ENSG00000106351	3268
AC069503.2	6.52776	1.05135	0.323765	3.24725	0.00116525	0.0226591	ENSG00000256950
PLCD4	119.595	-0.487264	0.150091	-3.24646	0.00116851	0.0226973	ENSG00000115556	84812
NTS	52.5793	-2.11571	0.65226	-3.24367	0.00118002	0.0228952	ENSG00000133636	4922
AKR1C4	89.1118	1.74942	0.539826	3.24071	0.00119231	0.0229039	ENSG00000198610	1109
BACE1	993.652	-0.436318	0.134576	-3.24218	0.0011862	0.0229039	ENSG00000186318	23621
C2CD4C	34.8035	1.11884	0.345108	3.24199	0.00118699	0.0229039	ENSG00000183186	126567
NAGLU	1866.73	0.583523	0.180011	3.2416	0.00118861	0.0229039	ENSG00000108784	4669
NOL12	336.251	0.555555	0.171346	3.24229	0.00118572	0.0229039	ENSG00000273899	79159
ODF3B	335.136	0.867374	0.267641	3.24082	0.00119187	0.0229039	ENSG00000177989	440836
PCDHA11	4.76032	-2.14098	0.66056	-3.24116	0.00119045	0.0229039	ENSG00000249158	56138
RABGGTA	1192.43	0.469308	0.14472	3.24286	0.00118335	0.0229039	ENSG00000100949	5875
VPS28	5814.88	0.616625	0.190226	3.24153	0.00118889	0.0229039	ENSG00000160948	51160
ZIK1	32.8987	-0.747581	0.230813	-3.2389	0.00119992	0.0230247	ENSG00000171649	284307
CAPNS1	16855.4	0.474371	0.146609	3.23562	0.00121377	0.0231051	ENSG00000126247	826
DMWD	1131.98	0.47424	0.146515	3.2368	0.0012088	0.0231051	ENSG00000185800	1762
FBRSL1	3906.16	0.556372	0.171933	3.23599	0.00121223	0.0231051	ENSG00000112787	57666
PCDHGA9	32.2651	-0.926633	0.286311	-3.23646	0.00121022	0.0231051	ENSG00000261934	56107
RUNDC3B	61.803	-0.849099	0.26244	-3.2354	0.00121473	0.0231051	ENSG00000105784	154661
SIGIRR	2295.91	0.562746	0.173826	3.23741	0.00120622	0.0231051	ENSG00000185187	59307
TMEM143	320.795	0.506071	0.156377	3.23622	0.00121122	0.0231051	ENSG00000161558	55260
TRIR	5440.64	0.552586	0.170771	3.23582	0.00121293	0.0231051	ENSG00000123144	79002
PLPP2	6150.18	0.627171	0.193895	3.2346	0.00121813	0.0231445	ENSG00000141934	8612
ICAM5	36.2096	1.30732	0.404271	3.23378	0.00122163	0.0231856	ENSG00000105376	7087
DNPH1	2390.79	0.582698	0.180215	3.23334	0.0012235	0.0231959	ENSG00000112667	10591
GRIN2D	1660.94	0.973902	0.301244	3.23293	0.00122527	0.0232042	ENSG00000105464	2906
C1orf53	108.46	0.800499	0.247655	3.23231	0.00122795	0.0232296	ENSG00000203724	388722
ERBB2	16917	-0.998647	0.309458	-3.22709	0.00125058	0.0236063	ENSG00000141736	2064
TMEM9	4530.26	0.523044	0.162073	3.22721	0.00125005	0.0236063	ENSG00000116857	252839
SPATA33	601.768	0.61262	0.189969	3.22484	0.00126041	0.0237404	ENSG00000167523	124045
SYN3	154.095	-1.22184	0.378851	-3.22513	0.00125915	0.0237404	ENSG00000185666	8224
BPIFB1	1.04085	2.29052	0.710476	3.22392	0.00126449	0.0237915	ENSG00000125999	92747
NUTF2	5710.9	0.425644	0.132062	3.22305	0.00126832	0.0238122	ENSG00000102898	10204
S100A16	6998.29	0.721763	0.223937	3.22306	0.00126829	0.0238122	ENSG00000188643	140576
GLDC	161.025	-1.6274	0.505237	-3.22107	0.00127714	0.023952	ENSG00000178445	2731
WNT7B	25.3617	1.15579	0.358887	3.22048	0.00127976	0.0239752	ENSG00000188064	7477
GOLT1A	614.487	0.869225	0.270047	3.21879	0.00128731	0.0240648	ENSG00000174567	127845
RANBP3L	5.50722	-1.27455	0.395937	-3.21907	0.00128606	0.0240648	ENSG00000164188	202151
DDX28	861.996	0.435093	0.135186	3.21848	0.00128872	0.0240653	ENSG00000182810	55794
C11orf24	2124.27	0.392978	0.122136	3.21754	0.00129296	0.0241187	ENSG00000171067	53838
PCYOX1	2913.73	-0.421398	0.130986	-3.21713	0.00129479	0.0241268	ENSG00000116005	51449
CCZ1B	326.006	-0.470982	0.14642	-3.21664	0.001297	0.0241422	ENSG00000146574	221960
PPP1R3C	111.135	-1.05997	0.329641	-3.21552	0.00130211	0.0241855	ENSG00000119938	5507
RASGRP3	281.015	-0.638775	0.198642	-3.21572	0.0013012	0.0241855	ENSG00000152689	25780
BHLHA9	12.2824	2.04994	0.638008	3.21302	0.00131345	0.0242666	ENSG00000205899	727857
CANT1	8586.81	0.463023	0.144088	3.21347	0.00131142	0.0242666	ENSG00000171302	124583
FUT2	2097.12	0.53244	0.165723	3.21283	0.00131435	0.0242666	ENSG00000176920	2524
IRX5	86.6545	-1.34548	0.418821	-3.21255	0.00131562	0.0242666	ENSG00000176842	10265
MOCOS	527.155	0.570618	0.177581	3.21328	0.00131227	0.0242666	ENSG00000075643	55034
PUS1	2064.34	0.56484	0.175823	3.21255	0.0013156	0.0242666	ENSG00000177192	80324
SCG2	174.167	-1.14153	0.35535	-3.21242	0.00131623	0.0242666	ENSG00000171951	7857
CFAP410	742.701	0.592019	0.184607	3.20692	0.00134166	0.0247029	ENSG00000160226	755
ST6GALNAC4	1446.75	0.75476	0.235371	3.20669	0.00134273	0.0247029	ENSG00000136840	27090
RNF181	2268.24	0.531529	0.165812	3.2056	0.0013478	0.0247699	ENSG00000168894	51255
BID	2426.67	0.513072	0.160219	3.20231	0.00136329	0.0249938	ENSG00000015475	637
CADM3	68.1209	-1.6032	0.500599	-3.20257	0.00136209	0.0249938	ENSG00000162706	57863
CMIP	4556.29	0.353913	0.110525	3.2021	0.00136429	0.0249938	ENSG00000153815	80790
MFSD5	1578.18	0.493012	0.154051	3.20032	0.00137275	0.0250695	ENSG00000182544	84975
TOR2A	1059.62	0.547327	0.171021	3.20035	0.0013726	0.0250695	ENSG00000160404	27433
ZNF853	279.874	-0.83059	0.25951	-3.20061	0.00137137	0.0250695	ENSG00000236609	54753
IZUMO4	67.899	0.826166	0.258242	3.19919	0.00137814	0.0251069	ENSG00000099840	113177
SCAND1	3805.98	0.834251	0.260786	3.19899	0.00137912	0.0251069	ENSG00000171222	51282
TCAP	44.5589	-1.04175	0.32562	-3.19928	0.00137773	0.0251069	ENSG00000173991	8557
STAP2	4291.46	0.656005	0.205096	3.19853	0.00138131	0.0251205	ENSG00000178078	55620
AATK	621.539	1.12774	0.352639	3.198	0.00138382	0.0251399	ENSG00000181409	9625
ACAP3	1916.7	0.736857	0.230517	3.19655	0.00139084	0.025194	ENSG00000131584	116983
CALCA	54.408	-1.59108	0.497737	-3.19663	0.00139042	0.025194	ENSG00000110680	796
SCPEP1	1048.79	-0.58998	0.184572	-3.19648	0.00139114	0.025194	ENSG00000121064	59342
TMEM231	404.071	0.377884	0.118262	3.19532	0.00139675	0.0252692	ENSG00000205084	79583
GLB1L3	13.6981	-1.8327	0.57377	-3.19414	0.00140249	0.0253468	ENSG00000166105	112937
MAEL	9.75539	-1.13961	0.356824	-3.19376	0.00140431	0.0253534	ENSG00000143194	84944
OSGIN1	368.763	0.65951	0.206627	3.19179	0.00141394	0.0255008	ENSG00000140961	29948
ANKS1B	10.6954	-1.09978	0.344644	-3.19106	0.0014175	0.0255375	ENSG00000185046	56899
RBM10	3622.84	0.404354	0.126726	3.19078	0.00141891	0.0255375	ENSG00000182872	8241
EEFSEC	1284.39	0.491072	0.154007	3.18864	0.00142944	0.0256474	ENSG00000132394	60678
MRPL57	3141.13	0.496535	0.155719	3.18865	0.00142937	0.0256474	ENSG00000173141	78988
PPP1R16A	2667.32	0.766308	0.240286	3.18915	0.0014269	0.0256474	ENSG00000160972	84988
CENPX	2357.85	0.62875	0.197225	3.18798	0.00143269	0.0256677	ENSG00000169689	201254
SMIM32	241.446	1.359	0.426309	3.18781	0.00143352	0.0256677	ENSG00000271824	389332
ATP13A2	4312.57	0.597663	0.187575	3.18627	0.00144121	0.0257789	ENSG00000159363	23400
CCR10	23.402	1.01574	0.318846	3.18568	0.00144414	0.0258048	ENSG00000184451	2826
ANAPC2	1681.43	0.492658	0.154722	3.18414	0.00145184	0.0259157	ENSG00000176248	29882
UMAD1	805.979	-0.460601	0.144675	-3.18369	0.00145409	0.0259292	ENSG00000219545	729852
GPR83	10.816	-1.34765	0.423439	-3.18264	0.00145941	0.0259975	ENSG00000123901	10888
AKT1S1	2797.64	0.562396	0.176757	3.18175	0.00146389	0.0260492	ENSG00000204673	84335
DDX11	1347.86	0.51718	0.162572	3.18124	0.00146646	0.0260492	ENSG00000013573	1663
DHX30	4026.91	0.478215	0.150341	3.18088	0.0014683	0.0260492	ENSG00000132153	22907
MAPK3	5839.87	0.584831	0.183857	3.18091	0.00146814	0.0260492	ENSG00000102882	5595
STUB1	1738.8	0.517409	0.162723	3.17969	0.00147432	0.0261294	ENSG00000103266	10273
NAGPA	916.147	0.48466	0.152442	3.17932	0.00147623	0.0261367	ENSG00000103174	51172
POLR2J	2205.63	0.657457	0.206893	3.17777	0.00148414	0.02625	ENSG00000005075	5439
DUS2	631.592	0.419	0.131893	3.17681	0.00148904	0.0262997	ENSG00000167264	54920
HIF3A	97.2359	-1.02215	0.321773	-3.17663	0.00148997	0.0262997	ENSG00000124440	64344
NMRAL1	2014.21	0.4844	0.152534	3.1757	0.00149478	0.0263577	ENSG00000153406	57407
PHLDA1	5200.89	0.68858	0.216848	3.1754	0.00149631	0.0263581	ENSG00000139289	22822
STOML2	6594.83	0.520006	0.163804	3.17457	0.00150059	0.0264067	ENSG00000165283	30968
MFSD3	1797.86	0.857415	0.270153	3.17382	0.00150449	0.0264486	ENSG00000167700	113655
SOX8	178.032	1.42025	0.447695	3.17236	0.00151207	0.026555	ENSG00000005513	30812
GFI1B	18.7361	1.54716	0.487795	3.17174	0.00151527	0.0265577	ENSG00000165702	8328
SLC35G1	404.917	-0.494406	0.155876	-3.17179	0.00151502	0.0265577	ENSG00000176273	159371
HMOX2	2653.96	0.38021	0.119913	3.1707	0.0015207	0.0266261	ENSG00000103415	3163
GPN2	1129.4	0.370228	0.116813	3.16939	0.00152758	0.0266753	ENSG00000142751	54707
LPAR2	1053.69	0.572736	0.180721	3.16917	0.00152872	0.0266753	ENSG00000064547	9170
MRO	12.1482	-1.10994	0.350251	-3.169	0.00152965	0.0266753	ENSG00000134042	83876
UQCC2	1549.37	0.600958	0.189619	3.16929	0.00152813	0.0266753	ENSG00000137288	84300
LMF2	2678.52	0.55321	0.174615	3.16818	0.00153399	0.026693	ENSG00000100258	91289
NR1H2	2891.12	0.452079	0.142686	3.16836	0.00153304	0.026693	ENSG00000131408	7376
SBF1	5163.71	0.52737	0.166487	3.16764	0.00153679	0.026693	ENSG00000100241	6305
TEX22	17.3164	0.922005	0.291046	3.16791	0.00153541	0.026693	ENSG00000226174	647310
IMPDH2	11079.1	0.4667	0.147382	3.16661	0.00154229	0.0267618	ENSG00000178035	3615
PANX2	21.5698	1.06013	0.335075	3.16387	0.00155685	0.0269875	ENSG00000073150	56666
CTXN1	137.99	1.14366	0.361615	3.16264	0.00156345	0.0270749	ENSG00000178531	404217
HPGD	1410.98	-1.08441	0.343069	-3.16091	0.00157277	0.0271283	ENSG00000164120	3248
LLGL2	11573	0.531173	0.168015	3.16146	0.00156979	0.0271283	ENSG00000073350	3993
PELP1	2678.72	0.476113	0.150601	3.16141	0.00157005	0.0271283	ENSG00000141456	27043
TMEM26	57.6577	-0.712726	0.225461	-3.1612	0.00157122	0.0271283	ENSG00000196932	219623
GZMB	540.104	-1.15857	0.366657	-3.1598	0.00157875	0.0271776	ENSG00000100453	3002
ZNF677	72.3048	-0.901189	0.285202	-3.15983	0.00157862	0.0271776	ENSG00000197928	342926
MAP3K6	834.172	0.65491	0.20732	3.15893	0.00158352	0.0272327	ENSG00000142733	9064
CORO1B	7520.87	0.534448	0.169288	3.15704	0.00159381	0.0273288	ENSG00000172725	57175
KCNN3	138.016	-0.732333	0.231945	-3.15735	0.00159208	0.0273288	ENSG00000143603	3782
RNH1	6372.35	0.433002	0.137151	3.15711	0.00159343	0.0273288	ENSG00000023191	6050
CIB1	6258.4	0.554764	0.17577	3.15619	0.00159843	0.027381	ENSG00000185043	10519
DDB2	811.095	0.475675	0.150727	3.15587	0.00160019	0.0273842	ENSG00000134574	1643
EIF3I	10182.7	0.411149	0.130322	3.15488	0.00160563	0.0274074	ENSG00000084623	8668
PWWP2B	1312.31	0.56401	0.17878	3.15477	0.00160627	0.0274074	ENSG00000171813	170394
SRM	3986.74	0.622493	0.197284	3.15531	0.00160329	0.0274074	ENSG00000116649	6723
PTPA	6742.97	0.397397	0.125995	3.15406	0.00161015	0.0274467	ENSG00000119383	5524
TBC1D2	1617.49	0.693544	0.219924	3.15356	0.00161294	0.0274673	ENSG00000095383	55357
CD5	313.754	0.907971	0.287989	3.15279	0.00161717	0.0274724	ENSG00000110448	921
CDK2AP2	3242.42	0.530185	0.168172	3.15265	0.00161797	0.0274724	ENSG00000167797	10263
NYAP1	26.4805	1.20202	0.38123	3.15299	0.00161606	0.0274724	ENSG00000166924	222950
GPR153	2416.73	0.678865	0.215384	3.15188	0.00162225	0.0275182	ENSG00000158292	387509
RANGAP1	6497.01	0.516337	0.163863	3.15102	0.00162699	0.0275717	ENSG00000100401	5905
SLC35A4	4097.18	0.441646	0.140207	3.14996	0.00163295	0.0275922	ENSG00000176087	113829
UBA1	19445.1	0.396797	0.125951	3.15041	0.00163044	0.0275922	ENSG00000130985	7317
ZNF334	141.166	-1.52793	0.485033	-3.15016	0.00163184	0.0275922	ENSG00000198185	55713
AC005832.4	1.59406	1.8754	0.595651	3.14849	0.00164117	0.0277041	ENSG00000272921
ANK3	891.843	-0.545018	0.173191	-3.14692	0.00165003	0.0277997	ENSG00000151150	288
PKD1L3	12.6581	1.04864	0.333204	3.14713	0.00164882	0.0277997	ENSG00000277481	342372
NDUFA10	5366.51	0.415183	0.131978	3.14584	0.00165608	0.0278748	ENSG00000130414	4705
TIMM29	710.385	0.381471	0.12128	3.14537	0.00165877	0.027893	ENSG00000142444	90580
FBL	10088.4	0.537753	0.17112	3.14254	0.00167489	0.0281368	ENSG00000105202	2091
ADAP1	3375.99	0.714284	0.227327	3.1421	0.0016774	0.0281519	ENSG00000105963	11033
NIPSNAP2	3499.24	-0.486658	0.154929	-3.14116	0.0016828	0.0282152	ENSG00000146729	2631
TRIM14	2785.48	0.378376	0.120502	3.14	0.00168946	0.0282997	ENSG00000106785	9830
ASCC2	2574.09	0.312251	0.0994855	3.13866	0.00169722	0.0283478	ENSG00000100325	84164
MPP6	447.211	-0.751051	0.239262	-3.13903	0.00169506	0.0283478	ENSG00000105926	51678
PTCHD4	35.0816	1.68324	0.536267	3.13881	0.00169638	0.0283478	ENSG00000244694	442213
SPATA2L	908.9	0.562356	0.179243	3.13739	0.00170458	0.0284435	ENSG00000158792	124044
COX6A1	5912.6	0.535708	0.170779	3.13684	0.00170781	0.02847	ENSG00000111775	1337
ZNF581	1081.7	0.595714	0.190079	3.13403	0.00172426	0.0287167	ENSG00000171425	51545
MSRB1	2188.76	0.496375	0.158456	3.13258	0.00173276	0.0288307	ENSG00000198736	51734
TRIM41	1308.31	0.394776	0.126036	3.13225	0.00173474	0.028836	ENSG00000146063	90933
DNASE1L2	46.7614	1.01154	0.322988	3.13183	0.00173718	0.0288491	ENSG00000167968	1775
UQCR10	3235.78	0.61186	0.195419	3.13101	0.00174204	0.0289023	ENSG00000184076	29796
CORO2A	2798.54	0.510466	0.163094	3.12988	0.00174875	0.0289584	ENSG00000106789	7464
SIGLEC12	104.912	1.25318	0.40036	3.13012	0.00174732	0.0289584	ENSG00000254521	89858
NINJ1	1873.73	0.537168	0.171657	3.12931	0.0017522	0.0289879	ENSG00000131669	4814
GPR45	2.26423	-1.72847	0.552781	-3.12686	0.00176683	0.0291382	ENSG00000135973	11250
MAN1B1	3729.57	0.483395	0.154603	3.12668	0.00176792	0.0291382	ENSG00000177239	11253
MBOAT7	4477.84	0.478077	0.152906	3.1266	0.00176842	0.0291382	ENSG00000125505	79143
NME4	3227.46	0.565736	0.180946	3.12655	0.00176871	0.0291382	ENSG00000103202	4833
TLNRD1	1948.4	0.633654	0.202688	3.12626	0.00177048	0.0291382	ENSG00000140406	59274
UBXN11	844.173	0.637481	0.203921	3.12611	0.00177133	0.0291382	ENSG00000158062	91544
TBCD	3522.18	0.405803	0.129832	3.1256	0.00177443	0.0291616	ENSG00000141556	6904
SPSB2	495.207	0.52298	0.167436	3.12346	0.00178739	0.0293469	ENSG00000111671	84727
MROH8	70.6053	-0.801236	0.256627	-3.12218	0.00179519	0.0293918	ENSG00000101353	140699
PLOD3	10316.4	0.605275	0.193834	3.12264	0.00179238	0.0293918	ENSG00000106397	8985
RFX1	996.42	0.492649	0.157785	3.12228	0.00179458	0.0293918	ENSG00000132005	5989
TLE1	1723.25	0.550688	0.176445	3.12101	0.0018023	0.0294805	ENSG00000196781	7088
ATXN2	1660.52	0.346951	0.111221	3.11946	0.0018118	0.0295664	ENSG00000204842	6311
KCNB1	25.1508	-1.44577	0.463473	-3.11943	0.001812	0.0295664	ENSG00000158445	3745
SCTR	8.3893	-1.06264	0.340688	-3.11909	0.00181408	0.0295664	ENSG00000080293	6344
SIGMAR1	7277.11	0.5982	0.191789	3.11905	0.00181435	0.0295664	ENSG00000147955	10280
OPRD1	47.8034	1.38849	0.445253	3.11843	0.00181818	0.0295735	ENSG00000116329	4985
RITA1	1171.31	0.342898	0.109952	3.11862	0.00181702	0.0295735	ENSG00000139405	84934
C14orf180	1.66936	-2.53194	0.812503	-3.11622	0.00183187	0.0296576	ENSG00000184601	400258
CCDC121	121.667	-0.542661	0.174126	-3.11649	0.00183018	0.0296576	ENSG00000176714	79635
FN1	48886.2	-1.07692	0.345486	-3.11713	0.00182623	0.0296576	ENSG00000115414	2335
GSTM4	1160.44	0.591065	0.189658	3.11647	0.00183028	0.0296576	ENSG00000168765	2948
MAP9	132.418	-1.08398	0.347825	-3.11645	0.00183041	0.0296576	ENSG00000164114	79884
MID1IP1	2942.15	0.500276	0.160599	3.11506	0.00183906	0.0297463	ENSG00000165175	58526
TRIM28	18056.6	0.539669	0.173268	3.11465	0.00184161	0.0297599	ENSG00000130726	10155
CEP19	75.2158	-0.454911	0.146083	-3.11406	0.00184532	0.0297646	ENSG00000174007	84984
FAM83F	1830.88	0.552851	0.177528	3.11416	0.00184467	0.0297646	ENSG00000133477	113828
THAP7	990.565	0.524397	0.168507	3.11202	0.00185812	0.0299433	ENSG00000184436	80764
KATNAL2	44.8302	-0.800798	0.257426	-3.11079	0.00186587	0.0299849	ENSG00000167216	83473
PANK4	763.637	0.379051	0.121843	3.11097	0.00186474	0.0299849	ENSG00000157881	55229
WDR62	715.785	0.707057	0.227275	3.11101	0.00186447	0.0299849	ENSG00000075702	284403
CHST7	107.822	0.700351	0.225205	3.10983	0.00187193	0.0300546	ENSG00000147119	56548
STMN4	3.89675	-1.88201	0.605603	-3.10766	0.00188577	0.0302487	ENSG00000015592	81551
PRDM12	13.5771	0.681148	0.219228	3.10703	0.0018898	0.0302856	ENSG00000130711	59335
SEC61B	3297.66	0.392576	0.126389	3.10608	0.00189585	0.0303545	ENSG00000106803	10952
COX5B	7966.54	0.641427	0.206557	3.10532	0.00190074	0.0304048	ENSG00000135940	1329
CBFA2T3	179.984	0.964129	0.310615	3.10393	0.00190966	0.03047	ENSG00000129993	863
MYO1H	11.396	-0.930078	0.299651	-3.10387	0.00191007	0.03047	ENSG00000174527	283446
SPOUT1	1788.52	0.371927	0.119811	3.10427	0.00190747	0.03047	ENSG00000198917	51490
ADIPOR1	4895.54	0.355072	0.114525	3.10041	0.00193256	0.0307725	ENSG00000159346	51094
PSMB4	9292.99	0.381313	0.122978	3.10065	0.00193094	0.0307725	ENSG00000159377	5692
HEXD	775.619	0.538031	0.173579	3.09963	0.0019376	0.0307963	ENSG00000169660	284004
RPL18A	28340.2	0.625025	0.201637	3.09975	0.00193687	0.0307963	ENSG00000105640	6142
NXPH1	4.39724	-1.66648	0.537753	-3.09897	0.00194197	0.0308376	ENSG00000122584	30010
G6PC3	3180.77	0.554029	0.178878	3.09725	0.00195326	0.0309886	ENSG00000141349	92579
HYAL2	2780.76	0.542803	0.175296	3.09649	0.0019583	0.0310212	ENSG00000068001	8692
MVD	2661.56	0.61743	0.199403	3.0964	0.00195888	0.0310212	ENSG00000167508	4597
NCAPH2	2095.88	0.487427	0.157456	3.09564	0.00196388	0.0310439	ENSG00000025770	29781
WDR18	2354.57	0.672668	0.217279	3.09587	0.00196234	0.0310439	ENSG00000065268	57418
B3GALT6	1184.47	0.626519	0.202428	3.09503	0.00196796	0.0310802	ENSG00000176022	126792
NSMCE1	2493.63	0.299847	0.0968962	3.09452	0.0019713	0.0311047	ENSG00000169189	197370
BAK1	1769.23	0.468091	0.151337	3.09304	0.00198116	0.0312037	ENSG00000030110	578
LDB3	123.119	-1.40416	0.453948	-3.09323	0.00197993	0.0312037	ENSG00000122367	11155
RDH16	26.0056	0.877894	0.283867	3.09262	0.00198398	0.0312199	ENSG00000139547	8608
FAU	17758.5	0.491542	0.158972	3.092	0.00198811	0.0312566	ENSG00000149806	2197
VPS53	1448.73	0.376983	0.122079	3.08802	0.00201492	0.0316496	ENSG00000141252	55275
TNS3	6209.47	-0.423311	0.137131	-3.08692	0.00202245	0.0317392	ENSG00000136205	64759
RNASEK	188.496	0.34023	0.11023	3.08655	0.00202493	0.0317494	ENSG00000219200	440400
DHRS4L2	576.22	0.598831	0.19403	3.08628	0.00202676	0.0317496	ENSG00000187630	317749
PYCR3	1644.36	0.766087	0.248323	3.08504	0.00203526	0.031854	ENSG00000104524	65263
NBEAL2	6849.91	0.668182	0.216663	3.08397	0.00204259	0.03194	ENSG00000160796	23218
RTCB	4175.5	0.316692	0.102714	3.08323	0.00204766	0.0319906	ENSG00000100220	51493
COX5A	5987.03	0.483559	0.156871	3.08253	0.00205248	0.0320371	ENSG00000178741	9377
MYLK4	46.6596	-0.639582	0.207504	-3.08226	0.00205433	0.0320372	ENSG00000145949	340156
ZNF408	800.248	0.396501	0.128666	3.08163	0.00205872	0.0320769	ENSG00000175213	79797
SNRPF	2723.12	0.537978	0.174618	3.08088	0.00206391	0.0321291	ENSG00000139343	6636
SDR16C5	681.587	1.35986	0.441468	3.08031	0.00206788	0.0321621	ENSG00000170786	195814
NOB1	3475.15	0.363815	0.118137	3.07961	0.00207272	0.0321799	ENSG00000141101	28987
SDHA	6084.81	0.435611	0.141443	3.07976	0.00207166	0.0321799	ENSG00000073578	6389
RPSA	41476.2	0.637971	0.207203	3.07897	0.00207718	0.0322204	ENSG00000168028	3921
CCDC88A	321.066	-0.718941	0.233554	-3.07826	0.00208213	0.0322431	ENSG00000115355	55704
MALRD1	133.128	1.84418	0.599104	3.07823	0.00208235	0.0322431	ENSG00000204740	340895
C16orf91	766.047	0.434077	0.141044	3.07761	0.00208671	0.0322819	ENSG00000174109	283951
ACTN4	35248	0.38235	0.124263	3.07694	0.00209139	0.0323255	ENSG00000130402	81
TAGLN2	28139.7	0.44196	0.143776	3.07394	0.00211251	0.032623	ENSG00000158710	8407
HIPK3	2528.27	-0.358523	0.116685	-3.07258	0.00212216	0.0326562	ENSG00000110422	10114
HK1	4580.7	0.405174	0.131857	3.07284	0.00212034	0.0326562	ENSG00000156515	3098
PTBP1	16093.4	0.348677	0.113476	3.07268	0.00212143	0.0326562	ENSG00000011304	5725
SLC7A9	31.2967	1.41977	0.461994	3.07313	0.00211826	0.0326562	ENSG00000021488	11136
LMO4	1118.96	0.53042	0.172664	3.07198	0.00212644	0.0326877	ENSG00000143013	8543
UFSP1	113.684	0.716056	0.233109	3.07177	0.00212797	0.0326877	ENSG00000176125	402682
SGSM3	2553.25	0.508705	0.165621	3.07149	0.00212992	0.0326889	ENSG00000100359	27352
MICOS13	2599.57	0.623167	0.202915	3.07108	0.00213286	0.0327051	ENSG00000174917	125988
RHBDD2	4067.64	0.562114	0.183082	3.07028	0.00213857	0.032735	ENSG00000005486	57414
SPACA3	66.5502	-1.36267	0.443805	-3.07043	0.00213749	0.032735	ENSG00000141316	124912
EARS2	1632.38	0.343997	0.112083	3.06912	0.00214689	0.0328046	ENSG00000103356	124454
TMEM208	1959.89	0.410202	0.133648	3.06927	0.00214585	0.0328046	ENSG00000168701	29100
STXBP1	1644.56	0.670947	0.218725	3.06755	0.00215824	0.0329492	ENSG00000136854	6812
ACBD6	1625.07	0.355939	0.116054	3.06702	0.00216207	0.0329639	ENSG00000230124	84320
LINGO1	194.845	0.803692	0.262055	3.06689	0.00216299	0.0329639	ENSG00000169783	84894
UQCR11	3374.57	0.608747	0.198722	3.0633	0.00218908	0.0333322	ENSG00000127540	10975
HAGHL	531.91	1.18553	0.387121	3.06243	0.00219546	0.0333419	ENSG00000103253	84264
NME3	1424.84	0.73767	0.240872	3.0625	0.00219498	0.0333419	ENSG00000103024	4832
POP7	1511.37	0.421947	0.137775	3.06258	0.00219435	0.0333419	ENSG00000172336	10248
MRPS15	2710.23	0.498745	0.162899	3.06169	0.00220089	0.0333951	ENSG00000116898	64960
ZNF865	928.015	0.608008	0.198605	3.0614	0.00220306	0.033399	ENSG00000261221	100507290
TYMS	1094.29	0.594493	0.194208	3.06111	0.00220516	0.0334017	ENSG00000176890	7298
ABCA7	915.498	0.73725	0.24088	3.06065	0.00220859	0.0334246	ENSG00000064687	10347
TMEM147	3900.85	0.527178	0.172292	3.0598	0.00221488	0.0334907	ENSG00000105677	10430
EFHD2	9175.14	0.466584	0.152553	3.0585	0.00222446	0.0336064	ENSG00000142634	79180
TKTL1	11.8369	-2.05505	0.671973	-3.05824	0.00222645	0.0336072	ENSG00000007350	8277
ANGPT1	121.499	-0.873446	0.285668	-3.05756	0.00223145	0.0336211	ENSG00000154188	284
SBNO2	4098.19	0.572113	0.187118	3.0575	0.0022319	0.0336211	ENSG00000064932	22904
TMEM151B	5.9813	-0.94886	0.310356	-3.05733	0.00223317	0.0336211	ENSG00000178233	441151
CCL26	38.3039	1.25946	0.411994	3.05698	0.00223579	0.0336315	ENSG00000006606	10344
TMEM8B	1408.18	0.548021	0.179298	3.05648	0.00223954	0.0336589	ENSG00000137103	51754
LRRC45	1283.72	0.619668	0.202799	3.05557	0.00224634	0.0336738	ENSG00000169683	201255
NOC2L	4859.86	0.418427	0.136937	3.05562	0.00224592	0.0336738	ENSG00000188976	26155
SLC36A1	1097.16	-0.512384	0.167681	-3.0557	0.00224534	0.0336738	ENSG00000123643	206358
SYT4	10.1695	-1.63978	0.536863	-3.05438	0.00225524	0.0337782	ENSG00000132872	6860
OGFOD3	1370.34	0.430582	0.141035	3.05303	0.00226546	0.0339021	ENSG00000181396	79701
CFL2	613.63	-0.906649	0.297092	-3.05174	0.00227516	0.034018	ENSG00000165410	1073
KIF22	3086.73	0.51036	0.167286	3.05083	0.00228212	0.0340635	ENSG00000079616	3835
THOC6	1702.18	0.502556	0.164727	3.05084	0.00228204	0.0340635	ENSG00000131652	79228
HOXB5	788.043	0.735601	0.241162	3.05023	0.00228667	0.0341022	ENSG00000120075	3215
ADAT3	351.562	0.991037	0.324997	3.04937	0.00229322	0.0341705	ENSG00000213638	113179
AP1B1	5418.12	0.393817	0.129188	3.04839	0.00230069	0.0342245	ENSG00000100280	162
HID1	2733.21	0.715831	0.234823	3.04838	0.00230077	0.0342245	ENSG00000167861	283987
SIRT6	1615.72	0.509805	0.167264	3.04791	0.00230443	0.0342496	ENSG00000077463	51548
ECHS1	6817.68	0.480369	0.157637	3.0473	0.00230904	0.0342889	ENSG00000127884	1892
TTC29	2.79328	-2.94515	0.966742	-3.04647	0.00231547	0.0343551	ENSG00000137473	83894
MAGEA4	44.1299	-3.98899	1.30992	-3.04522	0.00232512	0.0344689	ENSG00000147381	4103
LRRC55	15.3848	-0.892089	0.293077	-3.04387	0.00233552	0.0345936	ENSG00000183908	219527
GABRP	85.1372	1.29947	0.426951	3.0436	0.00233766	0.0345958	ENSG00000094755	2568
PCSK9	2690.08	0.987835	0.324616	3.04308	0.00234168	0.0346258	ENSG00000169174	255738
CYB561D2	1178.9	0.563971	0.185369	3.04241	0.00234688	0.0346327	ENSG00000114395	11068
DMD	621.764	-0.818261	0.268965	-3.04226	0.00234811	0.0346327	ENSG00000198947	1756
TLR2	233.499	-0.734089	0.241278	-3.0425	0.00234624	0.0346327	ENSG00000137462	7097
METRNL	1751.57	0.708521	0.232935	3.04171	0.00235235	0.0346658	ENSG00000176845	284207
ITPKA	534.734	0.923094	0.303531	3.04119	0.00235645	0.0346969	ENSG00000137825	3706
SIRT7	1364.3	0.412522	0.135671	3.04061	0.00236102	0.0347347	ENSG00000187531	51547
ATG4B	2827.65	0.423823	0.139414	3.04003	0.00236556	0.0347428	ENSG00000168397	23192
GPR108	2564.57	0.46186	0.151923	3.04009	0.00236508	0.0347428	ENSG00000125734	56927
METRN	892.337	1.03939	0.342061	3.0386	0.00237678	0.0348728	ENSG00000103260	79006
ZNF12	1412.12	-0.369553	0.121628	-3.03839	0.00237842	0.0348728	ENSG00000164631	7559
HOXB6	1387.89	0.884326	0.291084	3.03804	0.0023812	0.0348842	ENSG00000108511	3216
ZNF439	154.83	-0.712614	0.234588	-3.03772	0.00238374	0.034892	ENSG00000171291	90594
POP5	925.504	0.400235	0.131827	3.03605	0.00239699	0.0350271	ENSG00000167272	51367
TRMT61A	1968.08	0.5703	0.187832	3.03622	0.00239565	0.0350271	ENSG00000166166	115708
BLACAT1	264.581	0.965922	0.318237	3.03523	0.00240351	0.0350929	ENSG00000281406
FAM110A	836.583	0.584446	0.192575	3.03489	0.00240621	0.0351028	ENSG00000125898	83541
BARX1	16.1206	-1.62053	0.534104	-3.03411	0.00241248	0.0351648	ENSG00000131668	56033
DKK4	82.8598	1.62308	0.535356	3.03177	0.00243125	0.0353201	ENSG00000104371	27121
EVI2A	158.661	-1.01056	0.333267	-3.0323	0.002427	0.0353201	ENSG00000126860	2123
HCFC1R1	1118.61	0.540658	0.178322	3.03192	0.00243008	0.0353201	ENSG00000103145	54985
HSD17B10	4934.04	0.46699	0.154029	3.03184	0.00243069	0.0353201	ENSG00000072506	3028
C4BPB	250.095	0.925379	0.305358	3.03047	0.00244171	0.0354425	ENSG00000123843	725
ZNF92	516.644	-0.526615	0.173797	-3.03006	0.00244503	0.0354611	ENSG00000146757	168374
HDGFL3	739.433	-0.785368	0.259252	-3.02936	0.00245071	0.0354983	ENSG00000166503	50810
PKM	41124.1	0.451981	0.149206	3.02924	0.00245168	0.0354983	ENSG00000067225	5315
FAAH	2350.46	0.54478	0.179939	3.02759	0.00246515	0.0356341	ENSG00000117480	2166
UROD	1582.06	0.426111	0.140735	3.02775	0.00246385	0.0356341	ENSG00000126088	7389
EIF2D	2372.51	0.404057	0.133488	3.02692	0.00247057	0.0356608	ENSG00000143486	1939
GMPR	462.412	1.03947	0.343415	3.02686	0.0024711	0.0356608	ENSG00000137198	2766
BPIFB2	2.013	2.95033	0.975218	3.0253	0.00248389	0.0358157	ENSG00000078898	80341
HRNR	4.13163	-1.50661	0.498074	-3.02487	0.00248736	0.0358361	ENSG00000197915	388697
GLRX	1433.47	0.522729	0.172834	3.02446	0.0024908	0.035856	ENSG00000173221	2745
CALHM3	8.30135	1.96438	0.649706	3.02349	0.00249873	0.0359404	ENSG00000183128	119395
KLHL32	79.6878	0.937754	0.310311	3.02199	0.00251122	0.0360903	ENSG00000186231	114792
DOCK1	2425.82	-0.384414	0.127258	-3.02076	0.00252143	0.0361883	ENSG00000150760	1793
GSTZ1	581.891	0.604097	0.200006	3.02039	0.00252448	0.0361883	ENSG00000100577	2954
MFSD12	2786.8	0.575254	0.190458	3.02037	0.00252464	0.0361883	ENSG00000161091	126321
PEX12	308.749	-0.403152	0.133487	-3.02017	0.00252636	0.0361883	ENSG00000108733	5193
HSP90AA1	48220.4	0.525026	0.173908	3.01899	0.00253615	0.0361968	ENSG00000080824	3320
PYDC1	1.33982	2.62888	0.870821	3.01885	0.00253735	0.0361968	ENSG00000169900	260434
SPINK4	2493.23	1.81862	0.602318	3.01937	0.00253303	0.0361968	ENSG00000122711	27290
TACC3	2963.5	0.615165	0.203714	3.01974	0.00252989	0.0361968	ENSG00000013810	10460
TRPT1	1215.01	0.473745	0.156913	3.01916	0.00253475	0.0361968	ENSG00000149743	83707
DAZAP1	5735.56	0.374112	0.123937	3.01857	0.00253973	0.036201	ENSG00000071626	26528
NRBF2	740.975	-0.302259	0.100177	-3.01724	0.00255086	0.0363002	ENSG00000148572	29982
RFTN2	94.3669	-0.555966	0.184256	-3.01735	0.00254993	0.0363002	ENSG00000162944	130132
NIBAN1	793.811	-1.00185	0.332157	-3.01621	0.00255955	0.0363942	ENSG00000135842	116496
CHMP2A	4913.07	0.493348	0.163713	3.01349	0.00258261	0.036692	ENSG00000130724	27243
HR	2828.51	0.736194	0.244353	3.01283	0.00258827	0.0367005	ENSG00000168453	55806
RHBDL1	321.863	1.03904	0.344841	3.01309	0.00258605	0.0367005	ENSG00000103269	9028
ZEB1	761.072	-0.753794	0.250207	-3.01268	0.00258953	0.0367005	ENSG00000148516	6935
MRPL20	2831.11	0.412097	0.136801	3.0124	0.00259195	0.0367049	ENSG00000242485	55052
SNAPC4	1119.13	0.470843	0.156315	3.01214	0.00259412	0.0367057	ENSG00000165684	6621
UBE2I	5546.37	0.31273	0.103842	3.01159	0.00259882	0.0367424	ENSG00000103275	7329
CD164L2	16.858	1.23916	0.411587	3.0107	0.00260644	0.0367904	ENSG00000174950	388611
RSPO2	38.416	-1.42547	0.47344	-3.01088	0.00260488	0.0367904	ENSG00000147655	340419
MFSD10	4488.11	0.587317	0.19517	3.00925	0.00261891	0.0369359	ENSG00000109736	10227
TBC1D9	552.32	-0.660779	0.2196	-3.00901	0.00262099	0.0369359	ENSG00000109436	23158
C1QL1	49.5205	1.08987	0.362242	3.00867	0.00262395	0.0369475	ENSG00000131094	10882
RPL38	18628	0.570521	0.189673	3.00792	0.0026304	0.0370084	ENSG00000172809	6169
C19orf47	616.106	0.409274	0.136086	3.00746	0.00263437	0.0370343	ENSG00000160392	126526
TIMM17B	3007.33	0.501734	0.166858	3.00696	0.00263877	0.0370662	ENSG00000126768	10245
EPC2	1060.09	-0.286356	0.0952444	-3.00654	0.00264241	0.0370875	ENSG00000135999	26122
C8orf88	22.154	-1.03334	0.343737	-3.0062	0.00264536	0.037099	ENSG00000253250	100127983
MAP2K3	3111.48	0.450376	0.149855	3.0054	0.00265229	0.0371662	ENSG00000034152	5606
RAB11B	4861.21	0.514336	0.171232	3.00374	0.0026668	0.0373395	ENSG00000185236	9230
TLR7	72.9698	-0.953167	0.31747	-3.00238	0.00267877	0.0374769	ENSG00000196664	51284
RPEL1	2.75363	1.1549	0.384697	3.00211	0.00268115	0.0374801	ENSG00000235376	729020
CAVIN2	372.313	-0.873501	0.291273	-2.99891	0.0027095	0.037846	ENSG00000168497	8436
WARS2	813.828	0.392876	0.131018	2.99864	0.00271186	0.0378487	ENSG00000116874	10352
CDKN2A	422.954	1.12962	0.376778	2.99809	0.00271673	0.0378862	ENSG00000147889	1029
CPLANE1	252.44	-0.607322	0.202753	-2.99538	0.00274102	0.0381461	ENSG00000197603	65250
GPR35	4676.27	0.610781	0.203901	2.99547	0.0027402	0.0381461	ENSG00000178623	2859
SH3BP1	1990.17	0.52074	0.173853	2.99528	0.00274194	0.0381461	ENSG00000100092	23616
GDPD4	4.0794	-1.25645	0.419729	-2.99349	0.00275808	0.0382715	ENSG00000178795	220032
GZMK	46.5961	-1.19141	0.398025	-2.9933	0.00275975	0.0382715	ENSG00000113088	3003
PYM1	1270.57	0.327457	0.109381	2.99373	0.0027559	0.0382715	ENSG00000170473	84305
SLITRK4	11.735	-1.35615	0.453028	-2.99352	0.00275783	0.0382715	ENSG00000179542	139065
LY6D	10.6035	1.68251	0.562255	2.99243	0.00276769	0.03829	ENSG00000167656	8581
MOGAT1	2.97507	1.55584	0.519845	2.99289	0.00276349	0.03829	ENSG00000124003	116255
VWA1	4312.58	0.641198	0.214264	2.99256	0.00276652	0.03829	ENSG00000179403	64856
APOB	18.7203	-1.52751	0.510684	-2.99111	0.00277962	0.0383637	ENSG00000084674	338
CYP3A4	27.7846	-1.14351	0.382288	-2.99122	0.00277868	0.0383637	ENSG00000160868	1576
PRSS21	224.941	2.16628	0.724235	2.99113	0.00277946	0.0383637	ENSG00000007038	10942
DHRS2	129.319	-1.14873	0.384118	-2.99056	0.00278469	0.0384031	ENSG00000100867	10202
MELTF	2548.19	0.866403	0.289838	2.98927	0.00279646	0.0385044	ENSG00000163975	4241
PCBD2	393.06	0.313997	0.105041	2.98928	0.00279639	0.0385044	ENSG00000132570	84105
NFYC	1854.66	0.35797	0.119783	2.98849	0.00280363	0.0385273	ENSG00000066136	4802
TCOF1	4520.46	0.52999	0.177351	2.98836	0.00280476	0.0385273	ENSG00000070814	6949
ZNF181	306.582	-0.406803	0.13611	-2.98877	0.002801	0.0385273	ENSG00000197841	339318
CFI	722.076	0.844636	0.282739	2.98734	0.00281416	0.0385941	ENSG00000205403	3426
GADD45G	476.386	0.843198	0.282263	2.98728	0.00281475	0.0385941	ENSG00000130222	10912
MPV17L2	681.796	0.470923	0.157652	2.98711	0.00281628	0.0385941	ENSG00000254858	84769
GNG2	341.881	-0.637689	0.213566	-2.98591	0.00282739	0.0386248	ENSG00000186469	54331
MIGA2	1352.13	0.450793	0.150969	2.98599	0.00282658	0.0386248	ENSG00000148343	84895
NR3C1	558.332	-0.709515	0.237574	-2.9865	0.0028219	0.0386248	ENSG00000113580	2908
SDF4	7544.99	0.460651	0.154255	2.9863	0.00282378	0.0386248	ENSG00000078808	51150
RAB3C	27.5375	-1.12345	0.376524	-2.98374	0.00284747	0.0388685	ENSG00000152932	115827
RYR3	46.8537	-0.704742	0.236282	-2.98263	0.00285787	0.0389799	ENSG00000198838	6263
NPTX1	76.0047	-1.43868	0.482472	-2.9819	0.00286467	0.039003	ENSG00000171246	4884
RAC3	187.843	0.888144	0.297851	2.98184	0.00286525	0.039003	ENSG00000169750	5881
ZNF273	252.68	-0.463245	0.155361	-2.98173	0.00286628	0.039003	ENSG00000198039	10793
PDF	233.505	0.946251	0.317401	2.98125	0.00287073	0.039033	ENSG00000258429	64146
CADM1	292.481	-0.724356	0.243	-2.98089	0.00287412	0.0390485	ENSG00000182985	23705
ATXN2L	5865.1	0.401503	0.134778	2.97899	0.00289202	0.039151	ENSG00000168488	11273
EDA2R	62.2236	0.950087	0.318867	2.97957	0.00288653	0.039151	ENSG00000131080	60401
POMT1	1303.23	0.41498	0.139298	2.97908	0.00289115	0.039151	ENSG00000130714	10585
RPUSD2	656.894	0.476929	0.160103	2.97889	0.00289291	0.039151	ENSG00000166133	27079
SOHLH2	3.83258	-2.60596	0.874556	-2.97975	0.0028848	0.039151	ENSG00000120669	54937
KLHL17	335.85	0.720207	0.241923	2.97701	0.00291072	0.0393615	ENSG00000187961	339451
PLK1	3023.73	0.60593	0.203672	2.97503	0.00292964	0.0395866	ENSG00000166851	5347
EXOSC6	1463.48	0.361746	0.121669	2.97321	0.00294707	0.0397912	ENSG00000223496	118460
KDR	674.411	-0.537688	0.180902	-2.97227	0.00295611	0.0398822	ENSG00000128052	3791
ZNF511	1142.52	0.488086	0.164381	2.96923	0.00298546	0.040247	ENSG00000198546	118472
C12orf43	600.872	0.382324	0.128797	2.96842	0.00299336	0.0403224	ENSG00000157895	64897
ELOVL1	4813.38	0.359583	0.121163	2.96777	0.0029997	0.040365	ENSG00000066322	64834
ETV4	5632.84	0.673705	0.227019	2.96762	0.00300116	0.040365	ENSG00000175832	2118
SRA1	1287.24	0.431901	0.145578	2.9668	0.00300916	0.0404413	ENSG00000213523	10011
OLIG1	2.75506	1.37707	0.46429	2.96596	0.00301736	0.0405202	ENSG00000184221	116448
WDR77	2407.17	0.435914	0.147002	2.96535	0.00302338	0.0405697	ENSG00000116455	79084
PAFAH1B3	2226.91	0.599188	0.202082	2.96508	0.00302602	0.0405738	ENSG00000079462	5050
AZGP1	3568.49	0.842744	0.284337	2.96389	0.00303775	0.0406998	ENSG00000160862	563
EPS8L1	1381.74	0.597184	0.20158	2.96252	0.00305136	0.0408193	ENSG00000131037	54869
ERG	296.29	-0.650798	0.219667	-2.96265	0.00305002	0.0408193	ENSG00000157554	2078
NSDHL	2048.04	0.504095	0.170192	2.96192	0.00305726	0.0408434	ENSG00000147383	50814
TOR4A	3885.73	0.941937	0.318022	2.96186	0.00305786	0.0408434	ENSG00000198113	54863
TRPV3	57.0774	-1.07025	0.361429	-2.96116	0.00306487	0.0409057	ENSG00000167723	162514
ASS1	15856	0.62459	0.211045	2.95952	0.00308124	0.0410926	ENSG00000130707	445
SCAP	6336.78	0.507488	0.171494	2.95921	0.00308429	0.0410986	ENSG00000114650	22937
TJP3	3835.39	0.542494	0.183337	2.959	0.00308641	0.0410986	ENSG00000105289	27134
IPMK	731.392	-0.512139	0.173184	-2.9572	0.00310444	0.0413071	ENSG00000151151	253430
AZU1	2.53279	1.38595	0.468831	2.95618	0.00311476	0.0413811	ENSG00000172232	566
SLC16A3	4521.11	0.62623	0.211824	2.95638	0.00311278	0.0413811	ENSG00000141526	9123
TCF23	9.96643	-1.76499	0.597282	-2.95503	0.00312634	0.0415033	ENSG00000163792	150921
MAMDC2	96.7689	-1.46623	0.496302	-2.95431	0.00313373	0.0415697	ENSG00000165072	256691
TCEAL7	66.5682	-0.900372	0.304811	-2.95387	0.00313818	0.041597	ENSG00000182916	56849
QPCTL	762.169	0.534134	0.180946	2.9519	0.00315823	0.0418309	ENSG00000011478	54814
KMO	32.7286	-0.762628	0.258399	-2.95136	0.00316376	0.0418404	ENSG00000117009	8564
TTYH3	9390.28	0.638488	0.216331	2.95144	0.00316292	0.0418404	ENSG00000136295	80727
PGLS	3053.88	0.558128	0.189198	2.94997	0.00317801	0.04197	ENSG00000130313	25796
PID1	878.666	-0.792653	0.268702	-2.94994	0.00317838	0.04197	ENSG00000153823	55022
VEGFD	10.1566	-1.13858	0.386101	-2.94893	0.00318875	0.042075	ENSG00000165197	2277
CLCNKB	5.56241	-1.42219	0.482373	-2.94831	0.00319515	0.0420956	ENSG00000184908	1188
FKBP14	537.795	-0.347853	0.117977	-2.94849	0.0031933	0.0420956	ENSG00000106080	55033
TUSC2	1527.68	0.44878	0.152238	2.94788	0.0031996	0.0421224	ENSG00000114383	11334
CCNO	353.206	0.874816	0.297124	2.94428	0.00323712	0.0423918	ENSG00000152669	10309
EHMT1	2544.12	0.348482	0.118355	2.94439	0.00323591	0.0423918	ENSG00000181090	79813
FCHO1	770.619	0.751166	0.255087	2.94474	0.00323228	0.0423918	ENSG00000130475	23149
IPO13	1402.69	0.332296	0.11281	2.94562	0.00322306	0.0423918	ENSG00000117408	9670
NFYA	1427.42	-0.345902	0.117481	-2.94432	0.00323668	0.0423918	ENSG00000001167	4800
SLC6A7	130.637	0.996761	0.338474	2.94487	0.00323091	0.0423918	ENSG00000011083	6534
WDR4	1016.48	0.536489	0.182194	2.9446	0.00323373	0.0423918	ENSG00000160193	10785
LGI4	208.573	-0.833738	0.28331	-2.94285	0.00325211	0.0425561	ENSG00000153902	163175
DGKQ	2619.19	0.590963	0.200859	2.94217	0.00325919	0.0426168	ENSG00000145214	1609
AP4B1	780.719	0.381277	0.129667	2.94043	0.00327755	0.0428247	ENSG00000134262	10717
EVC2	59.8686	-0.754506	0.25665	-2.93982	0.00328403	0.0428772	ENSG00000173040	132884
DACT2	74.42	-1.18314	0.402586	-2.93884	0.00329438	0.04298	ENSG00000164488	168002
FOXH1	51.7614	-1.12391	0.382645	-2.93721	0.0033118	0.0431444	ENSG00000160973	8928
SUSD5	36.1588	-0.981518	0.334168	-2.9372	0.00331194	0.0431444	ENSG00000173705	26032
PHTF2	713.537	-0.382659	0.130294	-2.93689	0.00331518	0.0431544	ENSG00000006576	57157
PQBP1	3292.91	0.414579	0.141206	2.93599	0.00332483	0.0432476	ENSG00000102103	10084
AP1M2	5891.85	0.396593	0.135169	2.93406	0.00334559	0.0434631	ENSG00000129354	10053
TEX101	5.2769	1.36476	0.465157	2.93399	0.00334639	0.0434631	ENSG00000131126	83639
PDCD4	4095.51	-0.527093	0.179675	-2.9336	0.0033506	0.0434853	ENSG00000150593	27250
LRRN2	232.113	-1.03938	0.354333	-2.93334	0.00335341	0.0434894	ENSG00000170382	10446
HINT2	1021.59	0.552213	0.188284	2.93287	0.00335844	0.0435114	ENSG00000137133	84681
TMEM203	1673.59	0.374017	0.127533	2.93272	0.00336011	0.0435114	ENSG00000187713	94107
FZD4	542.952	-0.507921	0.173218	-2.93226	0.00336507	0.0435433	ENSG00000174804	8322
ASPA	21.15	-1.12875	0.385035	-2.93156	0.00337268	0.0435769	ENSG00000108381	443
NABP2	2245.52	0.346645	0.118237	2.93179	0.00337018	0.0435769	ENSG00000139579	79035
HLA-F	4219.35	0.624936	0.213273	2.93021	0.00338733	0.0437338	ENSG00000204642	3134
BVES	110.708	-0.948949	0.323955	-2.92927	0.00339764	0.0438344	ENSG00000112276	11149
TMEM187	639.934	0.625809	0.213713	2.92827	0.00340852	0.0439422	ENSG00000177854	8269
CDCA3	1095.71	0.522361	0.178445	2.92729	0.00341926	0.0440479	ENSG00000111665	83461
DPY19L2	19.5464	-1.12468	0.384352	-2.92617	0.00343167	0.0441425	ENSG00000177990	283417
FIGNL1	838.932	-0.447727	0.152998	-2.92636	0.00342952	0.0441425	ENSG00000132436	63979
MAPK15	380.2	1.11023	0.379461	2.92582	0.00343549	0.0441589	ENSG00000181085	225689
MED15	4279.75	0.412946	0.141156	2.92546	0.00343948	0.0441777	ENSG00000099917	51586
LRRC4C	14.0261	-1.2632	0.431936	-2.92451	0.00345	0.04428	ENSG00000148948	57689
ANKRD7	1.31011	-2.11532	0.723365	-2.92428	0.00345259	0.0442807	ENSG00000106013	56311
CPNE8	229.237	-0.705133	0.2412	-2.92343	0.00346197	0.0443589	ENSG00000139117	144402
SEC61A1	16186.6	0.306839	0.104964	2.92327	0.00346379	0.0443589	ENSG00000058262	29927
ADPRHL2	1299.15	0.308077	0.105428	2.92214	0.00347635	0.044487	ENSG00000116863	54936
ANKRD39	474.298	0.425031	0.145487	2.92144	0.00348412	0.0445537	ENSG00000213337	51239
ALDH3B1	1558.05	0.539467	0.184699	2.9208	0.00349137	0.0446136	ENSG00000006534	221
BOK	1597.01	0.662845	0.226969	2.92042	0.00349559	0.0446249	ENSG00000176720	666
INTS1	8962.2	0.616165	0.210997	2.92026	0.00349738	0.0446249	ENSG00000164880	26173
CYSRT1	69.5701	0.945841	0.324245	2.91705	0.00353357	0.0449624	ENSG00000197191	375791
FCRL2	28.85	-1.36092	0.466541	-2.91705	0.00353365	0.0449624	ENSG00000132704	79368
POFUT1	9115.89	-0.458593	0.157212	-2.91703	0.00353381	0.0449624	ENSG00000101346	23509
SYTL1	757.977	0.95031	0.325783	2.917	0.00353416	0.0449624	ENSG00000142765	84958
FDXR	903.5	0.629752	0.215928	2.91649	0.00353999	0.0450037	ENSG00000161513	2232
C6orf136	1113.14	0.388344	0.133206	2.91536	0.00355281	0.0451008	ENSG00000204564	221545
MAD2L2	1043.81	0.565798	0.194073	2.91538	0.00355251	0.0451008	ENSG00000116670	10459
RAI14	1305.02	-0.519296	0.178181	-2.91444	0.00356332	0.0451771	ENSG00000039560	26064
REEP4	1624.95	0.495408	0.169988	2.91437	0.00356402	0.0451771	ENSG00000168476	80346
HMX3	3.88004	2.1122	0.72529	2.91222	0.00358873	0.0454496	ENSG00000188620	340784
NSUN4	973.082	0.307571	0.105628	2.91183	0.00359315	0.0454496	ENSG00000117481	387338
ST8SIA3	2.45678	-1.63573	0.561754	-2.91182	0.00359335	0.0454496	ENSG00000177511	51046
OGN	196.678	-1.55195	0.53314	-2.91096	0.00360321	0.0455412	ENSG00000106809	4969
BATF	230.163	0.95811	0.329198	2.91044	0.00360921	0.0455765	ENSG00000156127	10538
TLE5	14492.6	0.495696	0.170327	2.91026	0.00361124	0.0455765	ENSG00000104964	166
COG4	3006.69	0.351977	0.120983	2.90931	0.00362233	0.0456833	ENSG00000103051	25839
CCDC73	13.3916	0.809359	0.278304	2.90818	0.00363541	0.0458151	ENSG00000186714	493860
TACO1	1034.98	0.398566	0.137134	2.90641	0.00365606	0.046042	ENSG00000136463	51204
ACAD9	1953.06	0.317341	0.109246	2.90483	0.00367458	0.0461896	ENSG00000177646	28976
SHROOM1	2015.63	0.574324	0.197729	2.9046	0.00367717	0.0461896	ENSG00000164403	134549
STX10	2046.2	0.413826	0.142477	2.9045	0.00367839	0.0461896	ENSG00000104915	8677
TMCO6	548.289	0.431912	0.148671	2.90515	0.00367073	0.0461896	ENSG00000113119	55374
TFG	5000.95	0.268285	0.0923831	2.90405	0.00368371	0.0461896	ENSG00000114354	10342
TOE1	702.014	0.37169	0.127988	2.9041	0.00368307	0.0461896	ENSG00000132773	114034
UCK1	1201.5	0.435752	0.150098	2.90311	0.00369476	0.0462949	ENSG00000130717	83549
KEAP1	4146.97	0.4276	0.147415	2.90067	0.00372371	0.046624	ENSG00000079999	9817
SRD5A2	2.05479	-1.61558	0.557039	-2.90029	0.00372813	0.0466458	ENSG00000277893	6716
PTN	155.347	-0.819458	0.282664	-2.89905	0.00374293	0.0467974	ENSG00000105894	5764
CPSF4L	8.12397	0.836449	0.288581	2.89849	0.00374968	0.0468145	ENSG00000187959	642843
TMC6	3435.4	0.643659	0.222062	2.89855	0.00374889	0.0468145	ENSG00000141524	11322
PCSK4	168.327	0.906617	0.312835	2.89806	0.00375474	0.046844	ENSG00000115257	54760
PRR7	559.939	1.01115	0.349132	2.89617	0.00377746	0.04706	ENSG00000131188	80758
TMEM222	1825.14	0.499993	0.172635	2.89624	0.00377667	0.04706	ENSG00000186501	84065
RBMS3	150.761	-0.674286	0.232842	-2.8959	0.00378077	0.0470676	ENSG00000144642	27303
NR2F6	3760.05	0.68434	0.236531	2.89323	0.003813	0.0474202	ENSG00000160113	2063
P2RY6	174.237	0.825613	0.285373	2.8931	0.00381454	0.0474202	ENSG00000171631	5031
TKFC	2307.91	0.49178	0.170014	2.89258	0.00382089	0.0474653	ENSG00000149476	26007
LSM10	983.467	0.416369	0.143955	2.89235	0.00382376	0.047467	ENSG00000181817	84967
B3GAT3	1480.34	0.387343	0.133957	2.89155	0.00383344	0.0475532	ENSG00000149541	26229
NECAB1	39.8293	-1.08088	0.373875	-2.89101	0.00384001	0.0476008	ENSG00000123119	64168
BCHE	70.361	-1.54866	0.535785	-2.89045	0.00384691	0.0476524	ENSG00000114200	590
SLC66A1	602.175	0.452869	0.156705	2.88995	0.00385301	0.047694	ENSG00000040487	54896
KCNV2	4.87101	1.11042	0.384301	2.88945	0.00385917	0.0477364	ENSG00000168263	169522
ASGR2	14.7815	0.817956	0.283117	2.88911	0.00386331	0.0477536	ENSG00000161944	433
WDR25	366.492	0.442256	0.153117	2.88836	0.00387261	0.0478345	ENSG00000176473	79446
STXBP5L	11.2043	-1.13732	0.39384	-2.88778	0.00387972	0.0478884	ENSG00000145087	9515
SLC6A9	847.63	0.650949	0.225482	2.88692	0.00389027	0.0479846	ENSG00000196517	6536
FAM169A	131.826	0.899553	0.311664	2.88629	0.00389811	0.0480133	ENSG00000198780	26049
GET3	2979.44	0.45772	0.158582	2.88632	0.00389772	0.0480133	ENSG00000198356	439
WDR1	17929	0.35524	0.123088	2.88606	0.00390098	0.0480146	ENSG00000071127	9948
FASN	14070.1	0.642971	0.22287	2.88496	0.00391464	0.0481486	ENSG00000169710	2194
AOAH	1323.65	-0.68436	0.237238	-2.88469	0.00391796	0.0481554	ENSG00000136250	313
SEMA5A	2723.62	-0.604775	0.209695	-2.88407	0.00392568	0.0482163	ENSG00000112902	9037
GTSF1	7.6051	-1.08186	0.375324	-2.88247	0.00394569	0.0483702	ENSG00000170627	121355
TMUB1	2977.05	0.583771	0.202518	2.88257	0.00394444	0.0483702	ENSG00000164897	83590
ZDHHC22	1.98962	-1.71827	0.596123	-2.8824	0.00394654	0.0483702	ENSG00000177108	283576
ELAVL4	15.5308	-1.06609	0.369924	-2.88193	0.00395253	0.0484094	ENSG00000162374	1996
ABCA8	100.423	-1.19944	0.416228	-2.88169	0.00395554	0.0484123	ENSG00000141338	10351
DCAF15	1762.12	0.483978	0.167969	2.88136	0.00395969	0.0484289	ENSG00000132017	90379
MYL3	5.64221	-1.08789	0.377633	-2.88081	0.00396657	0.0484791	ENSG00000160808	4634
NSG2	21.4824	-1.34955	0.468667	-2.87954	0.0039825	0.0486187	ENSG00000170091	51617
SOCS5	795.292	-0.310447	0.107814	-2.87946	0.00398358	0.0486187	ENSG00000171150	9655
GRWD1	2231.49	0.463513	0.161044	2.87817	0.0039999	0.0487837	ENSG00000105447	83743
HAND2	141.206	-1.35344	0.470426	-2.87706	0.00401396	0.0489209	ENSG00000164107	9464
EZR	16635.2	0.39812	0.138399	2.8766	0.00401979	0.0489577	ENSG00000092820	7430
LSM2	2021.24	0.486849	0.16932	2.87532	0.00403614	0.0491224	ENSG00000204392	57819
SGCE	284.362	-0.64227	0.223426	-2.87464	0.00404484	0.0491939	ENSG00000127990	8910
SLC35E4	1039.47	0.561286	0.195295	2.87404	0.00405258	0.0492535	ENSG00000100036	339665
RHOBTB1	723.913	-0.552472	0.19227	-2.87341	0.00406062	0.0493169	ENSG00000072422	9886
SELPLG	626.391	0.735017	0.255821	2.87316	0.00406384	0.0493215	ENSG00000110876	6404
LDB2	259.064	-0.527237	0.183519	-2.87293	0.0040668	0.049323	ENSG00000169744	9079
NECTIN4	751.563	0.659212	0.229481	2.87262	0.00407085	0.0493378	ENSG00000143217	81607
TPSG1	265.372	1.34022	0.46668	2.87182	0.00408118	0.0494286	ENSG00000116176	25823
LRWD1	1070.71	0.462329	0.161006	2.87151	0.00408514	0.0494422	ENSG00000161036	222229
AC005041.1	217.22	0.5943	0.20707	2.87004	0.00410419	0.0496381	ENSG00000159239
PDCD6	4887.21	0.387228	0.134944	2.86955	0.00411055	0.0496648	ENSG00000249915	10016
RECQL4	2413.15	0.775332	0.270204	2.86943	0.0041121	0.0496648	ENSG00000160957	9401
CRELD2	1446.32	0.426398	0.148619	2.86907	0.00411676	0.0496867	ENSG00000184164	79174
MTRNR2L11	0.861358	1.91513	0.667626	2.86856	0.00412343	0.0497326	ENSG00000270188
ARL4D	113.516	-0.708853	0.247143	-2.86819	0.00412829	0.0497568	ENSG00000175906	379
FLYWCH2	719.105	0.45087	0.157261	2.86702	0.00414353	0.0498119	ENSG00000162076	114984
MNX1	541.258	0.548763	0.191387	2.8673	0.00413991	0.0498119	ENSG00000130675	3110
PES1	4955.17	0.399128	0.139216	2.86696	0.00414432	0.0498119	ENSG00000100029	23481
RFNG	1596.29	0.4211	0.146871	2.86714	0.00414194	0.0498119	ENSG00000169733	5986
ISG15	1603.52	0.721955	0.251878	2.86629	0.00415317	0.0498839	ENSG00000187608	9636
DLC1	675.964	-0.555799	0.193966	-2.86545	0.00416417	0.0499816	ENSG00000164741	10395
QTRT1	2896.85	0.581434	0.203068	2.86324	0.00419331	0.0502966	ENSG00000213339	81890
RNF220	3127.26	0.294882	0.103026	2.86222	0.00420686	0.0504244	ENSG00000187147	55182
CCDC24	627.127	0.579576	0.20261	2.86055	0.00422904	0.0505857	ENSG00000159214	149473
S100A5	26.7666	1.08784	0.380282	2.86061	0.00422831	0.0505857	ENSG00000196420	6276
SYT1	187.872	-0.958859	0.335172	-2.86079	0.00422581	0.0505857	ENSG00000067715	6857
CINP	1142.18	0.495904	0.173406	2.85978	0.00423933	0.0506326	ENSG00000100865	51550
RNF25	791.767	0.360246	0.125978	2.85961	0.00424169	0.0506326	ENSG00000163481	64320
SERF2	18544.2	0.542908	0.189852	2.85964	0.00424116	0.0506326	ENSG00000140264	10169
GIMAP4	444.961	-0.643829	0.225321	-2.85738	0.00427151	0.0509536	ENSG00000133574	55303
DLX5	21.2947	-1.34752	0.471741	-2.85649	0.00428354	0.051052	ENSG00000105880	1749
ETS1	2212.3	-0.545549	0.191001	-2.85626	0.00428659	0.051052	ENSG00000134954	2113
ETV7	525.307	0.574236	0.201055	2.85612	0.00428856	0.051052	ENSG00000010030	51513
EIF2B1	2058.44	0.17686	0.0619701	2.85396	0.00431784	0.0512357	ENSG00000111361	1967
HEG1	1405.96	-0.593379	0.207919	-2.85389	0.00431871	0.0512357	ENSG00000173706	57493
KLHL5	564.153	-0.627619	0.219901	-2.8541	0.00431591	0.0512357	ENSG00000109790	51088
LTBR	5982.44	0.320473	0.112266	2.85459	0.00430925	0.0512357	ENSG00000111321	4055
RGS3	1900.76	0.302956	0.106135	2.85445	0.00431112	0.0512357	ENSG00000138835	5998
CLDN2	5395.26	1.3435	0.470868	2.85325	0.0043275	0.0513051	ENSG00000165376	9075
GPR25	10.6757	1.21194	0.424841	2.85269	0.00433512	0.0513356	ENSG00000170128	2848
LRP10	12570.4	0.538189	0.188678	2.85242	0.00433883	0.0513356	ENSG00000197324	26020
SCNN1A	7430.12	0.656955	0.230316	2.85241	0.00433893	0.0513356	ENSG00000111319	6337
CDKN2D	420.445	0.517559	0.181573	2.85041	0.0043663	0.0515893	ENSG00000129355	1032
KISS1	37.615	1.05422	0.369826	2.85059	0.00436383	0.0515893	ENSG00000170498	3814
SMAP2	1528.99	0.278213	0.0976712	2.84847	0.00439304	0.0518701	ENSG00000084070	64744
ZNF296	303.461	0.664992	0.233481	2.84816	0.00439729	0.051885	ENSG00000170684	162979
ABCC9	152.039	-0.792023	0.278252	-2.84642	0.00442137	0.0520985	ENSG00000069431	10060
ST8SIA1	64.5545	-0.739052	0.259634	-2.84652	0.00442006	0.0520985	ENSG00000111728	6489
ABLIM2	1340.47	0.553024	0.19433	2.84579	0.00443015	0.0521666	ENSG00000163995	84448
RHOC	8799.57	0.478669	0.168218	2.84552	0.00443384	0.0521748	ENSG00000155366	389
DDRGK1	2902.38	0.575846	0.202404	2.84503	0.00444074	0.0522207	ENSG00000198171	65992
TK1	3329.07	0.56688	0.199307	2.84425	0.00445164	0.0523136	ENSG00000167900	7083
TMEFF2	4.90936	-1.361	0.478658	-2.84337	0.00446396	0.052423	ENSG00000144339	23671
DPY19L1	2012.56	-0.430562	0.151499	-2.84202	0.00448293	0.0525373	ENSG00000173852	23333
GPAT2	46.5468	-0.888379	0.31261	-2.84181	0.00448578	0.0525373	ENSG00000186281	150763
ITGAV	3624.92	-0.498674	0.175464	-2.84202	0.00448281	0.0525373	ENSG00000138448	3685
SLC25A25	1209.2	0.447358	0.157418	2.84184	0.00448537	0.0525373	ENSG00000148339	114789
TMC8	614.338	0.686117	0.241518	2.84085	0.00449936	0.052661	ENSG00000167895	147138
BCKDK	2155.56	0.393736	0.138628	2.84024	0.00450803	0.0526915	ENSG00000103507	10295
TIMM50	3256.79	0.447718	0.157625	2.8404	0.00450563	0.0526915	ENSG00000105197	92609
ACE	1405.94	0.664523	0.234096	2.83868	0.00453009	0.0529139	ENSG00000159640	1636
PPP3CA	2014.92	0.326043	0.11488	2.83811	0.00453815	0.0529373	ENSG00000138814	5530
TRIM61	2.85209	-1.137	0.400619	-2.83811	0.00453818	0.0529373	ENSG00000183439	391712
CUTA	5599.68	0.424046	0.149447	2.83743	0.00454782	0.0529787	ENSG00000112514	51596
SYNPO2	3128.85	-1.21033	0.426534	-2.83759	0.00454555	0.0529787	ENSG00000172403	171024
EXTL2	440.141	-0.374359	0.132009	-2.83585	0.00457041	0.0531974	ENSG00000162694	2135
TMEM74	6.30077	-1.13575	0.400519	-2.83569	0.00457271	0.0531974	ENSG00000164841	157753
CDH2	95.4764	-0.909889	0.320908	-2.83536	0.00457744	0.0532	ENSG00000170558	1000
DENND5A	1030.65	-0.482449	0.170161	-2.83525	0.00457904	0.0532	ENSG00000184014	23258
MGAT4A	2353.54	-0.423913	0.149533	-2.83492	0.00458369	0.0532185	ENSG00000071073	11320
EMC6	119.261	0.63351	0.223555	2.83379	0.0045999	0.0533678	ENSG00000127774	83460
PCNX3	4075.02	0.468955	0.16551	2.83339	0.00460575	0.0533678	ENSG00000197136	399909
TMSB15A	17.4665	-0.650331	0.22951	-2.83356	0.00460323	0.0533678	ENSG00000158164	11013
PHB2	10090.1	0.401786	0.141866	2.83215	0.0046236	0.0535034	ENSG00000215021	11331
RGS22	5.16891	-1.25167	0.441934	-2.83225	0.00462214	0.0535034	ENSG00000132554	26166
CYP4X1	392.825	1.23093	0.434734	2.83147	0.00463353	0.0535572	ENSG00000186377	260293
TMEM256	871.604	0.654521	0.231165	2.8314	0.0046344	0.0535572	ENSG00000205544	254863
APBA1	293.589	0.635461	0.22453	2.83018	0.00465225	0.053696	ENSG00000107282	320
LAGE3	1197.34	0.561584	0.198444	2.82994	0.00465567	0.053696	ENSG00000196976	8270
MINDY4	108.158	0.55283	0.195341	2.83007	0.0046538	0.053696	ENSG00000106125	84182
ZBTB45	871.965	0.529023	0.186959	2.82963	0.00466022	0.0537129	ENSG00000119574	84878
ATP2B4	2785.07	-0.620175	0.219195	-2.82933	0.00466456	0.0537274	ENSG00000058668	493
CKMT1A	567.792	0.62805	0.222012	2.8289	0.00467086	0.0537643	ENSG00000223572	548596
DPCD	735.425	0.518984	0.183508	2.82812	0.00468216	0.0537645	ENSG00000166171	25911
MFSD13A	601.426	0.559819	0.197909	2.82867	0.00467417	0.0537645	ENSG00000138111	79847
MYOZ3	16.0459	-0.864693	0.305756	-2.82805	0.00468323	0.0537645	ENSG00000164591	91977
YDJC	1854.28	0.638482	0.225737	2.82844	0.00467757	0.0537645	ENSG00000161179	150223
HLF	103.278	-0.708668	0.250614	-2.82773	0.00468799	0.0537837	ENSG00000108924	3131
C1orf35	880.637	0.436962	0.154605	2.82632	0.00470864	0.0539392	ENSG00000143793	79169
DLG3	3905.89	0.340829	0.120625	2.82554	0.00472014	0.0539392	ENSG00000082458	1741
MLEC	21532.6	0.348913	0.123465	2.826	0.00471338	0.0539392	ENSG00000110917	9761
NUDT2	734.842	0.586874	0.207683	2.82582	0.00471603	0.0539392	ENSG00000164978	318
TMEM259	5893.87	0.511969	0.181132	2.8265	0.00470594	0.0539392	ENSG00000182087	91304
ZNF280B	124.603	-0.698964	0.247373	-2.82555	0.00471999	0.0539392	ENSG00000275004	140883
ITGB7	178.667	0.933848	0.330538	2.82524	0.00472456	0.0539542	ENSG00000139626	3695
PGD	5555.18	0.422141	0.149508	2.82354	0.00474972	0.0542059	ENSG00000142657	5226
DIXDC1	603.824	-0.525645	0.186201	-2.823	0.00475761	0.0542605	ENSG00000150764	85458
GPM6B	152.076	-0.798489	0.282883	-2.82268	0.00476239	0.0542794	ENSG00000046653	2824
TEDC2	383.603	0.608685	0.215703	2.82187	0.00477451	0.054382	ENSG00000162062	80178
SLC16A12	4.46252	-1.00505	0.356284	-2.82092	0.00478856	0.0545063	ENSG00000152779	387700
GRIK3	31.3897	-0.83259	0.295237	-2.82007	0.00480134	0.0545803	ENSG00000163873	2899
TRAM1L1	29.3905	-0.715134	0.253576	-2.8202	0.00479936	0.0545803	ENSG00000174599	133022
C2CD6	4.03101	-0.991418	0.351638	-2.81943	0.0048109	0.0546533	ENSG00000155754	151254
GABRA3	76.7589	-2.22889	0.790791	-2.81855	0.00482404	0.0547669	ENSG00000011677	2556
CHN2	1907.17	-0.763629	0.27105	-2.8173	0.00484294	0.0549097	ENSG00000106069	1124
TMCO4	1182.24	0.394062	0.139871	2.81732	0.00484258	0.0549097	ENSG00000162542	255104
CLTA	8852.23	0.434064	0.154135	2.81612	0.00486077	0.0550761	ENSG00000122705	1211
DYNC1I1	75.8212	-1.02146	0.362808	-2.81542	0.00487133	0.0551134	ENSG00000158560	1780
MST1R	3441.19	0.485971	0.172597	2.81564	0.00486803	0.0551134	ENSG00000164078	4486
SULT2B1	1363.31	0.840444	0.298531	2.81527	0.00487369	0.0551134	ENSG00000088002	6820
SYNDIG1L	3.52821	-1.2717	0.451748	-2.81507	0.00487673	0.0551134	ENSG00000183379	646658
NUP42	1095.9	-0.347224	0.123427	-2.81318	0.0049054	0.0554014	ENSG00000136243	11097
UQCRHL	162.599	0.571428	0.203305	2.81069	0.00494361	0.0557968	ENSG00000233954	440567
TMEM134	1261.45	0.444379	0.158132	2.81019	0.00495127	0.0558469	ENSG00000172663	80194
CARD14	204.561	0.670475	0.238675	2.80915	0.00496725	0.0559223	ENSG00000141527	79092
SCARA5	265.156	-1.3756	0.48966	-2.8093	0.00496498	0.0559223	ENSG00000168079	286133
SIGLEC5	9.67528	-0.903163	0.321529	-2.80897	0.00497006	0.0559223	ENSG00000105501	8778
TMEM11	974.245	0.479087	0.170572	2.80871	0.00497401	0.0559223	ENSG00000178307	8834
ZBTB48	745.385	0.452138	0.160976	2.80872	0.00497385	0.0559223	ENSG00000204859	3104
PFDN5	8770.28	0.509385	0.181427	2.80765	0.00499039	0.056034	ENSG00000123349	5204
SOWAHA	874.416	0.72855	0.259484	2.80769	0.00498985	0.056034	ENSG00000198944	134548
ETHE1	5257.89	0.664752	0.236848	2.80666	0.00500579	0.0561707	ENSG00000105755	23474
IGLON5	15.0905	-1.05403	0.375649	-2.80588	0.00501791	0.0562584	ENSG00000142549	402665
VSTM2L	377.201	-1.42734	0.508721	-2.80574	0.00502007	0.0562584	ENSG00000132821	128434
STK17A	890.871	-0.316513	0.11282	-2.80548	0.00502415	0.0562679	ENSG00000164543	9263
FBXO31	2318	0.303957	0.108363	2.805	0.00503172	0.0563164	ENSG00000103264	79791
PARD3B	844.807	-0.457255	0.163049	-2.8044	0.0050411	0.0563852	ENSG00000116117	117583
EOMES	30.4506	-1.01223	0.360999	-2.80398	0.00504757	0.0564212	ENSG00000163508	8320
CRIP2	1539.95	0.712238	0.25408	2.8032	0.00505975	0.0564713	ENSG00000182809	1397
NDUFS5	5459.54	0.41836	0.149233	2.8034	0.00505663	0.0564713	ENSG00000168653	4725
PPP2R3A	305.636	-0.560131	0.199827	-2.80308	0.00506178	0.0564713	ENSG00000073711	5523
EIF3D	12005.5	0.317255	0.113204	2.80251	0.00507061	0.0565336	ENSG00000100353	8664
NDUFAB1	2925.05	0.418701	0.149466	2.80131	0.00508951	0.056708	ENSG00000004779	4706
CALB2	104.838	-1.24725	0.445359	-2.80055	0.00510156	0.0567649	ENSG00000172137	794
CDK18	1954.08	0.548914	0.196015	2.80037	0.00510441	0.0567649	ENSG00000117266	5129
GMEB1	661.187	0.229552	0.0819618	2.80072	0.0050988	0.0567649	ENSG00000162419	10691
PIH1D1	2455.21	0.416563	0.148775	2.79995	0.0051111	0.0567668	ENSG00000104872	55011
SPATA12	48.6946	0.555945	0.198546	2.80008	0.00510901	0.0567668	ENSG00000186451	353324
ADGRB3	10.2701	-1.28088	0.457679	-2.79864	0.00513181	0.0569605	ENSG00000135298	577
VDAC1	14742.3	0.332676	0.118962	2.7965	0.00516593	0.0573027	ENSG00000213585	7416
WDR83OS	3589.61	0.384258	0.137456	2.7955	0.0051819	0.0574432	ENSG00000105583	51398
FARS2	606.837	0.390449	0.139692	2.79508	0.00518866	0.0574815	ENSG00000145982	10667
ELP6	965.911	0.382343	0.136827	2.79435	0.00520048	0.0575758	ENSG00000163832	54859
FOXA3	1612.54	0.602388	0.215604	2.79395	0.0052068	0.0576092	ENSG00000170608	3171
AKT1	5334.59	0.357065	0.127813	2.79366	0.0052116	0.0576256	ENSG00000142208	207
TCEAL3	263.586	-0.564605	0.202165	-2.79279	0.0052255	0.0577426	ENSG00000196507	85012
ANPEP	1432.54	0.870309	0.311754	2.79165	0.005244	0.0577443	ENSG00000166825	290
DEPDC7	311.801	0.732822	0.262525	2.79144	0.00524743	0.0577443	ENSG00000121690	91614
FAAP100	2058.26	0.476708	0.170793	2.79114	0.0052522	0.0577443	ENSG00000185504	80233
LRP5	8140.48	0.492157	0.176282	2.79188	0.00524027	0.0577443	ENSG00000162337	4041
NCAM1	224.615	-0.807588	0.289285	-2.79167	0.00524369	0.0577443	ENSG00000149294	4684
RASSF2	520.094	-0.661165	0.236791	-2.79219	0.0052352	0.0577443	ENSG00000101265	9770
RIN1	1123.61	0.503968	0.180498	2.79209	0.00523688	0.0577443	ENSG00000174791	9610
SPAG1	1877.91	-0.653273	0.234041	-2.79128	0.00525005	0.0577443	ENSG00000104450	6674
CHTF18	1502.02	0.65107	0.233357	2.79002	0.00527052	0.0579092	ENSG00000127586	63922
FKBP4	10338.4	0.55256	0.198235	2.78739	0.00531338	0.058271	ENSG00000004478	2288
MEGF11	45.1467	-1.11206	0.39896	-2.78739	0.00531349	0.058271	ENSG00000157890	84465
OTOGL	11.9026	-1.0461	0.375292	-2.78743	0.00531274	0.058271	ENSG00000165899	283310
DENND2D	1454.13	0.348331	0.124993	2.7868	0.00532311	0.0582792	ENSG00000162777	79961
GPRC5A	18055.7	0.511306	0.183479	2.78673	0.00532429	0.0582792	ENSG00000013588	9052
RHOQ	982.652	-0.415423	0.149062	-2.78692	0.00532118	0.0582792	ENSG00000119729	23433
LGALS14	5.002	-2.38874	0.857296	-2.78636	0.00533034	0.0583087	ENSG00000006659	56891
MFAP5	446.219	-1.14206	0.410077	-2.785	0.0053528	0.058481	ENSG00000197614	8076
PADI3	50.1304	-1.5346	0.551012	-2.78506	0.00535181	0.058481	ENSG00000142619	51702
IL4	0.906292	1.7104	0.614424	2.78375	0.00537339	0.0586472	ENSG00000113520	3565
SMTNL2	96.9755	-1.08998	0.391563	-2.78367	0.00537475	0.0586472	ENSG00000188176	342527
MAEA	3299.31	0.40177	0.144349	2.78332	0.00538061	0.0586592	ENSG00000090316	10296
ZBTB14	526.005	-0.26692	0.095904	-2.7832	0.0053826	0.0586592	ENSG00000198081	7541
PGR	53.0076	-1.00364	0.360654	-2.78282	0.00538886	0.0586907	ENSG00000082175	5241
CCR9	7.4718	-1.20338	0.432477	-2.78253	0.00539364	0.058706	ENSG00000173585	10803
NEURL3	87.8129	-0.900911	0.323897	-2.78147	0.00541128	0.0588413	ENSG00000163121	93082
RBP7	45.9715	-0.745118	0.267895	-2.78138	0.00541283	0.0588413	ENSG00000162444	116362
SAMD4A	595.9	-0.615951	0.221532	-2.78041	0.00542896	0.0589798	ENSG00000020577	23034
PRR20G	1.90041	-3.38478	1.21746	-2.7802	0.00543263	0.0589828	ENSG00000239620	100419008
LRCH2	68.2103	-0.878233	0.315925	-2.77988	0.00543797	0.0590041	ENSG00000130224	57631
DYNC2H1	123.602	-0.70989	0.255439	-2.7791	0.00545105	0.0590979	ENSG00000187240	79659
FBP1	2094.14	0.490052	0.176344	2.77895	0.00545342	0.0590979	ENSG00000165140	2203
AIP	2448.05	0.412757	0.148583	2.77796	0.00547006	0.0592414	ENSG00000110711	9049
PLIN3	3610.57	0.360496	0.129825	2.77679	0.00548979	0.0594181	ENSG00000105355	10226
SPATA1	15.9812	0.628435	0.226353	2.77635	0.00549733	0.0594628	ENSG00000122432	100505741
BTBD6	2240.06	0.418205	0.150654	2.77594	0.0055043	0.0595012	ENSG00000184887	90135
CBX1	2304.93	-0.345221	0.124376	-2.77562	0.00550965	0.0595182	ENSG00000108468	10951
PRAP1	5842.92	0.828109	0.298385	2.7753	0.00551501	0.0595182	ENSG00000165828	118471
TMEM39B	677.451	0.408604	0.147232	2.77524	0.00551614	0.0595182	ENSG00000121775	55116
NDOR1	742.917	0.425387	0.15339	2.77324	0.00555017	0.0598483	ENSG00000188566	27158
CHRND	4.37096	2.10466	0.759037	2.7728	0.00555757	0.0598539	ENSG00000135902	1144
NTRK3	21.8696	-0.926576	0.334164	-2.77282	0.00555736	0.0598539	ENSG00000140538	4916
PRR36	489.074	0.944526	0.340687	2.77241	0.00556424	0.0598871	ENSG00000183248	80164
STK11IP	1112.22	0.291396	0.105113	2.77222	0.00556754	0.0598871	ENSG00000144589	114790
ABI3BP	288.638	-0.936273	0.337821	-2.77151	0.00557973	0.0599278	ENSG00000154175	25890
DRG2	991.503	0.359243	0.129643	2.77101	0.00558831	0.0599278	ENSG00000108591	1819
IMPA2	2229.65	0.538558	0.194302	2.77175	0.00557551	0.0599278	ENSG00000141401	3613
RBM14	2730.67	0.331053	0.119456	2.77134	0.00558252	0.0599278	ENSG00000239306	10432
TMEM255A	38.0467	-0.951535	0.343392	-2.77099	0.00558863	0.0599278	ENSG00000125355	55026
TRNAU1AP	554.26	0.435585	0.157206	2.77079	0.00559197	0.0599278	ENSG00000180098	54952
HSPA1A	2004.96	0.87187	0.314957	2.76822	0.00563628	0.0603654	ENSG00000204389	3303
C12orf73	350.631	0.342289	0.123702	2.76705	0.00565665	0.0604629	ENSG00000204954	728568
NOL6	3553.09	0.440513	0.159183	2.76733	0.00565167	0.0604629	ENSG00000165271	65083
TSC2	4284.28	0.4072	0.147159	2.76708	0.0056561	0.0604629	ENSG00000103197	7249
ZBTB2	881.596	-0.295404	0.106764	-2.7669	0.00565927	0.0604629	ENSG00000181472	57621
PDE6A	53.0555	-1.20964	0.437262	-2.76639	0.0056681	0.0605121	ENSG00000132915	5145
ZNF43	275.713	-0.822862	0.297467	-2.76623	0.00567084	0.0605121	ENSG00000198521	7594
BACE2	6540.9	0.525941	0.190229	2.76478	0.00569611	0.0605957	ENSG00000182240	25825
CDCA4	1175.37	0.535326	0.193674	2.76406	0.00570879	0.0605957	ENSG00000170779	55038
DNLZ	7.04535	1.01316	0.366416	2.76505	0.00569147	0.0605957	ENSG00000213221	728489
DNPEP	5524.09	0.340134	0.123033	2.76457	0.00569987	0.0605957	ENSG00000123992	23549
DOLPP1	1172.28	0.388139	0.140427	2.76399	0.00571001	0.0605957	ENSG00000167130	57171
FAM135B	10.3654	-1.79811	0.650258	-2.76523	0.00568827	0.0605957	ENSG00000147724	51059
GNG5	3878.46	0.304121	0.109975	2.76536	0.005686	0.0605957	ENSG00000174021	2787
P2RX7	101.347	-0.750927	0.271678	-2.76403	0.00570924	0.0605957	ENSG00000089041	5027
PLSCR4	669.545	-0.540195	0.19538	-2.76484	0.00569499	0.0605957	ENSG00000114698	57088
SHE	124.627	-0.580763	0.210155	-2.7635	0.00571856	0.0606495	ENSG00000169291	126669
RBM20	19.1309	-0.865457	0.313223	-2.76307	0.00572603	0.0606917	ENSG00000203867	282996
BNC1	3.2664	-1.98336	0.7179	-2.76272	0.00573223	0.060694	ENSG00000169594	646
CRB3	1455.09	0.461238	0.166955	2.76264	0.00573356	0.060694	ENSG00000130545	92359
GAST	7.31313	1.91963	0.694897	2.76246	0.0057367	0.060694	ENSG00000184502	2520
KCTD13	744.325	0.410006	0.148483	2.76131	0.00575708	0.0608726	ENSG00000174943	253980
RPL12	43006	0.441524	0.159911	2.76106	0.00576142	0.0608814	ENSG00000197958	6136
NUCKS1	10570.5	0.534972	0.193783	2.76068	0.00576807	0.0609148	ENSG00000069275	64710
NOXA1	924.778	0.70637	0.255941	2.75989	0.00578212	0.0610166	ENSG00000188747	10811
TFF3	31665.6	0.890455	0.322659	2.75974	0.00578473	0.0610166	ENSG00000160180	7033
PYCR1	5069.33	0.545986	0.197872	2.75929	0.00579271	0.0610638	ENSG00000183010	5831
CPOX	1272.09	0.266102	0.0964704	2.75838	0.00580881	0.0611964	ENSG00000080819	1371
CCDC69	903.296	-0.76089	0.275958	-2.75727	0.0058287	0.0613317	ENSG00000198624	26112
TNFRSF18	106.517	0.732099	0.265509	2.75734	0.0058273	0.0613317	ENSG00000186891	8784
C2CD4B	255.217	1.01557	0.368396	2.75673	0.00583816	0.0613942	ENSG00000205502	388125
AKR7A3	1044.78	0.622357	0.225778	2.7565	0.00584242	0.0614018	ENSG00000162482	22977
CARD10	3047.84	0.397388	0.144195	2.7559	0.00585311	0.06144	ENSG00000100065	29775
TNFRSF14	3361.16	0.476766	0.172986	2.75609	0.00584964	0.06144	ENSG00000157873	8764
KLHL12	1966.65	0.257973	0.0936467	2.75475	0.00587368	0.0615254	ENSG00000117153	59349
LRRC75B	517.613	0.651494	0.236506	2.75466	0.00587538	0.0615254	ENSG00000178026	388886
TINCR	35.8131	-1.07717	0.391034	-2.75466	0.00587536	0.0615254	ENSG00000223573
ZNF784	306.096	0.491852	0.178517	2.75521	0.00586548	0.0615254	ENSG00000179922	147808
KIAA0895L	740.261	0.554705	0.201413	2.75407	0.0058859	0.0615614	ENSG00000196123	653319
PSMB7	5202.17	0.296714	0.10773	2.75423	0.00588311	0.0615614	ENSG00000136930	5695
GNA15	389.691	0.624911	0.226962	2.75338	0.0058984	0.0615754	ENSG00000060558	2769
L1CAM	715.448	-1.20276	0.436853	-2.75324	0.00590085	0.0615754	ENSG00000198910	3897
LSR	14874.5	0.443024	0.16094	2.75272	0.00591028	0.0615754	ENSG00000105699	51599
MGAT4C	2.85012	-1.66187	0.60374	-2.75262	0.005912	0.0615754	ENSG00000182050	25834
PIN1	1592.64	0.423421	0.153788	2.75328	0.0059001	0.0615754	ENSG00000127445	5300
VMO1	62.19	0.756121	0.274654	2.753	0.00590518	0.0615754	ENSG00000182853	284013
WFS1	3957.66	0.687458	0.24974	2.7527	0.00591063	0.0615754	ENSG00000109501	7466
DAPK3	2297.17	0.463093	0.168264	2.75219	0.00591981	0.0616024	ENSG00000167657	1613
MAP1S	2344.26	0.47419	0.172302	2.75209	0.00592167	0.0616024	ENSG00000130479	55201
EIF2B2	1143.23	0.29395	0.106827	2.75164	0.00592973	0.0616125	ENSG00000119718	8892
MYLK	6774.65	-0.945357	0.343539	-2.75182	0.00592654	0.0616125	ENSG00000065534	4638
ZNHIT1	4519.54	0.542815	0.197329	2.75082	0.00594465	0.0617307	ENSG00000106400	10467
ATP8A2	22.9591	-0.59355	0.215824	-2.75016	0.00595654	0.0617437	ENSG00000132932	51761
LRRC37A3	287.603	-0.63498	0.230868	-2.75041	0.00595212	0.0617437	ENSG00000176809	374819
ME1	1084.07	0.557794	0.202809	2.75035	0.00595322	0.0617437	ENSG00000065833	4199
TRIM16	776.265	0.47067	0.171169	2.74975	0.00596416	0.0617858	ENSG00000221926	10626
MVK	1068.75	0.423154	0.153976	2.74818	0.00599271	0.0620447	ENSG00000110921	4598
PREP	5160.66	0.344347	0.125347	2.74716	0.00601146	0.0622018	ENSG00000085377	5550
KIF19	73.7054	1.12981	0.411342	2.74663	0.00602103	0.0622639	ENSG00000196169	124602
CCND3	3129.4	0.520314	0.189461	2.74629	0.00602733	0.062292	ENSG00000112576	896
TNFRSF4	167.175	0.737187	0.268493	2.74564	0.00603928	0.0623785	ENSG00000186827	7293
AHCYL1	4913.94	0.233065	0.084966	2.74304	0.00608733	0.0625064	ENSG00000168710	10768
CXXC1	1510.4	0.40636	0.148124	2.74338	0.00608096	0.0625064	ENSG00000154832	30827
ECM2	176.86	-0.806805	0.294142	-2.74291	0.00608977	0.0625064	ENSG00000106823	1842
FKBP8	9809.44	0.483058	0.176099	2.7431	0.00608615	0.0625064	ENSG00000105701	23770
GNPTG	2082.21	0.410323	0.149525	2.74418	0.00606615	0.0625064	ENSG00000090581	84572
JAZF1	253.044	-0.586633	0.213764	-2.7443	0.00606397	0.0625064	ENSG00000153814	221895
KRTCAP2	771.033	0.378246	0.137874	2.74342	0.00608037	0.0625064	ENSG00000163463	200185
NUDT22	1120.93	0.451614	0.164604	2.74365	0.00607612	0.0625064	ENSG00000149761	84304
RNF152	231.778	-0.761786	0.277619	-2.744	0.00606962	0.0625064	ENSG00000176641	220441
TPCN1	3188.83	0.338768	0.123433	2.74455	0.00605944	0.0625064	ENSG00000186815	53373
ZNF716	3.53414	-3.37699	1.23121	-2.74283	0.00609118	0.0625064	ENSG00000182111	441234
ZNF667	24.5441	-0.764445	0.278728	-2.74262	0.00609512	0.06251	ENSG00000198046	63934
SCUBE2	187.047	-0.826481	0.301444	-2.74174	0.00611151	0.0626412	ENSG00000175356	57758
DNAH2	141.307	0.753861	0.274989	2.74142	0.00611737	0.0626643	ENSG00000183914	146754
RPS6KB2	2272.59	0.411593	0.150149	2.74123	0.006121	0.0626646	ENSG00000175634	6199
C8orf82	1834.26	0.642997	0.234653	2.74021	0.00614005	0.0626785	ENSG00000213563	414919
EPN1	9829.22	0.515484	0.188068	2.74094	0.00612635	0.0626785	ENSG00000063245	29924
MRPL22	1080.03	0.389217	0.14205	2.74	0.00614396	0.0626785	ENSG00000082515	29093
MXRA7	1777.66	-0.603336	0.220137	-2.74073	0.0061303	0.0626785	ENSG00000182534	439921
RNF150	174.985	-1.01368	0.369955	-2.74001	0.00614378	0.0626785	ENSG00000170153	57484
WRAP73	1199.71	0.37927	0.1384	2.7404	0.00613644	0.0626785	ENSG00000116213	49856
POGLUT2	253.78	-0.40039	0.146167	-2.73927	0.00615761	0.0627809	ENSG00000134901	79070
AKR7A2	2031.78	0.496507	0.181333	2.73809	0.00617967	0.0629689	ENSG00000053371	8574
AC015688.4	1.83466	1.27198	0.464933	2.73584	0.00622207	0.0630687	ENSG00000266728
C1QTNF3	212.441	-0.697175	0.254793	-2.73624	0.00621452	0.0630687	ENSG00000082196	114899
CDHR2	2038.97	0.86544	0.316295	2.73618	0.00621576	0.0630687	ENSG00000074276	54825
INF2	9214.19	0.514408	0.187979	2.73652	0.00620936	0.0630687	ENSG00000203485	64423
SCLY	226.054	0.521406	0.190497	2.73708	0.00619878	0.0630687	ENSG00000132330	51540
THEM6	3803.92	0.613685	0.224297	2.73603	0.00621852	0.0630687	ENSG00000130193	51337
TMEM161A	2132.21	0.483746	0.176789	2.7363	0.00621345	0.0630687	ENSG00000064545	54929
TNXB	342.131	-0.984752	0.359926	-2.73598	0.00621942	0.0630687	ENSG00000168477	7148
ZNF781	15.3726	-0.762308	0.278621	-2.73601	0.00621898	0.0630687	ENSG00000196381	163115
PEX10	871.983	0.440257	0.160939	2.73555	0.00622756	0.0630876	ENSG00000157911	5192
ITGB4	17381.9	0.461312	0.168726	2.73409	0.0062552	0.0632571	ENSG00000132470	3691
JTB	7120.28	0.42706	0.156192	2.73419	0.00625331	0.0632571	ENSG00000143543	10899
PNKP	1494.01	0.476662	0.174337	2.73415	0.0062542	0.0632571	ENSG00000039650	11284
CABIN1	3182.61	0.346708	0.126823	2.73381	0.00626068	0.0632758	ENSG00000099991	23523
FLRT3	155.169	0.958863	0.350875	2.73278	0.00628027	0.0633804	ENSG00000125848	23767
MSRB3	1002.87	-0.866928	0.317199	-2.73307	0.0062747	0.0633804	ENSG00000174099	253827
NT5DC2	3289.69	0.658061	0.240811	2.73269	0.00628195	0.0633804	ENSG00000168268	64943
CREB3L3	71.7945	1.10885	0.405864	2.73207	0.0062938	0.0634061	ENSG00000060566	84699
MSRA	464.659	0.497706	0.182195	2.73171	0.00630057	0.0634061	ENSG00000175806	4482
NOS2	1889.41	1.0419	0.381448	2.73144	0.00630574	0.0634061	ENSG00000007171	4843
OPCML	17.8373	-0.986604	0.361135	-2.73196	0.00629597	0.0634061	ENSG00000183715	4978
POLA2	1296.02	0.46493	0.170228	2.73122	0.00631	0.0634061	ENSG00000014138	23649
PREX2	106.2	-0.598372	0.219017	-2.73208	0.00629357	0.0634061	ENSG00000046889	80243
ZRANB1	473.905	-0.334239	0.122374	-2.7313	0.00630859	0.0634061	ENSG00000019995	54764
LYPLA2	4138.99	0.48357	0.177104	2.73043	0.0063252	0.0634854	ENSG00000011009	11313
TMEM106B	2946.31	-0.459189	0.168167	-2.73055	0.00632295	0.0634854	ENSG00000106460	54664
NIT1	1068.77	0.31945	0.117016	2.72998	0.0063339	0.0635173	ENSG00000158793	4817
PTTG1	1798.93	0.538953	0.197427	2.72988	0.00633567	0.0635173	ENSG00000164611	9232
CNTN4	98.5116	-0.695438	0.254794	-2.72942	0.00634462	0.0635338	ENSG00000144619	152330
IGF2BP1	366.777	-1.93805	0.710045	-2.72948	0.00634353	0.0635338	ENSG00000159217	10642
PGLYRP2	2.66716	1.56559	0.573956	2.72771	0.0063775	0.0638263	ENSG00000161031	114770
BCAP29	1718.93	-0.387745	0.142181	-2.72713	0.00638877	0.0639024	ENSG00000075790	55973
CCNQ	1479.83	0.53367	0.19573	2.72656	0.00639981	0.063953	ENSG00000262919	92002
QKI	1047.41	-0.597495	0.219144	-2.72649	0.00640118	0.063953	ENSG00000112531	9444
SNAP25	28.1827	-1.18955	0.436328	-2.72627	0.00640547	0.0639592	ENSG00000132639	6616
EIF3G	7303.64	0.397924	0.146011	2.7253	0.00642432	0.0641106	ENSG00000130811	8666
HTR3A	8.19832	-1.4159	0.519591	-2.72503	0.0064296	0.0641266	ENSG00000166736	3359
DPM2	2381.41	0.331212	0.121589	2.72403	0.00644905	0.0642837	ENSG00000136908	8818
DCST1	19.6012	0.653583	0.240014	2.7231	0.00646727	0.0643933	ENSG00000163357	149095
PROKR1	1.6496	-1.35274	0.496767	-2.72309	0.00646745	0.0643933	ENSG00000169618	10887
TRPC1	88.5025	-0.724099	0.265985	-2.72232	0.00648244	0.0645057	ENSG00000144935	7220
GAS6	7192.42	0.661934	0.243298	2.72067	0.00651488	0.0646971	ENSG00000183087	2621
MRPS26	2411.86	0.555816	0.204328	2.72021	0.00652399	0.0646971	ENSG00000125901	64949
PARP15	55.6611	-0.686826	0.252456	-2.72058	0.00651673	0.0646971	ENSG00000173200	165631
RRP1	2046.02	0.511961	0.188162	2.72085	0.00651143	0.0646971	ENSG00000160214	8568
SEC16A	5855.78	0.33359	0.122632	2.72025	0.00652321	0.0646971	ENSG00000148396	9919
SLC1A3	132.075	-0.99047	0.364073	-2.72053	0.00651783	0.0646971	ENSG00000079215	6507
NPY	15.5123	-1.55622	0.572312	-2.71918	0.0065444	0.0648626	ENSG00000122585	4852
CLEC4E	52.1128	-1.03468	0.380564	-2.71879	0.00655207	0.0648825	ENSG00000166523	26253
TNFRSF1B	3633.03	0.395555	0.145494	2.7187	0.00655387	0.0648825	ENSG00000028137	7133
RAB35	2287.74	0.25306	0.0930926	2.71837	0.00656043	0.0649106	ENSG00000111737	11021
ATP6V0A1	3084.67	0.354033	0.130271	2.71765	0.00657464	0.0649112	ENSG00000033627	535
BCL2L12	1058.51	0.469612	0.172803	2.71762	0.00657541	0.0649112	ENSG00000126453	83596
DAZL	3.76496	-1.26621	0.465835	-2.71815	0.00656485	0.0649112	ENSG00000092345	1618
KLRG1	26.1083	-0.749996	0.275944	-2.71793	0.00656917	0.0649112	ENSG00000139187	10219
FBXO3	1373.33	-0.319213	0.11748	-2.71717	0.00658429	0.0649252	ENSG00000110429	26273
MARCKSL1	15309.8	0.397801	0.146398	2.71726	0.00658254	0.0649252	ENSG00000175130	65108
HCFC1	6050.31	0.437657	0.161089	2.71686	0.00659035	0.0649482	ENSG00000172534	3054
IGF1	38.9922	-1.00506	0.37001	-2.71632	0.00660127	0.065019	ENSG00000017427	3479
FAM168A	1737.21	-0.299296	0.110261	-2.71443	0.0066389	0.0653157	ENSG00000054965	23201
IFITM2	4517.56	0.686892	0.253037	2.71459	0.00663581	0.0653157	ENSG00000185201	10581
LYZ	15413.8	1.08015	0.398266	2.71213	0.00668519	0.0657339	ENSG00000090382	4069
ADM5	50.7598	0.85629	0.315771	2.71175	0.006693	0.0657452	ENSG00000224420	199800
SESN2	881.122	0.394831	0.145603	2.7117	0.00669389	0.0657452	ENSG00000130766	83667
CD70	52.5291	0.814275	0.300376	2.71085	0.00671102	0.065802	ENSG00000125726	970
EBP	5329.39	0.445018	0.164155	2.71096	0.00670882	0.065802	ENSG00000147155	10682
TMEM86A	181.524	-0.504256	0.186006	-2.71096	0.00670888	0.065802	ENSG00000151117	144110
WDR86	52.0055	0.642893	0.237213	2.7102	0.00672432	0.0658953	ENSG00000187260	349136
LRSAM1	1376.81	0.416007	0.153534	2.70954	0.0067377	0.0659893	ENSG00000148356	90678
PML	3048.29	0.412221	0.152195	2.70851	0.00675866	0.0661573	ENSG00000140464	5371
MMP15	5783.4	0.495464	0.182964	2.70799	0.0067692	0.0661677	ENSG00000102996	4324
OTUB1	4735.35	0.412205	0.152223	2.7079	0.00677113	0.0661677	ENSG00000167770	55611
PFDN2	2114.78	0.380608	0.140542	2.70815	0.00676602	0.0661677	ENSG00000143256	5202
TRIM11	1619.24	0.328485	0.121366	2.70656	0.00679844	0.0663974	ENSG00000154370	81559
TWF2	2025.74	0.417248	0.154188	2.7061	0.00680791	0.0664525	ENSG00000247596	11344
MYBL1	129.676	-0.545599	0.201734	-2.70455	0.00683971	0.0666135	ENSG00000185697	4603
RERGL	6.6573	-1.76352	0.651928	-2.70509	0.00682868	0.0666135	ENSG00000111404	79785
SNF8	2269.09	0.385738	0.142618	2.7047	0.00683664	0.0666135	ENSG00000159210	11267
WDR38	2.35611	1.24742	0.461213	2.70466	0.00683753	0.0666135	ENSG00000136918	401551
KLHL4	25.4622	-0.816187	0.301874	-2.70374	0.00685647	0.0667394	ENSG00000102271	56062
BANP	629.555	0.423924	0.156829	2.7031	0.00686969	0.0668156	ENSG00000172530	54971
KRT40	238.231	-1.79425	0.663803	-2.70299	0.00687198	0.0668156	ENSG00000204889	125115
DOC2B	286.894	0.797886	0.295237	2.70253	0.00688137	0.0668696	ENSG00000272636	8447
DIPK2A	822.709	-0.287041	0.106238	-2.70187	0.00689499	0.0669646	ENSG00000181744	205428
PLEKHJ1	4934.95	0.443812	0.164283	2.70151	0.00690248	0.0669998	ENSG00000104886	55111
CAPN14	6.87223	-1.21112	0.448348	-2.70128	0.00690727	0.067009	ENSG00000214711	440854
GEMIN4	1542.71	0.41595	0.153999	2.70099	0.00691331	0.0670106	ENSG00000179409	50628
RAB9B	52.2757	-0.804998	0.298048	-2.7009	0.00691514	0.0670106	ENSG00000123570	51209
EVI2B	261.405	-0.762261	0.28229	-2.70027	0.00692822	0.0671	ENSG00000185862	2124
RTL3	2.97672	-1.27953	0.473898	-2.70001	0.00693366	0.0671154	ENSG00000179300	203430
CILP2	88.2384	-0.933389	0.345819	-2.69906	0.00695349	0.0672696	ENSG00000160161	148113
STOML1	632.356	0.391226	0.144959	2.69888	0.00695732	0.0672696	ENSG00000067221	9399
RMND5A	3594.33	-0.298572	0.110663	-2.69802	0.00697535	0.0674064	ENSG00000153561	64795
ANKRD36B	49.5078	-0.504097	0.186937	-2.69661	0.00700491	0.0675796	ENSG00000196912	57730
CCDC200	22.978	0.60689	0.225049	2.69671	0.00700283	0.0675796	ENSG00000236383	100874261
ST8SIA4	239.237	-0.642258	0.23816	-2.69675	0.00700194	0.0675796	ENSG00000113532	7903
CARD8	677.886	-0.339554	0.126051	-2.69379	0.00706457	0.0678168	ENSG00000105483	22900
CLIP4	169.398	-0.845247	0.313711	-2.69435	0.0070526	0.0678168	ENSG00000115295	79745
DOCK4	292.251	-0.47974	0.17808	-2.69396	0.00706082	0.0678168	ENSG00000128512	9732
DUOXA2	954.048	1.29437	0.480309	2.69488	0.00704147	0.0678168	ENSG00000140274	405753
GULP1	329.561	-0.827725	0.307269	-2.69381	0.00706395	0.0678168	ENSG00000144366	51454
MIER2	890.303	0.349116	0.129593	2.69393	0.00706143	0.0678168	ENSG00000105556	54531
MRPL38	321.946	0.426555	0.158302	2.69456	0.00704808	0.0678168	ENSG00000204316	64978
PLXNB2	14000.9	0.422242	0.156732	2.69403	0.00705935	0.0678168	ENSG00000196576	23654
USP20	1299.42	0.301943	0.112051	2.6947	0.00704525	0.0678168	ENSG00000136878	10868
DPP6	23.8266	-1.18508	0.439978	-2.69349	0.00707084	0.0678395	ENSG00000130226	1804
INO80E	1813.9	0.370471	0.137567	2.69302	0.00708084	0.067898	ENSG00000169592	283899
TMEM129	2809.61	0.455496	0.169152	2.69283	0.00708492	0.0678997	ENSG00000168936	92305
KLHL18	906.448	0.276147	0.102582	2.69195	0.0071035	0.0680377	ENSG00000114648	23276
SSR4	11181.5	0.48336	0.179569	2.69178	0.00710713	0.0680377	ENSG00000180879	6748
TMEM258	3197.87	0.376441	0.13989	2.69097	0.00712447	0.0681662	ENSG00000134825	746
CD38	171.803	-0.876696	0.325856	-2.69044	0.00713575	0.0682366	ENSG00000004468	952
CDH9	5.11661	-4.26794	1.5865	-2.69017	0.0071416	0.068255	ENSG00000113100	1007
PSMG3	1842.18	0.543626	0.202112	2.68973	0.00715088	0.0682688	ENSG00000157778	84262
ZSCAN26	346.476	-0.36198	0.134576	-2.68977	0.00715003	0.0682688	ENSG00000197062	7741
SGCG	3.5395	-1.69604	0.630758	-2.6889	0.00716889	0.0683613	ENSG00000102683	6445
TJP2	6096.73	0.292513	0.108792	2.68873	0.00717236	0.0683613	ENSG00000119139	9414
TMEM255B	470.546	0.719759	0.267665	2.68903	0.00716604	0.0683613	ENSG00000184497	348013
AP2S1	3260.06	0.352355	0.131071	2.68828	0.00718215	0.068395	ENSG00000042753	1175
CCDC137	1398.01	0.400137	0.148852	2.68815	0.00718486	0.068395	ENSG00000185298	339230
DNAAF3	25.464	1.00528	0.374011	2.68784	0.00719161	0.068395	ENSG00000167646	352909
SP5	670.504	0.951888	0.354126	2.68799	0.00718841	0.068395	ENSG00000204335	389058
BMPER	86.0157	1.19166	0.443478	2.68707	0.00720816	0.0684332	ENSG00000164619	168667
KCNH3	28.3841	0.962592	0.358301	2.68654	0.00721956	0.0684332	ENSG00000135519	23416
LMO3	188.842	-1.18621	0.441424	-2.68723	0.0072048	0.0684332	ENSG00000048540	55885
PIMREG	446.485	0.467728	0.174059	2.68719	0.00720566	0.0684332	ENSG00000129195	54478
RHOF	183.238	0.720839	0.26833	2.68639	0.00722295	0.0684332	ENSG00000139725	54509
RPN1	16257.3	0.293429	0.109228	2.6864	0.00722273	0.0684332	ENSG00000163902	6184
VPS18	1090.45	0.390556	0.145384	2.68638	0.00722316	0.0684332	ENSG00000104142	57617
OR4C6	1.45949	-2.59752	0.96734	-2.68522	0.00724822	0.068596	ENSG00000181903	219432
TMEM52	298.607	0.740756	0.275862	2.68525	0.00724762	0.068596	ENSG00000178821	339456
METTL7B	1343.7	0.455294	0.169601	2.68451	0.00726368	0.0687049	ENSG00000170439	196410
MRLN	2.37363	-1.53786	0.572998	-2.68389	0.0072772	0.0687954	ENSG00000227877	100507027
BIN2	260.43	-0.463231	0.172612	-2.68365	0.00728233	0.0688066	ENSG00000110934	51411
KIAA1324	3990.07	0.845383	0.315054	2.6833	0.00729001	0.0688418	ENSG00000116299	57535
ABHD11	4265	0.431631	0.160907	2.68248	0.00730779	0.0689722	ENSG00000106077	83451
ATP5MC2	10928.4	0.356369	0.132906	2.68135	0.00733252	0.0690932	ENSG00000135390	517
PKP3	8037.6	0.440044	0.16411	2.68141	0.00733135	0.0690932	ENSG00000184363	11187
PRKAB1	3542.98	0.403506	0.150486	2.68136	0.00733245	0.0690932	ENSG00000111725	5564
DOC2A	136.096	-1.16968	0.436269	-2.6811	0.00733805	0.0691079	ENSG00000149927	8448
WASF3	308.922	-0.951742	0.355018	-2.68083	0.007344	0.0691266	ENSG00000132970	10810
DEGS2	1638.07	0.808257	0.301583	2.68005	0.00736108	0.0692499	ENSG00000168350	123099
MAGEC2	4.27858	-3.58959	1.33959	-2.67962	0.00737067	0.0692837	ENSG00000046774	51438
TCF4	1168.54	-0.565993	0.211229	-2.67953	0.00737264	0.0692837	ENSG00000196628	6925
BNIP1	376.764	0.400714	0.149581	2.67892	0.00738611	0.0693354	ENSG00000113734	662
RAB29	883.25	-0.411543	0.153619	-2.67898	0.00738469	0.0693354	ENSG00000117280	8934
CENPB	5391.63	0.547395	0.204373	2.67841	0.00739722	0.0694023	ENSG00000125817	1059
DHPS	2386.62	0.33732	0.125957	2.67807	0.00740487	0.0694208	ENSG00000095059	1725
SCN7A	89.7505	-1.46146	0.545736	-2.67796	0.00740718	0.0694208	ENSG00000136546	6332
PCDHGA7	26.8881	-1.10822	0.413926	-2.67733	0.00742107	0.0695136	ENSG00000253537	56108
DRD2	228.487	-1.25597	0.469412	-2.67562	0.00745916	0.0695336	ENSG00000149295	1813
FILIP1	132.504	-0.821587	0.307054	-2.6757	0.00745725	0.0695336	ENSG00000118407	27145
FRMPD2	1.51022	2.26649	0.846829	2.67644	0.00744091	0.0695336	ENSG00000170324	143162
PCDHB8	21.4573	1.30679	0.488349	2.67594	0.00745203	0.0695336	ENSG00000120322	56128
POLR2E	5932.62	0.35744	0.133552	2.67641	0.00744145	0.0695336	ENSG00000099817	5434
SPC24	621.73	0.521601	0.194852	2.67691	0.00743051	0.0695336	ENSG00000161888	147841
TMEM100	43.4461	-1.09155	0.407845	-2.67639	0.00744201	0.0695336	ENSG00000166292	55273
VDAC2	3222.99	0.350992	0.131168	2.67589	0.00745305	0.0695336	ENSG00000165637	7417
VPREB3	17.0505	0.999478	0.37347	2.67619	0.00744637	0.0695336	ENSG00000128218	29802
GTPBP1	2794.41	0.249775	0.0933776	2.67489	0.00747532	0.0696469	ENSG00000100226	9567
ACADVL	9386.99	0.421364	0.157567	2.6742	0.00749079	0.069719	ENSG00000072778	37
PTCHD1	41.7457	-1.31033	0.489992	-2.67419	0.00749107	0.069719	ENSG00000165186	139411
STAT6	9621.4	0.233845	0.0874702	2.67343	0.00750807	0.0698399	ENSG00000166888	6778
ANAPC7	2275.84	0.291347	0.10901	2.67266	0.00752515	0.0699614	ENSG00000196510	51434
ZNF358	2258.01	0.558978	0.209172	2.67233	0.00753256	0.0699928	ENSG00000198816	140467
FAM186A	14.7406	0.732662	0.274252	2.6715	0.00755136	0.0701301	ENSG00000185958	121006
AP2A1	4753.97	0.454926	0.170326	2.67091	0.00756458	0.0701818	ENSG00000196961	160
ASTN1	6.42409	-1.31634	0.492848	-2.67089	0.00756499	0.0701818	ENSG00000152092	460
GJC1	268.05	-0.622377	0.233064	-2.67041	0.0075758	0.0702359	ENSG00000182963	10052
LSM4	6126.24	0.416815	0.156094	2.67028	0.00757889	0.0702359	ENSG00000130520	25804
GABRQ	11.4937	-1.14795	0.430015	-2.66955	0.00759541	0.0703515	ENSG00000268089	55879
SLC25A22	1638.63	0.463655	0.173705	2.66921	0.00760296	0.070384	ENSG00000177542	79751
CCDC90B	1343.86	-0.322365	0.120799	-2.66861	0.00761659	0.0704727	ENSG00000137500	60492
ODAM	218.454	-1.21027	0.453801	-2.66697	0.00765386	0.0707576	ENSG00000109205	54959
SLC30A3	6.90689	-1.01246	0.379639	-2.6669	0.00765551	0.0707576	ENSG00000115194	7781
ANKRD27	2637.24	-0.306016	0.114762	-2.66653	0.00766392	0.0707601	ENSG00000105186	84079
CYP1B1	253.759	-1.15324	0.432466	-2.66666	0.00766091	0.0707601	ENSG00000138061	1545
EOGT	641.858	-0.320592	0.120243	-2.66621	0.00767119	0.0707897	ENSG00000163378	285203
ATPAF2	527.1	0.363044	0.136192	2.66568	0.00768318	0.0708628	ENSG00000171953	91647
CNTD2	172.761	0.938655	0.352161	2.66541	0.00768937	0.0708823	ENSG00000105219	79935
ENO1	48373.3	0.374606	0.140578	2.66475	0.00770457	0.0709848	ENSG00000074800	2023
SVOP	6.48806	-1.0828	0.406471	-2.66391	0.0077239	0.0711253	ENSG00000166111	55530
NEXN	541.53	-0.934329	0.350833	-2.66318	0.00774064	0.0711731	ENSG00000162614	91624
PPCDC	392.836	0.483117	0.181408	2.66315	0.00774136	0.0711731	ENSG00000138621	60490
PRICKLE1	89.0875	-0.733044	0.275239	-2.6633	0.00773778	0.0711731	ENSG00000139174	144165
APOLD1	2026.23	-0.909718	0.341633	-2.66285	0.00774819	0.0711904	ENSG00000178878	81575
SPRYD3	2785.09	0.286682	0.107665	2.66271	0.00775143	0.0711904	ENSG00000167778	84926
SDHAF2	614.668	0.401445	0.150776	2.66252	0.00775579	0.0711929	ENSG00000167985	54949
C9orf116	77.7301	0.663923	0.249379	2.6623	0.00776079	0.0712013	ENSG00000160345	138162
GRIA3	9.12846	-0.828846	0.311416	-2.66154	0.00777849	0.0713261	ENSG00000125675	2892
EXOSC2	1429.76	0.372733	0.140074	2.66097	0.00779169	0.0714095	ENSG00000130713	23404
CNTNAP4	0.863803	-1.88461	0.708386	-2.66043	0.00780411	0.0714664	ENSG00000152910	85445
JPH4	13.48	-0.791797	0.297642	-2.66024	0.00780861	0.0714664	ENSG00000092051	84502
SRXN1	98.8494	0.622677	0.234074	2.66017	0.00781022	0.0714664	ENSG00000271303	140809
ATP5F1B	32390	0.3534	0.132899	2.65916	0.00783364	0.0716054	ENSG00000110955	506
SLC2A2	1.99591	2.09262	0.786947	2.65916	0.00783354	0.0716054	ENSG00000163581	6514
CFH	882.284	-0.684946	0.257608	-2.65887	0.00784039	0.071606	ENSG00000000971	3075
LGALS1	7319.29	0.743249	0.279543	2.6588	0.00784194	0.071606	ENSG00000100097	3956
ZNF444	1557.47	0.491322	0.184876	2.65757	0.00787061	0.0718301	ENSG00000167685	55311
ARID5A	1239.59	0.402726	0.151561	2.65718	0.0078798	0.0718763	ENSG00000196843	10865
PEBP1	11341.8	0.328723	0.123723	2.65693	0.00788549	0.0718881	ENSG00000089220	5037
SLC25A5	27767.4	0.545187	0.205207	2.65677	0.00788935	0.0718881	ENSG00000005022	292
FAM126A	320.394	-0.666862	0.251162	-2.65511	0.00792827	0.0722049	ENSG00000122591	84668
WWP2	3633.46	0.284044	0.106998	2.65468	0.00793847	0.07226	ENSG00000198373	11060
SEZ6L	9.7497	-1.14163	0.430204	-2.6537	0.00796157	0.0724324	ENSG00000100095	23544
BST1	216.906	-0.738788	0.27855	-2.65227	0.00799536	0.072641	ENSG00000109743	683
NEFM	5.32877	-1.14633	0.432219	-2.6522	0.00799702	0.072641	ENSG00000104722	4741
PSMD8	6139.36	0.341978	0.128932	2.65238	0.00799263	0.072641	ENSG00000099341	5714
RAB36	581.333	0.546336	0.206021	2.65184	0.00800535	0.0726787	ENSG00000100228	9609
PHGDH	3034.98	0.837028	0.315787	2.65061	0.00803467	0.0729069	ENSG00000092621	26227
MAGEA1	3.60324	-3.70986	1.40003	-2.64983	0.00805313	0.0729798	ENSG00000198681	4100
PABPC5	16.5852	-0.869836	0.328236	-2.65003	0.00804848	0.0729798	ENSG00000174740	140886
PHB	8282.8	0.362074	0.136645	2.64974	0.00805528	0.0729798	ENSG00000167085	5245
MICU3	31.4908	-0.814175	0.307427	-2.64835	0.00808862	0.0732436	ENSG00000155970	286097
DCUN1D3	568.725	0.317709	0.120015	2.64724	0.00811524	0.0734083	ENSG00000188215	123879
TFEC	105.549	-0.808993	0.305587	-2.64735	0.00811263	0.0734083	ENSG00000105967	22797
UBAP2	3069.15	0.351989	0.132985	2.64684	0.00812486	0.0734572	ENSG00000137073	55833
UBL7	1633.26	0.364001	0.137556	2.6462	0.00814014	0.0735571	ENSG00000138629	84993
AC011005.1	22.8631	0.836837	0.316285	2.64584	0.00814895	0.0735985	ENSG00000230626
EMP2	5646.58	0.427828	0.161718	2.64551	0.00815669	0.0736259	ENSG00000213853	2013
MPG	1538.15	0.449272	0.169834	2.64536	0.00816045	0.0736259	ENSG00000103152	4350
ATP1A2	123.528	-1.3316	0.503494	-2.64472	0.00817586	0.0736886	ENSG00000018625	477
EAF2	108.665	-0.509489	0.192637	-2.64482	0.00817347	0.0736886	ENSG00000145088	55840
CCDC12	1896.2	0.42	0.158846	2.64407	0.00819151	0.0737798	ENSG00000160799	151903
FAM107A	123.619	-0.768313	0.290631	-2.6436	0.00820294	0.0737798	ENSG00000168309	11170
IDH3B	3937.54	0.490054	0.185372	2.64363	0.00820229	0.0737798	ENSG00000101365	3420
RPAP1	1515.17	0.42354	0.160195	2.64389	0.00819585	0.0737798	ENSG00000103932	26015
ADORA2B	684.666	0.485863	0.18386	2.64258	0.00822782	0.0739378	ENSG00000170425	136
GJB6	6.91502	1.38269	0.523313	2.64218	0.00823733	0.0739378	ENSG00000121742	10804
PI16	48.5234	-1.23932	0.469063	-2.64212	0.00823884	0.0739378	ENSG00000164530	221476
SEMA3G	234.076	-0.605043	0.228973	-2.64242	0.00823147	0.0739378	ENSG00000010319	56920
VAT1L	94.0639	-0.675568	0.255703	-2.642	0.00824174	0.0739378	ENSG00000171724	57687
LRRC4B	49.9553	0.698657	0.264463	2.64179	0.00824688	0.0739457	ENSG00000131409	94030
FAM217B	1003.64	-0.437998	0.16584	-2.64109	0.00826388	0.0740601	ENSG00000196227	63939
TDRKH	541.178	-0.330961	0.125347	-2.64037	0.0082816	0.0741806	ENSG00000182134	11022
BORCS8	487.73	0.409091	0.154972	2.63978	0.008296	0.0742657	ENSG00000254901	729991
NDUFA13	1560.24	0.457459	0.173304	2.63963	0.00829963	0.0742657	ENSG00000186010	51079
CLIP2	4126.77	0.392575	0.148791	2.63842	0.00832922	0.0744921	ENSG00000106665	7461
NCKIPSD	1508.64	0.379651	0.143909	2.63813	0.00833649	0.0745189	ENSG00000213672	51517
VPS9D1	510.088	0.434745	0.164863	2.637	0.00836422	0.0747284	ENSG00000075399	9605
NRCAM	81.6686	-0.67603	0.256436	-2.63625	0.0083827	0.0748551	ENSG00000091129	4897
ATP2C2	3578.12	0.511693	0.194119	2.63598	0.00838944	0.0748765	ENSG00000064270	9914
TROAP	1163.34	0.537225	0.203818	2.63581	0.0083937	0.0748765	ENSG00000135451	10024
FZD2	155.758	0.662987	0.251632	2.63475	0.00841996	0.0750619	ENSG00000180340	2535
HSPA13	1032.54	-0.348961	0.132465	-2.63436	0.0084297	0.0750619	ENSG00000155304	6782
MAZ	3674.06	0.534529	0.202927	2.6341	0.00843605	0.0750619	ENSG00000103495	4150
PELO	968.317	0.257779	0.0978432	2.63461	0.00842342	0.0750619	ENSG00000152684	53918
SLITRK6	338.012	1.54215	0.585448	2.63414	0.00843517	0.0750619	ENSG00000184564	84189
ABCA9	42.1429	-1.09443	0.41559	-2.63344	0.0084524	0.0751689	ENSG00000154258	10350
PDZK1IP1	4754.45	0.694664	0.26382	2.63309	0.0084611	0.0751694	ENSG00000162366	10158
PPP1R26	1525.91	0.34559	0.13124	2.63326	0.00845686	0.0751694	ENSG00000196422	9858
TM6SF1	38.6007	-0.765911	0.290922	-2.6327	0.00847079	0.0752172	ENSG00000136404	53346
TMEM225B	10.1551	-1.04902	0.398875	-2.62995	0.00853978	0.0757911	ENSG00000244219	100289187
CSNK1E	5346.7	0.327901	0.124692	2.6297	0.00854608	0.0758084	ENSG00000213923	1454
RGS9BP	6.54752	-0.991284	0.377011	-2.62932	0.00855556	0.0758538	ENSG00000186326	388531
PHOX2B	6.69267	-1.73464	0.659954	-2.62843	0.00857799	0.0760139	ENSG00000109132	8929
DOHH	868.06	0.518252	0.1972	2.62805	0.00858768	0.0760611	ENSG00000129932	83475
SEMA4B	4179.13	0.514017	0.195616	2.62769	0.00859676	0.0761027	ENSG00000185033	10509
CDK13	2533.87	-0.247128	0.094068	-2.62712	0.00861098	0.0761899	ENSG00000065883	8621
NOP10	2433.68	0.430803	0.164016	2.6266	0.00862436	0.0762695	ENSG00000182117	55505
MON1B	2894.58	0.292522	0.111406	2.62572	0.00864671	0.0764283	ENSG00000103111	22879
KRBOX1	5.8037	-1.16646	0.444274	-2.62554	0.00865115	0.0764287	ENSG00000240747	100506243
FSIP1	29.1014	-0.995611	0.379287	-2.62495	0.00866615	0.0764865	ENSG00000150667	161835
ITPK1	5338.01	0.381618	0.145382	2.62494	0.00866648	0.0764865	ENSG00000100605	3705
NACC1	3321.46	0.359883	0.137154	2.62393	0.00869227	0.0766752	ENSG00000160877	112939
CCNF	1499.73	0.466262	0.17771	2.62372	0.0086974	0.0766817	ENSG00000162063	899
EXOSC4	1501.91	0.522132	0.199023	2.62348	0.00870367	0.0766981	ENSG00000178896	54512
RNF13	2040.73	-0.338259	0.128949	-2.6232	0.00871087	0.0767227	ENSG00000082996	11342
CYP11A1	7.18667	-1.09119	0.41603	-2.62287	0.00871937	0.076743	ENSG00000140459	1583
R3HCC1L	566.905	-0.237811	0.090672	-2.62276	0.008722	0.076743	ENSG00000166024	27291
HACD4	245.554	-0.601514	0.229383	-2.62231	0.00873369	0.0767682	ENSG00000188921	401494
PTH2R	2.00163	-1.38383	0.527693	-2.62241	0.00873115	0.0767682	ENSG00000144407	5746
CARS2	3534.63	0.396597	0.151275	2.6217	0.00874917	0.0768267	ENSG00000134905	79587
NELL2	120.958	-1.01353	0.386591	-2.62171	0.00874902	0.0768267	ENSG00000184613	4753
XRCC3	838.62	0.565221	0.215622	2.62135	0.00875814	0.076828	ENSG00000126215	7517
ZNF337	118.793	-0.560844	0.213947	-2.62141	0.00875663	0.076828	ENSG00000130684	26152
ARHGAP33	451.737	0.606903	0.231636	2.62007	0.00879116	0.0770788	ENSG00000004777	115703
CHL1	115.644	-0.840343	0.320852	-2.61909	0.00881637	0.077222	ENSG00000134121	10752
THOC3	555.542	0.390208	0.148977	2.61925	0.00881227	0.077222	ENSG00000051596	84321
BCS1L	1263.66	0.320839	0.122548	2.61806	0.00884302	0.0773871	ENSG00000074582	617
SLC52A2	6837.58	0.528401	0.201845	2.61785	0.00884856	0.0773871	ENSG00000185803	79581
TLCD5	81.483	-0.48515	0.185313	-2.618	0.00884456	0.0773871	ENSG00000181264	219902
MYPOP	349.68	0.361623	0.138178	2.61708	0.00886854	0.0774839	ENSG00000176182	339344
RPL37	36889.4	0.419255	0.16019	2.61724	0.00886432	0.0774839	ENSG00000145592	6167
CD83	421.017	-0.437793	0.167295	-2.6169	0.00887332	0.0774868	ENSG00000112149	9308
PLXNB3	141.124	0.993766	0.379854	2.61618	0.00889196	0.0775593	ENSG00000198753	5365
TNFRSF1A	4683.95	0.285538	0.109148	2.61606	0.00889498	0.0775593	ENSG00000067182	7132
TUBG1	1961.5	0.414609	0.158472	2.61629	0.00888917	0.0775593	ENSG00000131462	7283
CLEC3B	142.751	-0.844689	0.322919	-2.61579	0.00890207	0.0775822	ENSG00000163815	7123
KLRC2	12.3466	1.35083	0.516547	2.61512	0.0089196	0.0776704	ENSG00000205809	3822
MICALL2	2338.9	0.599926	0.229412	2.61506	0.00892111	0.0776704	ENSG00000164877	79778
[truncated: 15,406 more rows]

## Sheet: Table S5
pathway	pval	padj	ES	NES	nMoreExtreme	size	leadingEdge	leadingEdgeGeneNames
NABA_MATRISOME	1.5202e-05	0.00112245	-0.468252	-2.10375	0	936	5473 1277 6374 2335 25975 7130 10631 6678 25878 4015 6696 1278 4313 1303 81792 7058 6372 1289 23601 23213 1515 3569 7474 353500 7057 1513 84624 6695 3624 9509 1462 1300 1290 6355 3576 6423 871 7078 1512 633 1293 10371 685 713 1281 7052 57556 1306 1295 3553 3730 165 6424 3956 710 1634 6373 4283 6362 168667 3908 8840 2069 4312 1437 4060 23452 7472 4321 50509 56034 2200 10417 10516 7042 54829 1285 3…	PPBP COL1A1 CXCL5 FN1 EGFL6 TNFAIP6 POSTN SPARC MXRA5 LOX SPP1 COL1A2 MMP2 COL12A1 ADAMTS12 THBS2 CXCL6 COL5A1 CLEC5A SULF1 CTSV IL6 WNT5A BMP8A THBS1 CTSK FNDC1 SPOCK1 INHBA ADAMTS2 VCAN COL10A1 COL5A2 CCL8 CXCL8 SFRP2 SERPINH1 TIMP3 CTSH BGN COL6A3 SEMA3A BTC C1QB COL3A1 TGM2 SEMA6A COL15A1 COL8A1 IL1B ANOS1 AEBP1 SFRP4 LGALS1 SERPING1 DCN CXCL11 CXCL9 CCL18 BMPER LAMA2 CCN4 EREG MMP1 CSF2 LUM …
NABA_MATRISOME_ASSOCIATED	1.5704e-05	0.00112245	-0.387907	-1.7067	0	673	5473 6374 25975 4015 4313 81792 6372 23601 23213 1515 3569 7474 353500 1513 3624 9509 6355 3576 6423 871 7078 1512 10371 685 713 7052 57556 3553 6424 3956 710 6373 4283 6362 2069 4312 1437 23452 7472 4321 56034 7042 10673 5055 140862 3627 5328 6383 6387 4017 3082 6347 6279 80760 9976 8530 4323 714 6375 10071 55959 57125 51156 5654 183 7077 1514 2155 80031 114897 3054 10563 11167 341640 94031 1117…	PPBP CXCL5 EGFL6 LOX MMP2 ADAMTS12 CXCL6 CLEC5A SULF1 CTSV IL6 WNT5A BMP8A CTSK INHBA ADAMTS2 CCL8 CXCL8 SFRP2 SERPINH1 TIMP3 CTSH SEMA3A BTC C1QB TGM2 SEMA6A IL1B SFRP4 LGALS1 SERPING1 CXCL11 CXCL9 CCL18 EREG MMP1 CSF2 ANGPTL2 WNT2 MMP12 PDGFC TGFB2 TNFSF13B SERPINB2 ISM1 CXCL10 PLAU SDC2 CXCL12 LOXL2 HGF CCL2 S100A8 ITIH5 CLEC2B CST7 MMP14 C1QC XCL1 MUC12 SULF2 PLXDC1 SERPINA10 HTRA1 AGT TIMP2 …
REACTOME_SIGNALING_BY_RECEPTOR_TYROSINE_KINASES	1.63071e-05	0.00112245	-0.38948	-1.66325	0	452	1277 10810 2335 6678 6696 1278 7058 1289 7057 1290 8829 1293 685 1281 3730 10000 1956 3908 2069 245973 50509 56034 1285 1282 1286 1301 63916 1284 6387 3082 64759 10019 1280 4734 57761 4688 1536 1291 90423 558 4915 2885 10152 3791 2560 23768 5567 8440 26018 2250 23191 2252 8828 3071 2255 1499 10451 4318 5154 8503 255631 5159 8569 6456 2260 2002 5156 5045 1447 2242 5603 2554 7529 2562 23769 7423 78…	COL1A1 WASF3 FN1 SPARC SPP1 COL1A2 THBS2 COL5A1 THBS1 COL5A2 NRP1 COL6A3 BTC COL3A1 ANOS1 AKT3 EGFR LAMA2 EREG ATP6V1C2 COL5A3 PDGFC COL4A3 COL4A1 COL4A4 COL11A1 ELMO2 COL4A2 CXCL12 HGF TNS3 SH2B3 COL2A1 NEDD4 TRIB3 NCF2 CYBB COL6A1 ATP6V1E2 AXL NTRK2 GRB2 ABI2 KDR GABRB1 FLRT2 PRKACB NCK2 LRIG1 FGF5 CYFIP1 FGF7 NRP2 NCKAP1L FGF10 CTNNB1 VAV3 MMP9 PDGFA PIK3R3 COL24A1 PDGFRB MKNK1 SH3GL2 FGFR1 EL…
REACTOME_EXTRACELLULAR_MATRIX_ORGANIZATION	1.68873e-05	0.00112245	-0.565139	-2.32095	0	293	1277 2335 6678 4015 6696 1278 4313 22801 1303 1289 1515 7057 1513 9509 1462 1300 1290 871 633 1293 1281 1306 1295 1634 3908 4312 4060 4321 50509 2200 10516 7042 54829 1285 30008 4237 1282 4921 5118 1286 1301 1284 7837 6383 22795 4017 1280 1088 4323 1291 7373 5654 7077 1514 4052 26577 340267 3791 1508 2192 3371 81578 8728 4053 2202 3678 5175 4318 5154 7412 3672 1307 255631 4016 169044 4811 1834 50…	COL1A1 FN1 SPARC LOX SPP1 COL1A2 MMP2 ITGA11 COL12A1 COL5A1 CTSV THBS1 CTSK ADAMTS2 VCAN COL10A1 COL5A2 SERPINH1 BGN COL6A3 COL3A1 COL15A1 COL8A1 DCN LAMA2 MMP1 LUM MMP12 COL5A3 FBN1 FBLN5 TGFB2 ASPN COL4A3 EFEMP2 MFAP2 COL4A1 DDR2 PCOLCE COL4A4 COL11A1 COL4A2 PXDN SDC2 NID2 LOXL2 COL2A1 CEACAM8 MMP14 COL6A1 COL14A1 HTRA1 TIMP2 CTSL LTBP1 PCOLCE2 COL28A1 KDR CTSB FBLN1 TNC COL21A1 ADAM19 LTBP2 EF…
NABA_CORE_MATRISOME	1.6948e-05	0.00112245	-0.626232	-2.54548	0	263	1277 2335 7130 10631 6678 25878 6696 1278 1303 7058 1289 7057 84624 6695 1462 1300 1290 633 1293 1281 1306 1295 3730 165 1634 168667 3908 8840 4060 50509 2200 10417 10516 54829 1285 30008 4237 1282 5118 5552 1286 1301 1284 3484 7837 22795 1280 221806 1291 7373 83872 3488 4052 170392 4240 26577 340267 2192 22854 1842 3371 404037 81578 4053 1833 2202 3490 1690 10216 79987 137902 84628 1307 255631 1…	COL1A1 FN1 TNFAIP6 POSTN SPARC MXRA5 SPP1 COL1A2 COL12A1 THBS2 COL5A1 THBS1 FNDC1 SPOCK1 VCAN COL10A1 COL5A2 BGN COL6A3 COL3A1 COL15A1 COL8A1 ANOS1 AEBP1 DCN BMPER LAMA2 CCN4 LUM COL5A3 FBN1 SPON2 FBLN5 ASPN COL4A3 EFEMP2 MFAP2 COL4A1 PCOLCE SRGN COL4A4 COL11A1 COL4A2 IGFBP1 PXDN NID2 COL2A1 VWDE COL6A1 COL14A1 HMCN1 IGFBP5 LTBP1 OIT3 MFGE8 PCOLCE2 COL28A1 FBLN1 NTNG1 ECM2 TNC HAPLN4 COL21A1 LTBP…
KEGG_CYTOKINE_CYTOKINE_RECEPTOR_INTERACTION	1.7057e-05	0.00112245	-0.45444	-1.83098	0	242	5473 6374 6372 3569 3624 6355 3576 1230 3553 80301 1956 6373 1436 4283 6362 1437 9180 56034 7042 10673 3627 6387 3082 6347 3604 6375 2690 1441 10563 3595 3791 3589 3592 55801 6356 1438 2920 3579 3440 5197 6357 3593 5154 3444 5159 23765 5156 7124 3552 5196 3445 7423 1489 5008 3439 3559 53833 7046 11009 6366 3605 3586 1896 650 3977 6367 2919 7292 1950 3456 50604 84957 58191 3587 1233 5155 7132 3443…	PPBP CXCL5 CXCL6 IL6 INHBA CCL8 CXCL8 CCR1 IL1B PLEKHO2 EGFR CXCL11 CSF1R CXCL9 CCL18 CSF2 OSMR PDGFC TGFB2 TNFSF13B CXCL10 CXCL12 HGF CCL2 TNFRSF9 XCL1 GHR CSF3R CXCL13 IL12RB2 KDR IL11 IL12A IL26 CCL11 CSF2RA CXCL2 CXCR2 IFNA2 PF4V1 CCL13 IL12B PDGFA IFNA7 PDGFRB IL17RA PDGFRA TNF IL1A PF4 IFNA8 VEGFB CTF1 OSM IFNA1 IL2RA IL20RB TGFBR1 IL24 CCL21 IL17A IL10 EDA BMP2 LIFR CCL22 CXCL1 TNFSF4 EGF …
KEGG_FOCAL_ADHESION	1.72834e-05	0.00112245	-0.503214	-1.97782	0	194	1277 2335 6696 1278 22801 7058 1289 7057 1290 1293 1281 10000 1956 3908 50509 56034 1282 1286 1301 10398 1284 3082 1280 894 1291 2885 3791 3371 4638 29780 3678 1499 10451 5154 8503 3672 5159 2002 5156 5880 63923	COL1A1 FN1 SPP1 COL1A2 ITGA11 THBS2 COL5A1 THBS1 COL5A2 COL6A3 COL3A1 AKT3 EGFR LAMA2 COL5A3 PDGFC COL4A1 COL4A4 COL11A1 MYL9 COL4A2 HGF COL2A1 CCND2 COL6A1 GRB2 KDR TNC MYLK PARVB ITGA5 CTNNB1 VAV3 PDGFA PIK3R3 ITGA1 PDGFRB ELK1 PDGFRA RAC2 TNN
NABA_ECM_GLYCOPROTEINS	1.72977e-05	0.00112245	-0.561542	-2.19482	0	185	2335 7130 10631 6678 25878 6696 7058 7057 84624 3730 165 168667 3908 8840 2200 10417 10516 30008 4237 5118 3484 7837 22795 221806 83872 3488 4052 170392 4240 26577 2192 22854 1842 3371 4053 2202 3490 1690 79987 137902 84628 4811 1834 3486 63923 83690 22915 2006 133584 285313 255743 7399 115908 6975 4239 346007 8076 3487 2201 8404 2244 343637 4256 8406	FN1 TNFAIP6 POSTN SPARC MXRA5 SPP1 THBS2 THBS1 FNDC1 ANOS1 AEBP1 BMPER LAMA2 CCN4 FBN1 SPON2 FBLN5 EFEMP2 MFAP2 PCOLCE IGFBP1 PXDN NID2 VWDE HMCN1 IGFBP5 LTBP1 OIT3 MFGE8 PCOLCE2 FBLN1 NTNG1 ECM2 TNC LTBP2 EFEMP1 IGFBP7 COCH SVEP1 PXDNL NTNG2 NID1 DSPP IGFBP3 TNN CRISPLD1 MMRN1 ELN EGFLAM IGSF10 NPNT USH2A CTHRC1 TECTB MFAP4 EYS MFAP5 IGFBP4 FBN2 SPARCL1 FGB RSPO4 MGP SRPX
KEGG_CHEMOKINE_SIGNALING_PATHWAY	1.73916e-05	0.00112245	-0.491142	-1.90809	0	177	5473 6374 2786 6372 6355 3576 1230 10000 6373 4283 6362 23236 3627 6387 6347 2268 6375 2885 10563 5567 111 6356 5332 3551 2770 2920 3579 5197 10451 6357 8503 5880 7454 5196 2791 3717 399694 1445 3055 131890 6366 4792 115 6367 2919 6774 7410 5894 3718 58191 109 1233 2868 10681 729230 23533 1399	PPBP CXCL5 GNG4 CXCL6 CCL8 CXCL8 CCR1 AKT3 CXCL11 CXCL9 CCL18 PLCB1 CXCL10 CXCL12 CCL2 FGR XCL1 GRB2 CXCL13 PRKACB ADCY5 CCL11 PLCB4 IKBKB GNAI1 CXCL2 CXCR2 PF4V1 VAV3 CCL13 PIK3R3 RAC2 WAS PF4 GNG11 JAK2 SHC4 CSK HCK GRK7 CCL21 NFKBIA ADCY9 CCL22 CXCL1 STAT3 VAV2 RAF1 JAK3 CXCL16 ADCY3 CCR4 GRK4 GNB5 CCR2 PIK3R5 CRKL
REACTOME_PEPTIDE_LIGAND_BINDING_RECEPTORS	1.74347e-05	0.00112245	-0.492844	-1.90626	0	171	5473 6374 6372 3576 60675 2925 1230 2359 6373 4283 1909 51083 3627 728 552 6387 2922 6375 183 2357 51554 10563 2832 2149 2920 3579 5539 1908 718 6357 5660 2358 4828 5196 185 128674 59350 122042 719 6366 5443 4988 4986 2919 4160 5697 4829	PPBP CXCL5 CXCL6 CXCL8 PROK2 GRPR CCR1 FPR3 CXCL11 CXCL9 EDNRA GAL CXCL10 C5AR1 AVPR1A CXCL12 GRP XCL1 AGT FPR1 ACKR4 CXCL13 NPBWR2 F2R CXCL2 CXCR2 PPY EDN3 C3 CCL13 PSAP FPR2 NMB PF4 AGTR1 PROKR2 RXFP1 RXFP2 C3AR1 CCL21 POMC OPRM1 OPRK1 CXCL1 MC4R PYY NMBR
REACTOME_DEGRADATION_OF_THE_EXTRACELLULAR_MATRIX	1.76429e-05	0.00112245	-0.595897	-2.23937	0	137	1277 2335 6696 1278 4313 1303 1289 1515 1513 1300 1290 1293 1281 1306 1295 1634 4312 4321 50509 2200 1285 1282 1286 1301 1284 1280 4323 1291 7373 5654 7077 1514 1508 4318 1307 4811 5045 4314 2006 80781 4317 50859 92291 176 1294 84570 2201 7092 11096	COL1A1 FN1 SPP1 COL1A2 MMP2 COL12A1 COL5A1 CTSV CTSK COL10A1 COL5A2 COL6A3 COL3A1 COL15A1 COL8A1 DCN MMP1 MMP12 COL5A3 FBN1 COL4A3 COL4A1 COL4A4 COL11A1 COL4A2 COL2A1 MMP14 COL6A1 COL14A1 HTRA1 TIMP2 CTSL CTSB MMP9 COL16A1 NID1 FURIN MMP3 ELN COL18A1 MMP8 SPOCK3 CAPN13 ACAN COL7A1 COL25A1 FBN2 TLL1 ADAMTS5
REACTOME_IMMUNOREGULATORY_INTERACTIONS_BETWEEN_A_LYMPHOID_AND_A_NON_LYMPHOID_CELL	1.78441e-05	0.00112245	-0.565654	-2.05763	0	109	1277 1278 1281 2213 7305 975 10288 947 146722 1280 3903 9976 11126 374383 5817 10870 945 6402 916 89790 146894 909 54210 718 10225 7412 81035 29992 10666 926 285852 80329 79865 910 917 3383 114836 3676 11314 8519	COL1A1 COL1A2 COL3A1 FCGR2B TYROBP CD81 LILRB2 CD34 CD300LF COL2A1 LAIR1 CLEC2B CD160 NCR3LG1 PVR HCST CD33 SELL CD3E SIGLEC10 CD300LG CD1A TREM1 C3 CD96 VCAM1 COLEC12 PILRA CD226 CD8B TREML4 ULBP1 TREML2 CD1B CD3G ICAM1 SLAMF6 ITGA4 CD300A IFITM1
REACTOME_COLLAGEN_FORMATION	1.80054e-05	0.00112245	-0.695828	-2.4551	0	89	1277 4015 1278 1303 1289 1515 9509 1300 1290 871 1293 1281 1306 1295 50509 1285 1282 5118 1286 1301 1284 7837 4017 1280 1291 7373 1514 26577 340267 1508 81578 4318 1307 255631 4016 169044 4314 5351 80781 1294 84570 84171 7092 79709	COL1A1 LOX COL1A2 COL12A1 COL5A1 CTSV ADAMTS2 COL10A1 COL5A2 SERPINH1 COL6A3 COL3A1 COL15A1 COL8A1 COL5A3 COL4A3 COL4A1 PCOLCE COL4A4 COL11A1 COL4A2 PXDN LOXL2 COL2A1 COL6A1 COL14A1 CTSL PCOLCE2 COL28A1 CTSB COL21A1 MMP9 COL16A1 COL24A1 LOXL1 COL22A1 MMP3 PLOD1 COL18A1 COL7A1 COL25A1 LOXL4 TLL1 COLGALT1
REACTOME_ECM_PROTEOGLYCANS	1.80206e-05	0.00112245	-0.68598	-2.35652	0	75	1277 2335 6678 1278 1289 1462 1290 633 1293 1281 1634 3908 4060 50509 7042 54829 1285 1282 1286 1284 1280 1291	COL1A1 FN1 SPARC COL1A2 COL5A1 VCAN COL5A2 BGN COL6A3 COL3A1 DCN LAMA2 LUM COL5A3 TGFB2 ASPN COL4A3 COL4A1 COL4A4 COL4A2 COL2A1 COL6A1
REACTOME_INTEGRIN_CELL_SURFACE_INTERACTIONS	1.80333e-05	0.00112245	-0.664291	-2.31353	0	82	1277 2335 6696 1278 22801 1289 7057 1300 1290 1293 1281 1295 4060 50509 2200 1285 1282 1286 1284 1280 1291 3791 3371 3678 5175 7412 3672 1307	COL1A1 FN1 SPP1 COL1A2 ITGA11 COL5A1 THBS1 COL10A1 COL5A2 COL6A3 COL3A1 COL8A1 LUM COL5A3 FBN1 COL4A3 COL4A1 COL4A4 COL4A2 COL2A1 COL6A1 KDR TNC ITGA5 PECAM1 VCAM1 ITGA1 COL16A1
PID_AVB3_INTEGRIN_PATHWAY	1.80574e-05	0.00112245	-0.699445	-2.39089	0	73	1277 2335 6696 1278 1303 1289 25960 1300 1290 1293 1281 1306 1295 1436 1285 1282 1286 1301 1280 1291 1027 7373 4240 3791	COL1A1 FN1 SPP1 COL1A2 COL12A1 COL5A1 ADGRA2 COL10A1 COL5A2 COL6A3 COL3A1 COL15A1 COL8A1 CSF1R COL4A3 COL4A1 COL4A4 COL11A1 COL2A1 COL6A1 CDKN1B COL14A1 MFGE8 KDR
KEGG_ECM_RECEPTOR_INTERACTION	1.80675e-05	0.00112245	-0.644987	-2.24057	0	81	1277 2335 6696 1278 22801 7058 1289 7057 1290 1293 1281 3908 50509 1282 1286 1301 1284 6383 1280 1291 3371 3678 948 3672 63923 6385	COL1A1 FN1 SPP1 COL1A2 ITGA11 THBS2 COL5A1 THBS1 COL5A2 COL6A3 COL3A1 LAMA2 COL5A3 COL4A1 COL4A4 COL11A1 COL4A2 SDC2 COL2A1 COL6A1 TNC ITGA5 CD36 ITGA1 TNN SDC4
PID_INTEGRIN1_PATHWAY	1.81432e-05	0.00112245	-0.73833	-2.45918	0	63	1277 2335 6696 1278 22801 7058 1289 7057 1290 1293 1281 7052 975 3908 2200 1285 1282 1286 1301 5328 1280 1291 3371 3678 7412 3672 4811 80781 255743	COL1A1 FN1 SPP1 COL1A2 ITGA11 THBS2 COL5A1 THBS1 COL5A2 COL6A3 COL3A1 TGM2 CD81 LAMA2 FBN1 COL4A3 COL4A1 COL4A4 COL11A1 PLAU COL2A1 COL6A1 TNC ITGA5 VCAM1 ITGA1 NID1 COL18A1 NPNT
REACTOME_NCAM_SIGNALING_FOR_NEURITE_OUT_GROWTH	1.81432e-05	0.00112245	-0.612438	-2.03987	0	63	1289 7903 1290 1293 1281 5621 50509 1285 1282 1286 1284 1280 5786 1291 2885	COL5A1 ST8SIA4 COL5A2 COL6A3 COL3A1 PRNP COL5A3 COL4A3 COL4A1 COL4A4 COL4A2 COL2A1 PTPRA COL6A1 GRB2
REACTOME_COLLAGEN_BIOSYNTHESIS_AND_MODIFYING_ENZYMES	1.81742e-05	0.00112245	-0.713728	-2.3952	0	66	1277 1278 1303 1289 9509 1300 1290 871 1293 1281 1306 1295 50509 1285 1282 5118 1286 1301 1284 1280 1291 7373 26577 340267 81578 1307 255631 169044 5351 80781 1294 84570 7092 79709	COL1A1 COL1A2 COL12A1 COL5A1 ADAMTS2 COL10A1 COL5A2 SERPINH1 COL6A3 COL3A1 COL15A1 COL8A1 COL5A3 COL4A3 COL4A1 PCOLCE COL4A4 COL11A1 COL4A2 COL2A1 COL6A1 COL14A1 PCOLCE2 COL28A1 COL21A1 COL16A1 COL24A1 COL22A1 PLOD1 COL18A1 COL7A1 COL25A1 TLL1 COLGALT1
REACTOME_COLLAGEN_DEGRADATION	1.81831e-05	0.00112245	-0.730333	-2.43784	0	64	1277 1278 4313 1303 1289 1513 1300 1290 1293 1281 1306 1295 4312 4321 50509 1285 1282 1286 1301 1284 1280 4323 1291 7373 1514 1508 4318 1307 5045 4314 80781 4317 1294 84570	COL1A1 COL1A2 MMP2 COL12A1 COL5A1 CTSK COL10A1 COL5A2 COL6A3 COL3A1 COL15A1 COL8A1 MMP1 MMP12 COL5A3 COL4A3 COL4A1 COL4A4 COL11A1 COL4A2 COL2A1 MMP14 COL6A1 COL14A1 CTSL CTSB MMP9 COL16A1 FURIN MMP3 COL18A1 MMP8 COL7A1 COL25A1
REACTOME_ASSEMBLY_OF_COLLAGEN_FIBRILS_AND_OTHER_MULTIMERIC_STRUCTURES	1.81884e-05	0.00112245	-0.712158	-2.35808	0	61	1277 4015 1278 1303 1289 1515 1300 1290 1293 1281 1306 1295 50509 1285 1282 5118 1286 1301 1284 7837 4017 1280 1291 7373 1514 1508 4318 255631 4016 4314 80781	COL1A1 LOX COL1A2 COL12A1 COL5A1 CTSV COL10A1 COL5A2 COL6A3 COL3A1 COL15A1 COL8A1 COL5A3 COL4A3 COL4A1 PCOLCE COL4A4 COL11A1 COL4A2 PXDN LOXL2 COL2A1 COL6A1 COL14A1 CTSL CTSB MMP9 COL24A1 LOXL1 MMP3 COL18A1
REACTOME_SIGNALING_BY_PDGF	1.82552e-05	0.00112245	-0.660972	-2.16217	0	57	6696 7058 1289 7057 1290 1293 1281 50509 56034 1285 1282 1286 1284 1280 1291 2885 8440 5154 5159 5156 5045	SPP1 THBS2 COL5A1 THBS1 COL5A2 COL6A3 COL3A1 COL5A3 PDGFC COL4A3 COL4A1 COL4A4 COL4A2 COL2A1 COL6A1 GRB2 NCK2 PDGFA PDGFRB PDGFRA FURIN
REACTOME_NON_INTEGRIN_MEMBRANE_ECM_INTERACTIONS	1.82662e-05	0.00112245	-0.713037	-2.33844	0	58	1277 2335 1278 1289 7057 1300 1290 1281 3908 50509 1285 1282 4921 1286 1301 1284 6383 1280	COL1A1 FN1 COL1A2 COL5A1 THBS1 COL10A1 COL5A2 COL3A1 LAMA2 COL5A3 COL4A3 COL4A1 DDR2 COL4A4 COL11A1 COL4A2 SDC2 COL2A1
PID_SYNDECAN_1_PATHWAY	1.83382e-05	0.00112245	-0.742871	-2.33515	0	46	1277 1278 1303 1289 1300 1290 1293 1281 1306 1295 4312 1285 1282 1286 1301 3082 1280 1291 7373	COL1A1 COL1A2 COL12A1 COL5A1 COL10A1 COL5A2 COL6A3 COL3A1 COL15A1 COL8A1 MMP1 COL4A3 COL4A1 COL4A4 COL11A1 HGF COL2A1 COL6A1 COL14A1
REACTOME_CHEMOKINE_RECEPTORS_BIND_CHEMOKINES	1.83382e-05	0.00112245	-0.71528	-2.24842	0	46	5473 6374 6372 3576 1230 6373 4283 3627 6387 6375 51554 10563 2920 3579 6357	PPBP CXCL5 CXCL6 CXCL8 CCR1 CXCL11 CXCL9 CXCL10 CXCL12 XCL1 ACKR4 CXCL13 CXCL2 CXCR2 CCL13
NABA_COLLAGENS	1.83756e-05	0.00112245	-0.742368	-2.31252	0	44	1277 1278 1303 1289 1300 1290 1293 1281 1306 1295 50509 1285 1282 1286 1301 1284 1280 1291 7373 340267 81578 1307 255631 169044 80781	COL1A1 COL1A2 COL12A1 COL5A1 COL10A1 COL5A2 COL6A3 COL3A1 COL15A1 COL8A1 COL5A3 COL4A3 COL4A1 COL4A4 COL11A1 COL4A2 COL2A1 COL6A1 COL14A1 COL28A1 COL21A1 COL16A1 COL24A1 COL22A1 COL18A1
REACTOME_COLLAGEN_CHAIN_TRIMERIZATION	1.83756e-05	0.00112245	-0.742368	-2.31252	0	44	1277 1278 1303 1289 1300 1290 1293 1281 1306 1295 50509 1285 1282 1286 1301 1284 1280 1291 7373 340267 81578 1307 255631 169044 80781	COL1A1 COL1A2 COL12A1 COL5A1 COL10A1 COL5A2 COL6A3 COL3A1 COL15A1 COL8A1 COL5A3 COL4A3 COL4A1 COL4A4 COL11A1 COL4A2 COL2A1 COL6A1 COL14A1 COL28A1 COL21A1 COL16A1 COL24A1 COL22A1 COL18A1
PID_INTEGRIN3_PATHWAY	1.8378e-05	0.00112245	-0.710189	-2.19284	0	42	1277 2335 6696 1278 7057 7070 2200 1285 1282 1286 5328 5817 3791 3371 5175 5159 6385	COL1A1 FN1 SPP1 COL1A2 THBS1 THY1 FBN1 COL4A3 COL4A1 COL4A4 PLAU PVR KDR TNC PECAM1 PDGFRB SDC4
REACTOME_NCAM1_INTERACTIONS	1.8378e-05	0.00112245	-0.698338	-2.15624	0	42	1289 7903 1290 1293 1281 5621 50509 1285 1282 1286 1284 1280 1291	COL5A1 ST8SIA4 COL5A2 COL6A3 COL3A1 PRNP COL5A3 COL4A3 COL4A1 COL4A4 COL4A2 COL2A1 COL6A1
REACTOME_INTERLEUKIN_10_SIGNALING	1.8378e-05	0.00112245	-0.67074	-2.07103	0	42	3569 3576 1230 3553 1437 942 3627 6347 2357 3592 2920 941 3593 7124 3552 5743 3586 3383 6367 2919 6774 7076 3587 7132 729230	IL6 CXCL8 CCR1 IL1B CSF2 CD86 CXCL10 CCL2 FPR1 IL12A CXCL2 CD80 IL12B TNF IL1A PTGS2 IL10 ICAM1 CCL22 CXCL1 STAT3 TIMP1 IL10RA TNFRSF1A CCR2
REACTOME_MET_PROMOTES_CELL_MOTILITY	1.84186e-05	0.00112245	-0.74895	-2.27759	0	39	1277 2335 1278 1289 1290 1281 3908 50509 1301 3082 64759 1280 2885	COL1A1 FN1 COL1A2 COL5A1 COL5A2 COL3A1 LAMA2 COL5A3 COL11A1 HGF TNS3 COL2A1 GRB2
NABA_PROTEOGLYCANS	1.84908e-05	0.00112245	-0.726219	-2.14634	0	34	6695 1462 633 1634 4060 54829 5552 404037 1833 10216 127435 50939 50859 176 11081 9806	SPOCK1 VCAN BGN DCN LUM ASPN SRGN HAPLN4 EPYC PRG4 PODN IMPG2 SPOCK3 ACAN KERA SPOCK2
REACTOME_MET_ACTIVATES_PTK2_SIGNALING	1.86171e-05	0.00112245	-0.795667	-2.27153	0	29	1277 2335 1278 1289 1290 1281 3908 50509 1301 3082 1280	COL1A1 FN1 COL1A2 COL5A1 COL5A2 COL3A1 LAMA2 COL5A3 COL11A1 HGF COL2A1
REACTOME_SYNDECAN_INTERACTIONS	1.86369e-05	0.00112245	-0.781711	-2.18079	0	26	1277 2335 1278 1289 7057 1290 1281 50509 6383 3371	COL1A1 FN1 COL1A2 COL5A1 THBS1 COL5A2 COL3A1 COL5A3 SDC2 TNC
REACTOME_CROSSLINKING_OF_COLLAGEN_FIBRILS	1.8656e-05	0.00112245	-0.839707	-2.15146	0	18	1277 4015 1278 1285 1282 5118 1286 1284 7837 4017	COL1A1 LOX COL1A2 COL4A3 COL4A1 PCOLCE COL4A4 COL4A2 PXDN LOXL2
BIOCARTA_NPP1_PATHWAY	1.88861e-05	0.00112245	-0.921523	-2.03481	0	10	6696 5167 249 1285 1282 1286 1284	SPP1 ENPP1 ALPL COL4A3 COL4A1 COL4A4 COL4A2
REACTOME_RESPIRATORY_ELECTRON_TRANSPORT_ATP_SYNTHESIS_BY_CHEMIOSMOTIC_COUPLING_AND_HEAT_PRODUCTION_BY_UNCOUPLING_PROTEINS	2.27164e-05	0.00128129	0.534057	1.98942	0	106	6390 2110 4705 4729 9481 9016 27109 6389 2109 517 4694 84987 1350 4695 4716 4704 4722 7384 6341 1349 116228 4713 4720 4698 4711 506 4718 1327 4707 27089 6391 522 51204 55471 9551 28976 10975 1329 516 1337 91942 498 55967 4731 4702 521 513 1353 54205 7385 518	SDHB ETFDH NDUFA10 NDUFV2 SLC25A27 SLC25A14 DMAC2L SDHA ETFB ATP5MC2 NDUFA1 COX14 COX7C NDUFA2 NDUFB10 NDUFA9 NDUFS3 UQCRC1 SCO1 COX7B COX20 NDUFB7 NDUFS2 NDUFA5 NDUFB5 ATP5F1B NDUFC2 COX4I1 NDUFB1 UQCRQ SDHC ATP5PF TACO1 NDUFAF7 ATP5MF ACAD9 UQCR11 COX5B ATP5MC1 COX6A1 NDUFAF2 ATP5F1A NDUFA12 NDUFV3 NDUFA8 ATP5ME ATP5F1D COX11 CYCS UQCRC2 ATP5MC3
KEGG_PARKINSONS_DISEASE	2.27676e-05	0.00128129	0.526888	1.97288	0	110	6622 6390 291 4705 4729 6389 517 4694 7318 11315 1350 4695 4716 7054 4704 4722 842 7384 317 1349 7416 7327 4713 4720 4698 4711 506 4718 1327 4707 56901 27089 5413 6391 65018 522 84701 836 1347 10975 1329 516 1337 292 6571 498 4731 4702 6570 6531 513 54205 7417 7385 518 1537 125965 4710	SNCA SDHB SLC25A4 NDUFA10 NDUFV2 SDHA ATP5MC2 NDUFA1 UBA7 PARK7 COX7C NDUFA2 NDUFB10 TH NDUFA9 NDUFS3 CASP9 UQCRC1 APAF1 COX7B VDAC1 UBE2G2 NDUFB7 NDUFS2 NDUFA5 NDUFB5 ATP5F1B NDUFC2 COX4I1 NDUFB1 NDUFA4L2 UQCRQ SEPTIN5 SDHC PINK1 ATP5PF COX4I2 CASP3 COX7A2 UQCR11 COX5B ATP5MC1 COX6A1 SLC25A5 SLC18A2 ATP5F1A NDUFV3 NDUFA8 SLC18A1 SLC6A3 ATP5F1D CYCS VDAC2 UQCRC2 ATP5MC3 CYC1 COX6B2 NDUFB4
REACTOME_THE_CITRIC_ACID_TCA_CYCLE_AND_RESPIRATORY_ELECTRON_TRANSPORT	2.33068e-05	0.00128129	0.48104	1.89196	0	157	6390 2110 4705 4729 9481 9016 27109 6389 5163 2109 517 4694 4199 84987 6566 1350 2954 4695 92483 4716 5165 4704 4722 7384 6341 1349 116228 9123 7416 5160 4713 4720 4698 4711 506 3029 4718 1327 4707 27089 6391 522 51204 55471 9551 28976 10975 1329 516 1337 91942 5467 498 55967 4731 10873 4702 521 728294 1738 513 1353 54205 8803 7385 518	SDHB ETFDH NDUFA10 NDUFV2 SLC25A27 SLC25A14 DMAC2L SDHA PDK1 ETFB ATP5MC2 NDUFA1 ME1 COX14 SLC16A1 COX7C GSTZ1 NDUFA2 LDHAL6B NDUFB10 PDK3 NDUFA9 NDUFS3 UQCRC1 SCO1 COX7B COX20 SLC16A3 VDAC1 PDHA1 NDUFB7 NDUFS2 NDUFA5 NDUFB5 ATP5F1B HAGH NDUFC2 COX4I1 NDUFB1 UQCRQ SDHC ATP5PF TACO1 NDUFAF7 ATP5MF ACAD9 UQCR11 COX5B ATP5MC1 COX6A1 NDUFAF2 PPARD ATP5F1A NDUFA12 NDUFV3 ME3 NDUFA8 ATP5ME D2HGDH DLD A…
REACTOME_TRANSLATION	2.44236e-05	0.00130994	0.405241	1.70193	0	273	6134 54460 6160 1974 10352 6135 6729 1973 8565 84340 6146 51520 6167 54998 8893 51023 8668 10573 6142 3035 29104 10667 1965 124454 6166 6234 65080 23438 23107 5859 6165 6728 6231 6206 85476 54534 64949 80222 6203 1650 60488 6128 124995 10056 2107 1975 51065 6133 51121 92259 25873 92399 79590 10240 5018 6164 9255 6141 6159 1915 79731 7818 7453 64983 28973 7284	RPL10 MRPS21 RPL31 EIF4A2 WARS2 RPL11 SRP54 EIF4A1 YARS GFM2 RPL22 LARS RPL37 AURKAIP1 EIF2B5 MRPS18C EIF3I MRPL28 RPL18A HARS N6AMT1 FARS2 EIF2S1 EARS2 RPL36AL RPS28 MRPL44 HARS2 MRPS27 QARS RPL35A SRP19 RPS26 RPS12 GFM1 MRPL50 MRPS26 TARS2 RPS9 DDOST MRPS35 RPL6 MRPL10 FARSB ETF1 EIF4B RPS27L RPL9 RPL26L1 MRPS36 RPL36 MRRF MRPL24 MRPS31 OXA1L RPL34 AIMP1 RPL18 RPL29 EEF1A1 NARS2 DAP3 WARS MRPL3…
NABA_SECRETED_FACTORS	3.3661e-05	0.00172722	-0.424346	-1.74911	1	303	5473 6374 25975 6372 3569 7474 353500 3624 6355 3576 6423 685 3553 6424 6373 4283 6362 2069 1437 23452 7472 56034 7042 10673 140862 3627 6387 3082 6347 6279 6375 3054 10563 11167 11172 3589 2250 3592 656 55801 2252 6356 7482 10220 339479 2920 2255 6283 3440 5197 84466 6357 3593 5154 3444 126638 7124 375567 3552 5196 3445 7423 1489 5008 2660 147372 3439 151449 5623 6285 3084 388698 11009 374 6366 …	PPBP CXCL5 EGFL6 CXCL6 IL6 WNT5A BMP8A INHBA CCL8 CXCL8 SFRP2 BTC IL1B SFRP4 CXCL11 CXCL9 CCL18 EREG CSF2 ANGPTL2 WNT2 PDGFC TGFB2 TNFSF13B ISM1 CXCL10 CXCL12 HGF CCL2 S100A8 XCL1 HCFC1 CXCL13 FSTL1 INSL6 IL11 FGF5 IL12A BMP8B IL26 FGF7 CCL11 WNT2B GDF11 BRINP3 CXCL2 FGF10 S100A12 IFNA2 PF4V1 MEGF10 CCL13 IL12B PDGFA IFNA7 RPTN TNF VWC2 IL1A PF4 IFNA8 VEGFB CTF1 OSM MSTN CCBE1 IFNA1 GDF7 PSPN S10…
REACTOME_CLASS_A_1_RHODOPSIN_LIKE_RECEPTORS	3.37747e-05	0.00172722	-0.396169	-1.62702	1	293	5473 6374 6372 3576 60675 2925 1230 2359 6373 1813 4283 1909 51083 3627 728 552 6387 9890 4935 2922 6375 183 2357 51554 5737 10563 2832 5031 3356 2149 1902 2920 5733 3579 27334 5539 1908 718 6357 1814 3351 5660 2358 4828 5196 185 1812 128674 27198 59350 122042 719 6366 5443 4988 3360 56670 4986 53829 2919 4160 5697 4829 7253 83551 1081 9294 58191	PPBP CXCL5 CXCL6 CXCL8 PROK2 GRPR CCR1 FPR3 CXCL11 DRD2 CXCL9 EDNRA GAL CXCL10 C5AR1 AVPR1A CXCL12 PLPPR4 GPR143 GRP XCL1 AGT FPR1 ACKR4 PTGFR CXCL13 NPBWR2 P2RY6 HTR2A F2R LPAR1 CXCL2 PTGER3 CXCR2 P2RY10 PPY EDN3 C3 CCL13 DRD3 HTR1B PSAP FPR2 NMB PF4 AGTR1 DRD1 PROKR2 HCAR1 RXFP1 RXFP2 C3AR1 CCL21 POMC OPRM1 HTR4 SUCNR1 OPRK1 P2RY13 CXCL1 MC4R PYY NMBR TSHR TAAR8 CGA S1PR2 CXCL16
REACTOME_SIGNALING_BY_MET	3.60698e-05	0.00180267	-0.564607	-1.94308	1	76	1277 2335 1278 1289 1290 1281 3908 50509 1301 3082 64759 1280 2885 26018	COL1A1 FN1 COL1A2 COL5A1 COL5A2 COL3A1 LAMA2 COL5A3 COL11A1 HGF TNS3 COL2A1 GRB2 LRIG1
REACTOME_RESPIRATORY_ELECTRON_TRANSPORT	4.49964e-05	0.00219882	0.525009	1.89259	1	86	6390 2110 4705 4729 6389 2109 4694 84987 1350 4695 4716 4704 4722 7384 6341 1349 116228 4713 4720 4698 4711 4718 1327 4707 27089 6391 51204 55471 28976 10975 1329 1337 91942 55967 4731 4702	SDHB ETFDH NDUFA10 NDUFV2 SDHA ETFB NDUFA1 COX14 COX7C NDUFA2 NDUFB10 NDUFA9 NDUFS3 UQCRC1 SCO1 COX7B COX20 NDUFB7 NDUFS2 NDUFA5 NDUFB5 NDUFC2 COX4I1 NDUFB1 UQCRQ SDHC TACO1 NDUFAF7 ACAD9 UQCR11 COX5B COX6A1 NDUFAF2 NDUFA12 NDUFV3 NDUFA8
REACTOME_GPCR_LIGAND_BINDING	4.93843e-05	0.00236079	-0.375849	-1.59233	2	411	5473 6374 2786 6372 7474 3576 60675 2925 1230 2359 10266 6373 1813 4283 2918 1909 7472 11211 51083 3627 728 552 6387 9890 4935 2778 2922 6375 183 2357 51554 5737 10563 2832 5031 10203 7482 3356 84658 2149 1902 2920 5733 3579 27334 5539 5741 1908 718 6357 133 1814 30817 3351 5660 5744 2358 4828 5196 185 2791 1812 10268 128674 27198 59350 122042 719 1395 3375 6366 5443 4988 3360 56670 4986 53829 29…	PPBP CXCL5 GNG4 CXCL6 WNT5A CXCL8 PROK2 GRPR CCR1 FPR3 RAMP2 CXCL11 DRD2 CXCL9 GRM8 EDNRA WNT2 FZD10 GAL CXCL10 C5AR1 AVPR1A CXCL12 PLPPR4 GPR143 GNAS GRP XCL1 AGT FPR1 ACKR4 PTGFR CXCL13 NPBWR2 P2RY6 CALCRL WNT2B HTR2A ADGRE3 F2R LPAR1 CXCL2 PTGER3 CXCR2 P2RY10 PPY PTH EDN3 C3 CCL13 ADM DRD3 ADGRE2 HTR1B PSAP PTHLH FPR2 NMB PF4 AGTR1 GNG11 DRD1 RAMP3 PROKR2 HCAR1 RXFP1 RXFP2 C3AR1 CRHR2 IAPP CCL…
PID_UPA_UPAR_PATHWAY	5.52374e-05	0.00255166	-0.65114	-1.98965	2	40	2335 2359 1956 4321 5328 3082 2357 3678 4318 5159 4314 5054 2358	FN1 FPR3 EGFR MMP12 PLAU HGF FPR1 ITGA5 MMP9 PDGFRB MMP3 SERPINE1 FPR2
REACTOME_ACTIVATION_OF_MATRIX_METALLOPROTEINASES	5.56979e-05	0.00255166	-0.688087	-1.99399	2	31	4313 1515 1513 4312 4323 7077 4318 5045 4314 80781 4317 50859	MMP2 CTSV CTSK MMP1 MMP14 TIMP2 MMP9 FURIN MMP3 COL18A1 MMP8 SPOCK3
PID_INTEGRIN_A4B1_PATHWAY	7.41647e-05	0.00328319	-0.667588	-1.94752	3	32	2335 6696 7058 7057 975 5786 5567 7412	FN1 SPP1 THBS2 THBS1 CD81 PTPRA PRKACB VCAM1
REACTOME_SCAVENGING_BY_CLASS_A_RECEPTORS	7.46519e-05	0.00328319	-0.786214	-2.04099	3	19	1277 1278 1281 1282 1284 4481 2495	COL1A1 COL1A2 COL3A1 COL4A1 COL4A2 MSR1 FTH1
REACTOME_PLATELET_ACTIVATION_SIGNALING_AND_AGGREGATION	8.5008e-05	0.00366534	-0.404716	-1.6365	4	250	5473 1277 2786 2335 6678 1278 3937 7057 3671 7078 2207 5099 710 26090 5341 7042 29106 5552 10630 3082 3920 2885 5588 5919 2149 2770 391 54518 10451 5175 948 146850 5154 8503 7018 5660 5880 22915 3700 9162 5054 10257 135228 5196 2791 7423 2811 1445 3959 5581 2244 51206 3708 2157 88 2162 813 11069 7222 7225 1950 7410 5894 308 213 7076 27154	PPBP COL1A1 GNG4 FN1 SPARC COL1A2 LCP2 THBS1 ISLR TIMP3 FCER1G PCDH7 SERPING1 ABHD12 PLEK TGFB2 SCG3 SRGN PDPN HGF LAMP2 GRB2 PRKCQ RARRES2 F2R GNAI1 RHOG APBB1IP VAV3 PECAM1 CD36 PIK3R6 PDGFA PIK3R3 TF PSAP RAC2 MMRN1 ITIH4 DGKI SERPINE1 ABCC4 CD109 PF4 GNG11 VEGFB GP1BA CSK LGALS3BP PRKCE FGB GP6 ITPR1 F8 ACTN2 F13A1 CALU RAPGEF4 TRPC3 TRPC6 EGF VAV2 RAF1 ANXA5 ALB TIMP1 BRPF3
NABA_BASEMENT_MEMBRANES	9.20624e-05	0.00389318	-0.64077	-1.95797	4	40	1293 1306 3908 1285 1282 1286 1284 22795 1291 83872 22854 84628 4811 80781 255743 7399	COL6A3 COL15A1 LAMA2 COL4A3 COL4A1 COL4A4 COL4A2 NID2 COL6A1 HMCN1 NTNG1 NTNG2 NID1 COL18A1 NPNT USH2A
KEGG_HEMATOPOIETIC_CELL_LINEAGE	0.000108434	0.004499	-0.528632	-1.83235	5	80	3569 3553 1436 1437 947 1380 951 1441 3589 3123 945 916 1438 909 4311 3678 948 3672 7124 1378 920 3552 926 2811 3559 910 917 1791 3676 966	IL6 IL1B CSF1R CSF2 CD34 CR2 CD37 CSF3R IL11 HLA-DRB1 CD33 CD3E CSF2RA CD1A MME ITGA5 CD36 ITGA1 TNF CR1 CD4 IL1A CD8B GP1BA IL2RA CD1B CD3G DNTT ITGA4 CD59
KEGG_TYPE_I_DIABETES_MELLITUS	0.000110713	0.00450849	-0.64795	-1.93929	5	36	1363 3553 942 3109 3002 3592 3115 3123 941 3593 7124 3552 3113 940 3119 3111 2572 3558	CPE IL1B CD86 HLA-DMB GZMB IL12A HLA-DPB1 HLA-DRB1 CD80 IL12B TNF IL1A HLA-DPA1 CD28 HLA-DQB1 HLA-DOA GAD2 IL2
NABA_ECM_REGULATORS	0.0001544	0.00617321	-0.403487	-1.61402	8	226	4015 4313 81792 23213 1515 1513 9509 871 7078 1512 7052 710 4312 4321 5055 5328 4017 80760 8530 4323 55959 51156 5654 183 7077 1514 2155 94031 8722 1508 5476 8728 56975 6318 4318 4016 4314 5351 3700 4018 5054 135228 11174 55239 4317 2165 2515 8038 144568 84171 7092 27299 6906 11096 1370 9313	LOX MMP2 ADAMTS12 SULF1 CTSV CTSK ADAMTS2 SERPINH1 TIMP3 CTSH TGM2 SERPING1 MMP1 MMP12 SERPINB2 PLAU LOXL2 ITIH5 CST7 MMP14 SULF2 SERPINA10 HTRA1 AGT TIMP2 CTSL F7 HTRA3 CTSF CTSB CTSA ADAM19 FAM20C SERPINB4 MMP9 LOXL1 MMP3 PLOD1 ITIH4 LPA SERPINE1 CD109 ADAMTS6 OGFOD1 MMP8 F13B ADAM2 ADAM12 A2ML1 LOXL4 TLL1 ADAMDEC1 SERPINA7 ADAMTS5 CPN2 MMP20
REACTOME_HEMOSTASIS	0.000175385	0.00688701	-0.326984	-1.42441	10	584	5473 1277 2786 2335 10461 5026 6678 1278 2982 3937 55083 4973 7057 3671 7078 2983 30845 140885 2207 5099 710 4312 26090 5341 7042 29106 6401 5055 5552 10630 5136 5328 6383 3082 2268 10019 1088 3779 9493 5547 2778 2155 3920 2885 5588 5567 3798 5919 6402 57126 2149 2770 84617 10335 7846 391 3440 5197 8832 54518 3678 10451 5175 54210 948 146850 5154 8503 3672 3444 972 7018 25942 5660 5880 6385 22915…	PPBP COL1A1 GNG4 FN1 MERTK P2RX5 SPARC COL1A2 GUCY1A1 LCP2 KIF26B OLR1 THBS1 ISLR TIMP3 GUCY1B1 EHD3 SIRPA FCER1G PCDH7 SERPING1 MMP1 ABHD12 PLEK TGFB2 SCG3 SELE SERPINB2 SRGN PDPN PDE1A PLAU SDC2 HGF FGR SH2B3 CEACAM8 KCNMB1 KIF23 PRCP GNAS F7 LAMP2 GRB2 PRKCQ PRKACB KIF5A RARRES2 SELL CD177 F2R GNAI1 TUBB6 MRVI1 TUBA1A RHOG IFNA2 PF4V1 CD84 APBB1IP ITGA5 VAV3 PECAM1 TREM1 CD36 PIK3R6 PDGFA PIK3…
KEGG_TOLL_LIKE_RECEPTOR_SIGNALING_PATHWAY	0.00018008	0.00694728	-0.503065	-1.78383	9	92	6696 3569 1513 3576 3553 10000 6373 4283 942 7096 3627 7097 8772 23643 3592 3551 3440 941 3593 51311 8503 3444 7124 5603 3445	SPP1 IL6 CTSK CXCL8 IL1B AKT3 CXCL11 CXCL9 CD86 TLR1 CXCL10 TLR2 FADD LY96 IL12A IKBKB IFNA2 CD80 IL12B TLR8 PIK3R3 IFNA7 TNF MAPK13 IFNA8
BIOCARTA_DSP_PATHWAY	0.000212857	0.0080702	0.876141	1.91842	9	9	1848 1846 5599	DUSP6 DUSP4 MAPK8
PID_FRA_PATHWAY	0.000258331	0.00962831	-0.636586	-1.90528	13	36	1278 4313 3569 3576 1634 4312 5328 6347 4773 3162 4318	COL1A2 MMP2 IL6 CXCL8 DCN MMP1 PLAU CCL2 NFATC2 HMOX1 MMP9
REACTOME_BINDING_AND_UPTAKE_OF_LIGANDS_BY_SCAVENGER_RECEPTORS	0.000276279	0.0101256	-0.619926	-1.88522	14	39	1277 6678 1278 1281 1282 1284 4481 2495 10525 948 81035 9332	COL1A1 SPARC COL1A2 COL3A1 COL4A1 COL4A2 MSR1 FTH1 HYOU1 CD36 COLEC12 CD163
REACTOME_EUKARYOTIC_TRANSLATION_INITIATION	0.000319292	0.0115102	0.461893	1.73413	13	112	6134 6160 1974 6135 1973 6146 6167 8893 8668 6142 1965 6166 6234 6165 6231 6206 6203 6128 1975 51065 6133 51121 25873 6164 6141 6159	RPL10 RPL31 EIF4A2 RPL11 EIF4A1 RPL22 RPL37 EIF2B5 EIF3I RPL18A EIF2S1 RPL36AL RPS28 RPL35A RPS26 RPS12 RPS9 RPL6 EIF4B RPS27L RPL9 RPL26L1 RPL36 RPL34 RPL18 RPL29
REACTOME_BIOLOGICAL_OXIDATIONS	0.000377974	0.0134059	0.406105	1.62764	15	182	1562 1577 6819 285440 9060 4258 4835 6916 1559 874 9 64816 2941 8529 373156 66002 4129 1576 8824 2052 120227 29104 2954 7366 51302 4128 8459 216 8574 27284 51000 91703 4051 23169 1573 22977 119391 27306 6820 6799 10327 4144 2232 10499 217 116285 92292 1800 84836 55347 1583 54905 10861 57834 126410 55748	CYP2C18 CYP3A5 SULT1C2 CYP4V2 PAPSS2 MGST2 NQO2 TBXAS1 CYP2C9 CBR3 NAT1 CYP3A43 GSTA4 CYP4F2 GSTK1 CYP4F12 MAOB CYP3A4 CES2 EPHX1 CYP2R1 N6AMT1 GSTZ1 UGT2B15 CYP39A1 MAOA TPST2 ALDH1A1 AKR7A2 SULT1B1 SLC35B3 ACY3 CYP4F3 SLC35D1 CYP2J2 AKR7A3 GSTO2 HPGDS SULT2B1 SULT1A2 AKR1A1 MAT2A FDXR NCOA2 ALDH2 ACSM1 GLYATL1 DPEP1 ABHD14B ABHD10 CYP11A1 CYP2W1 SLC26A1 CYP4F11 CYP4F22 CNDP2
REACTOME_INTERLEUKIN_4_AND_INTERLEUKIN_13_SIGNALING	0.000392948	0.0137158	-0.475902	-1.72679	21	107	2335 1278 4313 7291 4692 3569 3576 3553 4312 6095 3082 6347 7431 3592 6356 3162 948 3593 4318 7412 4314 7124 4609 3552 3717 5008 9655 3598 5743 3605 3586 5443 4988 2162 3383 6367 6774 2247 3718	FN1 COL1A2 MMP2 TWIST1 NDN IL6 CXCL8 IL1B MMP1 RORA HGF CCL2 VIM IL12A CCL11 HMOX1 CD36 IL12B MMP9 VCAM1 MMP3 TNF MYC IL1A JAK2 OSM SOCS5 IL13RA2 PTGS2 IL17A IL10 POMC OPRM1 F13A1 ICAM1 CCL22 STAT3 FGF2 JAK3
REACTOME_ADAPTIVE_IMMUNE_SYSTEM	0.00040606	0.0138563	-0.3117	-1.37532	25	701	1277 7220 1278 1515 3937 1513 150726 1512 1281 51088 2213 10000 7305 975 154214 2533 7325 9902 22954 10288 942 4591 7096 947 51191 146722 89890 4773 1280 3903 642 9976 4734 57761 11126 4688 1536 7097 55740 9493 1514 374383 3109 5817 80176 2885 5588 8722 1508 5476 140735 55585 23643 5567 10870 3115 3123 3798 945 6402 3551 916 283807 9040 89790 84617 11065 146894 7846 909 54210 718 948 10225 941 25…	COL1A1 TRPC1 COL1A2 CTSV LCP2 CTSK FBXO41 CTSH COL3A1 KLHL5 FCGR2B AKT3 TYROBP CD81 RNF217 FYB1 UBE2E2 MRC2 TRIM32 LILRB2 CD86 TRIM37 TLR1 CD34 HERC5 CD300LF KBTBD6 NFATC2 COL2A1 LAIR1 BLMH CLEC2B NEDD4 TRIB3 CD160 NCF2 CYBB TLR2 ENAH KIF23 CTSL NCR3LG1 HLA-DMB PVR SPSB1 GRB2 PRKCQ CTSF CTSB CTSA DYNLL2 UBE2Q1 LY96 PRKACB HCST HLA-DPB1 HLA-DRB1 KIF5A CD33 SELL IKBKB CD3E FBXL22 UBE2M SIGLEC10 TUB…
KEGG_GRAFT_VERSUS_HOST_DISEASE	0.000409577	0.0138563	-0.663288	-1.89361	21	29	3569 3553 942 3109 3002 3115 3123 941 7124 3552 3113 940 3119 3111 3558	IL6 IL1B CD86 HLA-DMB GZMB HLA-DPB1 HLA-DRB1 CD80 TNF IL1A HLA-DPA1 CD28 HLA-DQB1 HLA-DOA IL2
PID_LYMPH_ANGIOGENESIS_PATHWAY	0.000428393	0.0141472	-0.689954	-1.90866	22	25	1277 2335 1278 2885 3678 3672	COL1A1 FN1 COL1A2 GRB2 ITGA5 ITGA1
KEGG_LINOLEIC_ACID_METABOLISM	0.000431044	0.0141472	0.706473	1.97202	19	24	1562 1577 57016 8399 1559 5321 64816 1576 64600 1573	CYP2C18 CYP3A5 AKR1B10 PLA2G10 CYP2C9 PLA2G4A CYP3A43 CYP3A4 PLA2G2F CYP2J2
REACTOME_DERMATAN_SULFATE_BIOSYNTHESIS	0.000452088	0.0146197	-0.827852	-1.87548	23	11	1462 633 1634 113189 92126 29940	VCAN BGN DCN CHST14 DSEL DSE
PID_INTEGRIN_A9B1_PATHWAY	0.000614651	0.0195887	-0.683378	-1.89047	32	25	2335 6696 7052 1437 3371 1438 7412 2515 8038 3772 2162	FN1 SPP1 TGM2 CSF2 TNC CSF2RA VCAM1 ADAM2 ADAM12 KCNJ15 F13A1
REACTOME_RESPONSE_TO_ELEVATED_PLATELET_CYTOSOLIC_CA2PLUS	0.000655877	0.0204446	-0.437814	-1.62799	36	127	5473 2335 6678 7057 3671 7078 5099 710 5341 7042 29106 5552 3082 3920 5919 5175 948 5154 7018 5660 22915 3700 5054 10257 135228 5196 7423 3959 2244 2157 88 2162 813 1950 308 213 7076 27154 6814	PPBP FN1 SPARC THBS1 ISLR TIMP3 PCDH7 SERPING1 PLEK TGFB2 SCG3 SRGN HGF LAMP2 RARRES2 PECAM1 CD36 PDGFA TF PSAP MMRN1 ITIH4 SERPINE1 ABCC4 CD109 PF4 VEGFB LGALS3BP FGB F8 ACTN2 F13A1 CALU EGF ANXA5 ALB TIMP1 BRPF3 STXBP3
BIOCARTA_RECK_PATHWAY	0.000660103	0.0204446	-0.846477	-1.82026	34	9	4313 7078 4323 7077 8434 4318	MMP2 TIMP3 MMP14 TIMP2 RECK MMP9
REACTOME_CHONDROITIN_SULFATE_BIOSYNTHESIS	0.000708506	0.0216389	-0.717518	-1.88597	37	20	1462 633 51363 1634 22856 83539 56548 55790 10675 54480	VCAN BGN CHST15 DCN CHSY1 CHST9 CHST7 CSGALNACT1 CSPG5 CHPF2
REACTOME_DEFECTIVE_CHST14_CAUSES_EDS_MUSCULOCONTRACTURAL_TYPE	0.000718635	0.0216477	-0.864732	-1.80171	37	8	1462 633 1634 113189	VCAN BGN DCN CHST14
REACTOME_NONSENSE_MEDIATED_DECAY_NMD	0.000750682	0.0223074	0.446773	1.66821	32	108	6134 5520 6160 6135 55629 6146 6167 65110 5515 6142 6166 6234 6165 6231 6206 6203 6128 2107 51065 6133 51121 25873 9939 6164 6141 6159	RPL10 PPP2R2A RPL31 RPL11 PNRC2 RPL22 RPL37 UPF3A PPP2CA RPL18A RPL36AL RPS28 RPL35A RPS26 RPS12 RPS9 RPL6 ETF1 RPS27L RPL9 RPL26L1 RPL36 RBM8A RPL34 RPL18 RPL29
KEGG_LEISHMANIA_INFECTION	0.000763068	0.0223731	-0.52753	-1.75219	41	62	3553 2215 7042 4688 7097 3109 3592 3115 3123 718 3593 2002 7124 1378 5603 3552 3717 5743 3113 4792 3586 3676 3119 6885 3111	IL1B FCGR3B TGFB2 NCF2 TLR2 HLA-DMB IL12A HLA-DPB1 HLA-DRB1 C3 IL12B ELK1 TNF CR1 MAPK13 IL1A JAK2 PTGS2 HLA-DPA1 NFKBIA IL10 ITGA4 HLA-DQB1 MAP3K7 HLA-DOA
REACTOME_RUNX1_REGULATES_TRANSCRIPTION_OF_GENES_INVOLVED_IN_DIFFERENTIATION_OF_KERATINOCYTES	0.000869927	0.0251707	-0.862517	-1.79709	45	8	1515 1513 1514	CTSV CTSK CTSL
KEGG_ALZHEIMERS_DISEASE	0.000929606	0.0265481	0.410176	1.60501	39	151	25825 6622 6390 2906 4705 4729 6389 517 4694 2776 840 1350 4695 4716 824 489 4704 5663 4722 842 7384 317 1349 805 351 2904 4713 355 4720 4698 4711 506 5533 4718 841 1327 4707 56901 27089 5331 6391 522 84701 836 1347 10975 1329 516 1337	BACE2 SNCA SDHB GRIN2D NDUFA10 NDUFV2 SDHA ATP5MC2 NDUFA1 GNAQ CASP7 COX7C NDUFA2 NDUFB10 CAPN2 ATP2A3 NDUFA9 PSEN1 NDUFS3 CASP9 UQCRC1 APAF1 COX7B CALM2 APP GRIN2B NDUFB7 FAS NDUFS2 NDUFA5 NDUFB5 ATP5F1B PPP3CC NDUFC2 CASP8 COX4I1 NDUFB1 NDUFA4L2 UQCRQ PLCB3 SDHC ATP5PF COX4I2 CASP3 COX7A2 UQCR11 COX5B ATP5MC1 COX6A1
KEGG_OXIDATIVE_PHOSPHORYLATION	0.00111752	0.0315055	0.435221	1.63399	48	112	6390 4705 4729 6389 517 4694 1350 4695 10063 4716 64077 4704 4722 7384 51382 1349 1355 4713 4720 4698 4711 506 4718 1327 4707 56901 27089 6391 1352 10312 522 84701 1347 9551 10975 1329 516 1337 9550 498 495 4731 23545 4702 521 513 526 1353 27068 7385 518 1537 125965 4710	SDHB NDUFA10 NDUFV2 SDHA ATP5MC2 NDUFA1 COX7C NDUFA2 COX17 NDUFB10 LHPP NDUFA9 NDUFS3 UQCRC1 ATP6V1D COX7B COX15 NDUFB7 NDUFS2 NDUFA5 NDUFB5 ATP5F1B NDUFC2 COX4I1 NDUFB1 NDUFA4L2 UQCRQ SDHC COX10 TCIRG1 ATP5PF COX4I2 COX7A2 ATP5MF UQCR11 COX5B ATP5MC1 COX6A1 ATP6V1G1 ATP5F1A ATP4A NDUFV3 ATP6V0A2 NDUFA8 ATP5ME ATP5F1D ATP6V1B2 COX11 PPA2 UQCRC2 ATP5MC3 CYC1 COX6B2 NDUFB4
REACTOME_MAPK_TARGETS_NUCLEAR_EVENTS_MEDIATED_BY_MAP_KINASES	0.00119202	0.0331805	0.62573	1.85307	54	31	1848 1846 5601 5599 6195 5515 2353 5598 51231	DUSP6 DUSP4 MAPK9 MAPK8 RPS6KA1 PPP2CA FOS MAPK7 VRK3
REACTOME_INNATE_IMMUNE_SYSTEM	0.00130485	0.035867	-0.286421	-1.28792	85	952	5473 10810 7130 644150 23601 1515 3937 4973 1513 4332 1671 51816 1512 713 140885 2207 3553 80301 2215 7305 710 975 245973 3614 11031 22954 10288 7096 51411 24145 6556 51191 7128 63916 728 5328 10326 2268 22918 6279 4773 1088 3903 1380 6036 716 4688 11213 1536 7097 53831 5547 90423 714 10071 8772 79930 4644 2357 7077 1514 3920 2885 5588 10152 1116 9450 1508 5476 23643 2495 5567 64135 57506 23191 7…	PPBP WASF3 TNFAIP6 WIPF3 CLEC5A CTSV LCP2 OLR1 CTSK MNDA DEFA6 ADA2 CTSH C1QB SIRPA FCER1G IL1B PLEKHO2 FCGR3B TYROBP SERPING1 CD81 ATP6V1C2 IMPDH1 RAB31 TRIM32 LILRB2 TLR1 BIN2 PANX1 SLC11A1 HERC5 TNFAIP3 ELMO2 C5AR1 PLAU SIRPB1 FGR CD93 S100A8 NFATC2 CEACAM8 LAIR1 CR2 RNASE2 C1S NCF2 IRAK3 CYBB TLR2 GPR84 PRCP ATP6V1E2 C1QC MUC12 FADD DOK3 MYO5A FPR1 TIMP2 CTSL LAMP2 GRB2 PRKCQ ABI2 CHI3L1 LY86…
REACTOME_INTRA_GOLGI_AND_RETROGRADE_GOLGI_TO_ER_TRAFFIC	0.00144406	0.0392036	0.378013	1.52547	60	192	22836 8774 7280 400 83548 23303 26286 832 5321 9266 10540 113220 9648 1314 64147 57589 55605 11015 7278 377 54732 22820 9341 11127 29127 10671 9827 53407 79861 10121 57511 26958 10226 3831 25782 60560 10972 11316 9554 55860 51594 7277 22931 122830 22818 3832 1778 7110 84790 51164 10905 55582 2800 56894 9265 91949 23095 84516 11311 55850 11258 1783 3835 9276 8655	RHOBTB3 NAPG TUBB2A ARL1 COG3 KIF13B ARFGAP3 CAPZB PLA2G4A CYTH2 DCTN2 KIF12 GCC2 COPA KIF9 RIC1 KIF21A KDELR3 TUBA3C ARF3 TMED9 COPG1 VAMP3 KIF3A RACGAP1 DCTN6 RGP1 STX18 TUBAL3 ACTR1A COG6 COPG2 PLIN3 KLC1 RAB3GAP2 NAA35 TMED10 COPE SEC22B ACTR10 NBAS TUBA4A RAB18 NAA30 COPZ1 KIF11 DYNC1H1 TMF1 TUBA1C DCTN4 MAN1A2 KIF27 GOLGA1 AGPAT3 CYTH3 COG7 KIF1B DCTN5 VPS45 USE1 DCTN3 DYNC1LI2 KIF22 COPB2 …
REACTOME_SELENOAMINO_ACID_METABOLISM	0.00150136	0.0402622	0.434752	1.62332	65	108	6134 6160 9060 6135 6146 51520 6167 6142 51091 6166 6234 5859 6165 6231 6206 6203 6128 2936 51065 6133 51121 25873 6164 9255 6141 6159 4143	RPL10 RPL31 PAPSS2 RPL11 RPL22 LARS RPL37 RPL18A SEPSECS RPL36AL RPS28 QARS RPL35A RPS26 RPS12 RPS9 RPL6 GSR RPS27L RPL9 RPL26L1 RPL36 RPL34 AIMP1 RPL18 RPL29 MAT1A
REACTOME_METABOLISM_OF_RNA	0.00152186	0.0403202	0.290752	1.31375	55	628	6134 5520 6160 1974 130916 2967 6135 57721 25949 10236 9924 8487 1973 9984 55629 152992 8780 5094 8086 6146 6430 96764 6167 65110 5515 6142 54974 5430 54920 55687 1022 10436 7538 6166 6234 5684 10772 54960 55644 3181 10250 9883 2962 5694 25804 6829 56339 27316 5394 1454 1655 26097 57570 11338 79023 3192 5437 84135 3187 90459 6434 27042 63892 54881 134637 5700 6165 9652 6231 54931 80324 339487 620…	RPL10 PPP2R2A RPL31 EIF4A2 MTERF4 GTF2H3 RPL11 METTL14 SYF2 HNRNPR PAN2 GEMIN2 EIF4A1 THOC1 PNRC2 TRMT44 RIOK3 PCBP2 AAAS RPL22 SRSF5 TGS1 RPL37 UPF3A PPP2CA RPL18A THG1L POLR2A DUS2 TRMU CDK7 EMG1 ZFP36 RPL36AL RPS28 PSMA3 SRSF10 GEMIN8 OSGEP HNRNPA2B1 SRRM1 POM121 GTF2F1 PSMB6 LSM4 SUPT5H METTL3 RBMX EXOSC10 CSNK1E DDX5 CHTOP TRMT5 U2AF2 NUP37 HNRNPU POLR2H UTP15 HNRNPH1 ERI1 TRA2B UTP25 THADA …
REACTOME_SIGNALING_BY_GPCR	0.00163494	0.0427896	-0.292542	-1.3022	105	805	5473 6374 2786 6372 7474 5139 3576 60675 2925 1230 65055 2359 10000 1956 10266 6373 1813 4283 2918 1909 26090 7472 11211 29967 51083 23236 5136 3627 728 552 6383 6387 9890 4935 81285 53831 2778 2922 6375 183 2357 51554 5737 2885 10563 2832 5588 5031 64407 5567 10082 10287 10203 4023 111 5332 7482 6295 3356 84658 2149 2770 1902 2920 9828 8997 5733 3579 27334 2986 5539 5741 10451 1908 718 6357 1468…	PPBP CXCL5 GNG4 CXCL6 WNT5A PDE3A CXCL8 PROK2 GRPR CCR1 REEP1 FPR3 AKT3 EGFR RAMP2 CXCL11 DRD2 CXCL9 GRM8 EDNRA ABHD12 WNT2 FZD10 LRP12 GAL PLCB1 PDE1A CXCL10 C5AR1 AVPR1A SDC2 CXCL12 PLPPR4 GPR143 OR51E2 GPR84 GNAS GRP XCL1 AGT FPR1 ACKR4 PTGFR GRB2 CXCL13 NPBWR2 PRKCQ P2RY6 RGS18 PRKACB GPC6 RGS19 CALCRL LPL ADCY5 PLCB4 WNT2B SAG HTR2A ADGRE3 F2R GNAI1 LPAR1 CXCL2 ARHGEF17 KALRN PTGER3 CXCR2 P2…
REACTOME_DISEASES_ASSOCIATED_WITH_GLYCOSAMINOGLYCAN_METABOLISM	0.00165399	0.0427896	-0.577784	-1.77507	89	41	1462 633 1634 113189 4060 6383 22856 1836 2132 10082 6385 176 10675 11081	VCAN BGN DCN CHST14 LUM SDC2 CHSY1 SLC26A2 EXT2 GPC6 SDC4 ACAN CSPG5 KERA
REACTOME_ELASTIC_FIBRE_FORMATION	0.00168969	0.0432049	-0.568289	-1.76337	91	43	2335 4015 2200 10516 7042 30008 4237 4017 4052 2192 4053 2202 3678 4016 5045 2006 4239 8076 2201 84171	FN1 LOX FBN1 FBLN5 TGFB2 EFEMP2 MFAP2 LOXL2 LTBP1 FBLN1 LTBP2 EFEMP1 ITGA5 LOXL1 FURIN ELN MFAP4 MFAP5 FBN2 LOXL4
KEGG_RIBOSOME	0.00185811	0.0469654	0.46433	1.6541	82	80	6134 6160 6135 6146 6167 6142 6166 6234 6165 6231 6206 6203 6128 51065 6133 51121 25873 6164 6141 6159 6222 6233 6122	RPL10 RPL31 RPL11 RPL22 RPL37 RPL18A RPL36AL RPS28 RPL35A RPS26 RPS12 RPS9 RPL6 RPS27L RPL9 RPL26L1 RPL36 RPL34 RPL18 RPL29 RPS18 RPS27A RPL3
REACTOME_PLATELET_ADHESION_TO_EXPOSED_COLLAGEN	0.00189476	0.0472364	-0.754016	-1.81717	100	14	1277 1278 2207 3672 2811 51206	COL1A1 COL1A2 FCER1G ITGA1 GP1BA GP6
REACTOME_ANCHORING_FIBRIL_FORMATION	0.0019118	0.0472364	-0.737414	-1.80775	101	15	1277 1278 1285 1282 1286 1284	COL1A1 COL1A2 COL4A3 COL4A1 COL4A4 COL4A2
REACTOME_SIGNALING_BY_ERBB4	0.00204469	0.0497281	-0.523429	-1.70681	111	56	6678 685 1956 2069 6387 4734 2885 2560 1447 2554 2562 2566 6285 3084 1950 2567 51741	SPARC BTC EGFR EREG CXCL12 NEDD4 GRB2 GABRB1 CSN2 GABRA1 GABRB3 GABRG2 S100B NRG1 EGF GABRG3 WWOX
BIOCARTA_INFLAM_PATHWAY	0.00206746	0.0497281	-0.653233	-1.80708	110	25	3569 3576 1437 7042 3589 3123 5154 7124 920 3552 3439 3586 3456	IL6 CXCL8 CSF2 TGFB2 IL11 HLA-DRB1 PDGFA TNF CD4 IL1A IFNA1 IL10 IFNB1
REACTOME_SIGNAL_REGULATORY_PROTEIN_FAMILY_INTERACTIONS	0.00208048	0.0497281	-0.732991	-1.7969	110	15	140885 7305 2533 10326 2885	SIRPA TYROBP FYB1 SIRPB1 GRB2
REACTOME_RUNX2_REGULATES_OSTEOBLAST_DIFFERENTIATION	0.00225452	0.0533085	-0.663341	-1.79987	120	23	1277 25937 23314 23462 25925 2737 4094 25	COL1A1 WWTR1 SATB2 HEY1 ZNF521 GLI3 MAF ABL1
REACTOME_ER_TO_GOLGI_ANTEROGRADE_TRANSPORT	0.0023398	0.0546398	0.397442	1.54382	100	143	8774 7280 83548 5265 26286 832 1604 4253 10540 51128 10175 1314 7109 11015 7278 55014 377 54732 122553 22820 375056 2804 10671 11196 79861 57731 10121 57511 26958 2801 10342 10972 11316 64689 9554 55860 7277 22818 1778 84790 51164 288 91949 84516 11258 2153 1783 9276 8655 22870	NAPG TUBB2A COG3 SERPINA1 ARFGAP3 CAPZB CD55 MIA2 DCTN2 SAR1B CNIH1 COPA TRAPPC10 KDELR3 TUBA3C STX17 ARF3 TMED9 TRAPPC6B COPG1 MIA3 GOLGB1 DCTN6 SEC23IP TUBAL3 SPTBN4 ACTR1A COG6 COPG2 GOLGA2 TFG TMED10 COPE GORASP1 SEC22B ACTR10 TUBA4A COPZ1 DYNC1H1 TUBA1C DCTN4 ANK3 COG7 DCTN5 DCTN3 F5 DYNC1LI2 COPB2 DYNLL1 PPP6R1
REACTOME_G_ALPHA_I_SIGNALLING_EVENTS	0.00236888	0.0546398	-0.330149	-1.38696	142	371	5473 6374 2786 6372 3576 1230 2359 6373 1813 4283 2918 29967 51083 23236 5136 3627 728 6383 6387 2778 183 2357 10563 2832 5588 64407 5567 10082 10287 4023 111 5332 6295 2770 1902 2920 5733 3579 2986 5539 718 6357 5475 1814 3351 5660 6385 9626 2358 5196 2791	PPBP CXCL5 GNG4 CXCL6 CXCL8 CCR1 FPR3 CXCL11 DRD2 CXCL9 GRM8 LRP12 GAL PLCB1 PDE1A CXCL10 C5AR1 SDC2 CXCL12 GNAS AGT FPR1 CXCL13 NPBWR2 PRKCQ RGS18 PRKACB GPC6 RGS19 LPL ADCY5 PLCB4 SAG GNAI1 LPAR1 CXCL2 PTGER3 CXCR2 GUCY2F PPY C3 CCL13 PPEF1 DRD3 HTR1B PSAP SDC4 GUCA1C FPR2 PF4 GNG11
REACTOME_CHONDROITIN_SULFATE_DERMATAN_SULFATE_METABOLISM	0.00238536	0.0546398	-0.545606	-1.72829	129	48	1462 633 51363 1634 113189 6383 92126 22856 10082 83539 29940 56548 55790 6385 10675 54480	VCAN BGN CHST15 DCN CHST14 SDC2 DSEL CHSY1 GPC6 CHST9 DSE CHST7 CSGALNACT1 SDC4 CSPG5 CHPF2
REACTOME_DEFECTIVE_CHSY1_CAUSES_TPBS	0.0024774	0.0561629	-0.836234	-1.74233	130	8	1462 633 1634 22856	VCAN BGN DCN CHSY1
REACTOME_NEGATIVE_REGULATION_OF_MAPK_PATHWAY	0.00260445	0.0584407	0.557965	1.74516	118	40	1848 1846 4140 5527 8315 5529 5515 11221 3845	DUSP6 DUSP4 MARK3 PPP2R5C BRAP PPP2R5E PPP2CA DUSP10 KRAS
BIOCARTA_LYM_PATHWAY	0.00276222	0.0613548	-0.751101	-1.77559	146	13	3576 947 6402 5175 7412 3552 3383 3676	CXCL8 CD34 SELL PECAM1 VCAM1 IL1A ICAM1 ITGA4
KEGG_BUTANOATE_METABOLISM	0.0029042	0.0635333	0.599373	1.77502	133	31	3155 1892 57016 1962 224 35 3157 65985 217 6296 116285 5160	HMGCL ECHS1 AKR1B10 EHHADH ALDH3A2 ACADS HMGCS1 AACS ALDH2 ACSM3 ACSM1 PDHA1
REACTOME_TP53_REGULATES_TRANSCRIPTION_OF_CELL_DEATH_GENES	0.00293976	0.0635333	0.540732	1.72467	133	44	8797 23368 79370 8795 8793 7159 8738 581 665 317 355 10397	TNFRSF10A PPP1R13B BCL2L14 TNFRSF10B TNFRSF10D TP53BP2 CRADD BAX BNIP3L APAF1 FAS NDRG1
KEGG_AUTOIMMUNE_THYROID_DISEASE	0.00294697	0.0635333	-0.570606	-1.73524	159	39	942 3109 3002 3115 3123 3440 941 3444 3445 7038 3439 3113 3586 940 7253 3119 1081 3111 3443 3558	CD86 HLA-DMB GZMB HLA-DPB1 HLA-DRB1 IFNA2 CD80 IFNA7 IFNA8 TG IFNA1 HLA-DPA1 IL10 CD28 TSHR HLA-DQB1 CGA HLA-DOA IFNA6 IL2
KEGG_NEUROACTIVE_LIGAND_RECEPTOR_INTERACTION	0.00322378	0.0682701	-0.351338	-1.42566	189	259	5026 2925 2359 1813 2918 1909 2908 728 552 7068 2357 2690 5737 2832 5031 2560 10203 3356 2149 2893 1902 5733 27334 2742 2903 1138 1814 3351 2559 2565 2554 2358 2562 185 2555 1812 2566 2894 1134 59350 2898 122042 2743 1142 2899 719 1395 55584 4988 3360 4986 53829 2890 4160 4829 9248 5027 2567 7253 2913 83551 1081 9294	P2RX5 GRPR FPR3 DRD2 GRM8 EDNRA NR3C1 C5AR1 AVPR1A THRB FPR1 GHR PTGFR NPBWR2 P2RY6 GABRB1 CALCRL HTR2A F2R GRIA4 LPAR1 PTGER3 P2RY10 GLRA2 GRIN2A CHRNA5 DRD3 HTR1B GABRA6 GABRG1 GABRA1 FPR2 GABRB3 AGTR1 GABRA2 DRD1 GABRG2 GRID1 CHRNA1 RXFP1 GRIK2 RXFP2 GLRB CHRNB3 GRIK3 C3AR1 CRHR2 CHRNA9 OPRM1 HTR4 OPRK1 P2RY13 GRIA1 MC4R NMBR GPR50 P2RX7 GABRG3 TSHR GRM3 TAAR8 CGA S1PR2
REACTOME_PROPIONYL_COA_CATABOLISM	0.00322878	0.0682701	0.90774	1.69646	153	5	5096 5095 166785	PCCB PCCA MMAA
REACTOME_GP1B_IX_V_ACTIVATION_SIGNALLING	0.00331531	0.0692541	-0.773237	-1.75175	175	11	1277 1278	COL1A1 COL1A2
REACTOME_NITRIC_OXIDE_STIMULATES_GUANYLATE_CYCLASE	0.00333831	0.0692541	-0.665246	-1.76782	178	21	2982 2983 5136 3779 10335 3708 5592 5593	GUCY1A1 GUCY1B1 PDE1A KCNMB1 MRVI1 ITPR1 PRKG1 PRKG2
PID_SYNDECAN_4_PATHWAY	0.00337556	0.0693725	-0.607277	-1.74883	181	30	2335 7057 6387 3371 3678 4318 2260 6385 8038	FN1 THBS1 CXCL12 TNC ITGA5 MMP9 FGFR1 SDC4 ADAM12
PID_IL23_PATHWAY	0.00341366	0.069506	-0.578444	-1.73126	184	36	3569 3553 4283 6347 916 3593 7124 920 3717 11009 4792 3605 2919 6774	IL6 IL1B CXCL9 CCL2 CD3E IL12B TNF CD4 JAK2 IL24 NFKBIA IL17A CXCL1 STAT3
KEGG_VASCULAR_SMOOTH_MUSCLE_CONTRACTION	0.00360444	0.0727171	-0.430906	-1.5655	201	108	2982 72 2983 10266 1909 800 23236 10398 552 3779 59 2778 84647 5588 5567 10203 111 5332 10335 4638 185 369 5322 10268 5581 3708 5592	GUCY1A1 ACTG2 GUCY1B1 RAMP2 EDNRA CALD1 PLCB1 MYL9 AVPR1A KCNMB1 ACTA2 GNAS PLA2G12B PRKCQ PRKACB CALCRL ADCY5 PLCB4 MRVI1 MYLK AGTR1 ARAF PLA2G5 RAMP3 PRKCE ITPR1 PRKG1
REACTOME_EXTRA_NUCLEAR_ESTROGEN_SIGNALING	0.00365307	0.072902	-0.479012	-1.62884	201	71	2786 4313 685 10000 1956 2069 1027 2770 4318 8503 2002 4314 2791 857	GNG4 MMP2 BTC AKT3 EGFR EREG CDKN1B GNAI1 MMP9 PIK3R3 ELK1 MMP3 GNG11 CAV1
REACTOME_COPI_MEDIATED_ANTEROGRADE_TRANSPORT	0.00369711	0.072902	0.431645	1.58163	163	95	8774 7280 83548 26286 832 1604 10540 1314 11015 7278 377 54732 22820 2804 10671 79861 57731 10121 57511 26958 2801 10972 11316 64689 55860 7277 22818 1778 84790 51164 288 91949 84516 11258 1783 9276 8655	NAPG TUBB2A COG3 ARFGAP3 CAPZB CD55 DCTN2 COPA KDELR3 TUBA3C ARF3 TMED9 COPG1 GOLGB1 DCTN6 TUBAL3 SPTBN4 ACTR1A COG6 COPG2 GOLGA2 TMED10 COPE GORASP1 ACTR10 TUBA4A COPZ1 DYNC1H1 TUBA1C DCTN4 ANK3 COG7 DCTN5 DCTN3 DYNC1LI2 COPB2 DYNLL1
REACTOME_RETROGRADE_TRANSPORT_AT_THE_TRANS_GOLGI_NETWORK	0.00371306	0.072902	0.524863	1.6967	168	47	22836 8774 400 83548 9648 57589 9341 9827 57511 10226 60560 122830 7110 2800 91949	RHOBTB3 NAPG ARL1 COG3 GCC2 RIC1 VAMP3 RGP1 COG6 PLIN3 NAA35 NAA30 TMF1 GOLGA1 COG7
REACTOME_RNA_POLYMERASE_II_TRANSCRIBES_SNRNA_GENES	0.00374858	0.072948	0.471297	1.63145	167	68	22936 55174 5430 1022 25896 2962 2958 6829 5437 55756 79871 23379 1025 6908 904 2961 55197 84524 26512 7702 54973 2959 6619 8812 2963 6667 905 6877 6880 4686 23248 57117 22916 51808 6617	ELL2 INTS10 POLR2A CDK7 INTS7 GTF2F1 GTF2A2 SUPT5H POLR2H INTS9 RPAP2 ICE1 CDK9 TBP CCNT1 GTF2E2 RPRD1A ZC3H8 INTS6 ZNF143 INTS11 GTF2B SNAPC3 CCNK GTF2F2 SP1 CCNT2 TAF5 TAF9 NCBP1 RPRD2 INTS12 NCBP2 PHAX SNAPC1
REACTOME_ACYL_CHAIN_REMODELLING_OF_PE	0.00381918	0.07367	0.623888	1.77469	176	26	154141 129642 254531 8399 5321 64600 11145	MBOAT1 MBOAT2 LPCAT4 PLA2G10 PLA2G4A PLA2G2F PLAAT3
REACTOME_TYPE_I_HEMIDESMOSOME_ASSEMBLY	0.00385804	0.0737725	0.770859	1.77972	180	11	1308 3918 667 3914	COL17A1 LAMC2 DST LAMB3
KEGG_CELL_ADHESION_MOLECULES_CAMS	0.00390237	0.0737743	-0.412729	-1.52986	219	124	23705 1462 942 6401 947 6383 257194 3109 5817 8506 9369 1000 3115 9076 3123 6402 5175 941 7412 920 10666 6385 90952 926 80380 3113 3897 9019 3383 5788 4685 3676 22871 940 23562 3119 3111 1365 57502 51208 9073 83700 914 3117 1002 57555 4897 958 3684 4267 5797 6403 23308 29126 4684	CADM1 VCAN CD86 SELE CD34 SDC2 NEGR1 HLA-DMB PVR CNTNAP1 NRXN3 CDH2 HLA-DPB1 CLDN1 HLA-DRB1 SELL PECAM1 CD80 VCAM1 CD4 CD226 SDC4 ESAM CD8B PDCD1LG2 HLA-DPA1 L1CAM MPZL1 ICAM1 PTPRC NCAM2 ITGA4 NLGN1 CD28 CLDN14 HLA-DQB1 HLA-DOA CLDN3 NLGN4X CLDN18 CLDN8 JAM3 CD2 HLA-DQA1 HLA-DQA2 CDH4 NLGN2 NRCAM CD40 ITGAM CD99 PTPRM SELP ICOSLG CD274 NCAM1
KEGG_HUNTINGTONS_DISEASE	0.00392523	0.0737743	0.37596	1.48421	167	162	6390 291 4705 4729 83544 6389 517 10540 4694 2776 5430 1350 4695 581 4716 8218 5437 4704 6875 4722 842 7384 3065 317 1349 90993 7416 2904 4713 4720 4698 4711 6908 506 4718 841 1327 4707 56901 27089 5331 6391 6647 522 84701 51164 836 1347 10975 1329 516 1337	SDHB SLC25A4 NDUFA10 NDUFV2 DNAL1 SDHA ATP5MC2 DCTN2 NDUFA1 GNAQ POLR2A COX7C NDUFA2 BAX NDUFB10 CLTCL1 POLR2H NDUFA9 TAF4B NDUFS3 CASP9 UQCRC1 HDAC1 APAF1 COX7B CREB3L1 VDAC1 GRIN2B NDUFB7 NDUFS2 NDUFA5 NDUFB5 TBP ATP5F1B NDUFC2 CASP8 COX4I1 NDUFB1 NDUFA4L2 UQCRQ PLCB3 SDHC SOD1 ATP5PF COX4I2 DCTN4 CASP3 COX7A2 UQCR11 COX5B ATP5MC1 COX6A1
KEGG_PROPANOATE_METABOLISM	0.00418946	0.0780731	0.583047	1.73901	192	32	1892 5096 1962 224 5095 4329 92483 26275 217	ECHS1 PCCB EHHADH ALDH3A2 PCCA ALDH6A1 LDHAL6B HIBCH ALDH2
REACTOME_TRP_CHANNELS	0.00428585	0.0791981	-0.616496	-1.73378	229	27	7220 140803 51393 80036 79054 7223 7222 7225	TRPC1 TRPM6 TRPV2 TRPM3 TRPM8 TRPC4 TRPC3 TRPC6
REACTOME_METABOLISM_OF_LIPIDS	0.00432708	0.0792938	0.277114	1.26066	155	695	9575 117145 3155 5641 154141 1892 8714 5783 84498 5096 5465 51003 6610 129642 8309 84879 1962 254531 9517 5130 8871 8399 403313 6916 1559 55331 8644 91452 166929 83394 114884 5321 8529 96764 2166 22874 5291 59338 51128 79644 3156 224 1576 79642 5445 127281 134429 145482 54947 26031 57704 2819 11343 6554 4199 5095 9440 200879 120227 412 79153 166785 123099 9926 376497 64600 114881 35 27349 9663 79…	CLOCK THEM4 HMGCL LGMN MBOAT1 ECHS1 ABCC3 PTPN13 FAM120B PCCB PPARA MED31 SMPD2 MBOAT2 ACOX2 MFSD2A EHHADH LPCAT4 SPTLC2 PCYT1A SYNJ2 PLA2G10 PLPP6 TBXAS1 CYP2C9 ACER3 AKR1C3 ACBD5 SGMS2 PITPNM3 OSBPL10 PLA2G4A CYP4F2 TGS1 FAAH PLEKHA6 PIK3CB PLEKHA1 SAR1B SRD5A3 HMGCR ALDH3A2 CYP3A4 ARSJ PON2 PRXL2B STARD4 PTGR2 LPCAT2 OSBPL3 GBA2 GPD1 MGLL SLC10A1 ME1 PCCA MED17 LIPH CYP2R1 STS GDPD3 MMAA DEGS2…
REACTOME_CREATION_OF_C4_AND_C2_ACTIVATORS	0.00455867	0.0828473	-0.720415	-1.73619	242	14	713 716 714 4153 10584 712 78989 715	C1QB C1S C1QC MBL2 COLEC10 C1QA COLEC11 C1R
REACTOME_ARACHIDONIC_ACID_METABOLISM	0.00474729	0.0848495	0.497303	1.65133	214	54	6916 1559 8644 5321 8529 2166 5445 127281 145482 4051 1573 2877 27306 873 1800 4048 57834 126410 5444 80142	TBXAS1 CYP2C9 AKR1C3 PLA2G4A CYP4F2 FAAH PON2 PRXL2B PTGR2 CYP4F3 CYP2J2 GPX2 HPGDS CBR1 DPEP1 LTA4H CYP4F11 CYP4F22 PON1 PTGES2
KEGG_SYSTEMIC_LUPUS_ERYTHEMATOSUS	0.00477048	0.0848495	-0.440248	-1.56641	264	94	713 55506 2213 2215 942 716 714 3109 3115 3123 6628 718 941 2903 7124 735 3113 88 3586 940 3119 712 3111 8350 8364 715 8290 8340 3117 717 958 8361 8343 8366 3014 8348 729	C1QB H2AFY2 FCGR2B FCGR3B CD86 C1S C1QC HLA-DMB HLA-DPB1 HLA-DRB1 SNRPB C3 CD80 GRIN2A TNF C9 HLA-DPA1 ACTN2 IL10 CD28 HLA-DQB1 C1QA HLA-DOA HIST1H3A HIST1H4C C1R HIST3H3 HIST1H2BL HLA-DQA1 HLA-DQA2 C2 CD40 HIST1H4F HIST1H2BF HIST1H4B H2AFX HIST1H2BO C6
REACTOME_ROLE_OF_ABL_IN_ROBO_SLIT_SIGNALING	0.0047846	0.0848495	-0.817411	-1.70311	252	8	6091 10486 23332 27 25 9353	ROBO1 CAP2 CLASP1 ABL2 ABL1 SLIT2
KEGG_AMINOACYL_TRNA_BIOSYNTHESIS	0.00483684	0.0850897	0.540692	1.69113	220	40	10352 8565 51520 3035 10667 51091 124454 23438 5859 80222 10056 79731 7453	WARS2 YARS LARS HARS FARS2 SEPSECS EARS2 HARS2 QARS TARS2 FARSB NARS2 WARS
REACTOME_CROSS_PRESENTATION_OF_PARTICULATE_EXOGENOUS_ANTIGENS_PHAGOSOMES	0.00487916	0.0851529	-0.816943	-1.70214	257	8	4688 1536 948	NCF2 CYBB CD36
KEGG_GAP_JUNCTION	0.00498731	0.086355	-0.451538	-1.5791	276	84	2982 2983 1956 1813 56034 23236 2778 2885 5567 111 5332 3356 2770 1902 84617 7846 5154 5159 5156 1812 3708 5592 115 1950 5593 347733 5894	GUCY1A1 GUCY1B1 EGFR DRD2 PDGFC PLCB1 GNAS GRB2 PRKACB ADCY5 PLCB4 HTR2A GNAI1 LPAR1 TUBB6 TUBA1A PDGFA PDGFRB PDGFRA DRD1 ITPR1 PRKG1 ADCY9 EGF PRKG2 TUBB2B RAF1
REACTOME_CS_DS_DEGRADATION	0.00510971	0.0877166	-0.747613	-1.73249	271	12	1462 633 1634	VCAN BGN DCN
REACTOME_NONSENSE_MEDIATED_DECAY_NMD_INDEPENDENT_OF_THE_EXON_JUNCTION_COMPLEX_EJC	0.00514572	0.0877166	0.431506	1.56167	228	88	6134 6160 6135 6146 6167 6142 6166 6234 6165 6231 6206 6203 6128 2107 51065 6133 51121 25873 6164 6141 6159	RPL10 RPL31 RPL11 RPL22 RPL37 RPL18A RPL36AL RPS28 RPL35A RPS26 RPS12 RPS9 RPL6 ETF1 RPS27L RPL9 RPL26L1 RPL36 RPL34 RPL18 RPL29
REACTOME_SRP_DEPENDENT_COTRANSLATIONAL_PROTEIN_TARGETING_TO_MEMBRANE	0.00529161	0.0895096	0.413164	1.53673	232	105	6134 6160 6135 6729 6146 6167 6142 6166 6234 6165 6728 6231 6206 6203 1650 6128 51065 6133 51121 25873 6164 6141 6159 6222 6726 6233 6122	RPL10 RPL31 RPL11 SRP54 RPL22 RPL37 RPL18A RPL36AL RPS28 RPL35A SRP19 RPS26 RPS12 RPS9 DDOST RPL6 RPS27L RPL9 RPL26L1 RPL36 RPL34 RPL18 RPL29 RPS18 SRP9 RPS27A RPL3
REACTOME_DEFECTIVE_CHST3_CAUSES_SEDCJD	0.00538977	0.0897929	-0.813979	-1.69596	284	8	1462 633 1634	VCAN BGN DCN
BIOCARTA_P53HYPOXIA_PATHWAY	0.00539002	0.0897929	0.649099	1.75496	249	21	1026 1728 5599 581 1647 4193 3090 3320 2274 207 3337 6872 5243 3303	CDKN1A NQO1 MAPK8 BAX GADD45A MDM2 HIC1 HSP90AA1 FHL2 AKT1 DNAJB1 TAF1 ABCB1 HSPA1A
REACTOME_RUNX3_REGULATES_CDKN1A_TRANSCRIPTION	0.00552928	0.0914201	0.864251	1.69669	262	6	1026 7040 4089	CDKN1A TGFB1 SMAD4
REACTOME_TRNA_AMINOACYLATION	0.00572519	0.0935557	0.532966	1.67472	260	41	10352 8565 51520 3035 10667 124454 23438 5859 80222 10056 9255 79731 7453	WARS2 YARS LARS HARS FARS2 EARS2 HARS2 QARS TARS2 FARSB AIMP1 NARS2 WARS
REACTOME_NUCLEAR_EVENTS_KINASE_AND_TRANSCRIPTION_FACTOR_ACTIVATION	0.00574353	0.0935557	0.615539	1.73545	265	25	1848 1846 6195 5515 5598 51231	DUSP6 DUSP4 RPS6KA1 PPP2CA MAPK7 VRK3
PID_HNF3A_PATHWAY	0.00583487	0.0943447	0.532447	1.67309	265	41	7031 1562 3169 5265 4774 729238 2353 725 6469	TFF1 CYP2C18 FOXA1 SERPINA1 NFIA SFTPA2 FOS C4BPB SHH
REACTOME_ACYL_CHAIN_REMODELLING_OF_PC	0.00592685	0.0951158	0.622154	1.73666	274	24	129642 254531 8399 5321 54947 64600 79888 11145	MBOAT2 LPCAT4 PLA2G10 PLA2G4A LPCAT2 PLA2G2F LPCAT1 PLAAT3
BIOCARTA_LDL_PATHWAY	0.00596907	0.0951158	-0.857717	-1.65325	312	6	3569 6347 4023	IL6 CCL2 LPL
REACTOME_MET_ACTIVATES_PI3K_AKT_SIGNALING	0.0061407	0.0971468	-0.856449	-1.6508	321	6	3082 2885	HGF GRB2
BIOCARTA_LAIR_PATHWAY	0.00623996	0.0980119	-0.67962	-1.71679	333	17	3569 3576 718 7412 7124 3552 3383 3676	IL6 CXCL8 C3 VCAM1 TNF IL1A ICAM1 ITGA4
REACTOME_CELL_SURFACE_INTERACTIONS_AT_THE_VASCULAR_WALL	0.00636211	0.0992218	-0.396307	-1.4834	359	133	1277 2335 10461 1278 4973 140885 2207 4312 6401 6383 1088 2885 6402 57126 5197 8832 3678 5175 54210 972 6385 90952 5196 857 51206 3897 9056 7010 5670 11136 3676 83692 8140 7102 7056	COL1A1 FN1 MERTK COL1A2 OLR1 SIRPA FCER1G MMP1 SELE SDC2 CEACAM8 GRB2 SELL CD177 PF4V1 CD84 ITGA5 PECAM1 TREM1 CD74 SDC4 ESAM PF4 CAV1 GP6 L1CAM SLC7A7 TEK PSG2 SLC7A9 ITGA4 CD99L2 SLC7A5 TSPAN7 THBD
REACTOME_FCGAMMA_RECEPTOR_FCGR_DEPENDENT_PHAGOCYTOSIS	0.00645185	0.0999127	-0.451909	-1.56641	356	80	10810 644150 63916 2268 4644 2885 10152 23191 7456 3071 10451 7454 25 5581 4627 3055 3708 917	WASF3 WIPF3 ELMO2 FGR MYO5A GRB2 ABI2 CYFIP1 WIPF1 NCKAP1L VAV3 WAS ABL1 PRKCE MYH9 HCK ITPR1 CD3G
BIOCARTA_ACE2_PATHWAY	0.00655621	0.100138	-0.739946	-1.71472	348	12	1285 1282 1286 1284 183 185	COL4A3 COL4A1 COL4A4 COL4A2 AGT AGTR1
REACTOME_ELEVATION_OF_CYTOSOLIC_CA2PLUS_LEVELS	0.00655744	0.100138	-0.686656	-1.71019	350	16	5026 84876 3708 7222 7225 5027	P2RX5 ORAI1 ITPR1 TRPC3 TRPC6 P2RX7
REACTOME_REGULATION_OF_RAS_BY_GAPS	0.00666578	0.100559	0.465349	1.59358	299	64	8437 64926 153090 5921 5684 10156 5694 3845 22821 5700 399473 5689 161742 5710 200734 5721 5922 9462 6233 5719 5707 84078 5711	RASAL1 RASAL3 DAB2IP RASA1 PSMA3 RASA4 PSMB6 KRAS RASA3 PSMC1 SPRED3 PSMB1 SPRED1 PSMD4 SPRED2 PSME2 RASA2 RASAL2 RPS27A PSMD13 PSMD1 KBTBD7 PSMD5
BIOCARTA_IL5_PATHWAY	0.00667647	0.100559	-0.784495	-1.68697	353	9	3569 3553 3123 6356 920	IL6 IL1B HLA-DRB1 CCL11 CD4
REACTOME_TP53_REGULATES_TRANSCRIPTION_OF_DEATH_RECEPTORS_AND_LIGANDS	0.00705581	0.105549	0.735777	1.73531	329	12	8797 23368 8795 8793 7159 355 124446	TNFRSF10A PPP1R13B TNFRSF10B TNFRSF10D TP53BP2 FAS TMEM219
REACTOME_SEMAPHORIN_INTERACTIONS	0.00717647	0.106629	-0.47664	-1.58316	394	62	8829 10371 57556 1809 7305 10398 1400 80031 4628 3672 2242 64218 4627 91584 5788 56896 8851 79784 9723	NRP1 SEMA3A SEMA6A DPYSL3 TYROBP MYL9 CRMP1 SEMA6D MYH10 ITGA1 FES SEMA4A MYH9 PLXNA4 PTPRC DPYSL5 CDK5R1 MYH14 SEMA3E
BIOCARTA_STEM_PATHWAY	0.00762844	0.112583	-0.693077	-1.69906	406	15	3569 3576 1437 3589 920	IL6 CXCL8 CSF2 IL11 CD4
REACTOME_FATTY_ACID_METABOLISM	0.00772309	0.112828	0.36191	1.42969	329	163	117145 1892 5096 8309 1962 6916 1559 8644 91452 5321 8529 2166 224 5445 127281 145482 5095 166785 35 27349 80724 6576 4051 1573 2877 27306 10455 873 1384 11000 6296 2181 1800 26027 4048 30 10478 57834 126410 5444	THEM4 ECHS1 PCCB ACOX2 EHHADH TBXAS1 CYP2C9 AKR1C3 ACBD5 PLA2G4A CYP4F2 FAAH ALDH3A2 PON2 PRXL2B PTGR2 PCCA MMAA ACADS MCAT ACAD10 SLC25A1 CYP4F3 CYP2J2 GPX2 HPGDS ECI2 CBR1 CRAT SLC27A3 ACSM3 ACSL3 DPEP1 ACOT11 LTA4H ACAA1 SLC25A17 CYP4F11 CYP4F22 PON1
BIOCARTA_ETC_PATHWAY	0.00775721	0.112828	0.763974	1.72216	364	10	6390 291 6389 4694 7384 6391 498	SDHB SLC25A4 SDHA NDUFA1 UQCRC1 SDHC ATP5F1A
REACTOME_PLATELET_AGGREGATION_PLUG_FORMATION	0.00788579	0.112828	-0.546423	-1.64412	426	37	1277 2335 1278 2885 54518 2811 1445 2244	COL1A1 FN1 COL1A2 GRB2 APBB1IP GP1BA CSK FGB
PID_SHP2_PATHWAY	0.00788667	0.112828	-0.487978	-1.59121	431	56	3569 1956 6383 4915 2885 3791 2770 5159 3717 3559 7010 8543 4914 1950 5894 3718 5155 55824 3558 3480 6464 5566 3572 4893	IL6 EGFR SDC2 NTRK2 GRB2 KDR GNAI1 PDGFRB JAK2 IL2RA TEK LMO4 NTRK1 EGF RAF1 JAK3 PDGFB PAG1 IL2 IGF1R SHC1 PRKACA IL6ST NRAS
REACTOME_TRANSPORT_TO_THE_GOLGI_AND_SUBSEQUENT_MODIFICATION	0.00791154	0.112828	0.357317	1.42253	336	172	8774 7280 83548 5265 26286 832 1604 8702 6484 4253 10540 51128 10175 1314 7109 2530 11015 7278 4248 55014 377 54732 122553 22820 375056 2804 10671 11196 79861 57731 10121 57511 26958 2525 2801 10342 9331 10972 11316 64689 9554 55860 7277 22818 1778 84790 51164 10905 288 91949 84516 11258 2517 2153 1783 9276 8655 22870	NAPG TUBB2A COG3 SERPINA1 ARFGAP3 CAPZB CD55 B4GALT4 ST3GAL4 MIA2 DCTN2 SAR1B CNIH1 COPA TRAPPC10 FUT8 KDELR3 TUBA3C MGAT3 STX17 ARF3 TMED9 TRAPPC6B COPG1 MIA3 GOLGB1 DCTN6 SEC23IP TUBAL3 SPTBN4 ACTR1A COG6 COPG2 FUT3 GOLGA2 TFG B4GALT6 TMED10 COPE GORASP1 SEC22B ACTR10 TUBA4A COPZ1 DYNC1H1 TUBA1C DCTN4 MAN1A2 ANK3 COG7 DCTN5 DCTN3 FUCA1 F5 DYNC1LI2 COPB2 DYNLL1 PPP6R1
REACTOME_GLYCOSAMINOGLYCAN_METABOLISM	0.00797584	0.112828	-0.404222	-1.48776	448	118	1462 9435 3037 633 51363 1634 113189 4060 9953 6383 92126 22856 1836 2132 10082 83539 29940 9955 3340 8703 56548 55790 6385 2990 176 10675 9653 54480 11081 10894 138050	VCAN CHST2 HAS2 BGN CHST15 DCN CHST14 LUM HS3ST3B1 SDC2 DSEL CHSY1 SLC26A2 EXT2 GPC6 CHST9 DSE HS3ST3A1 NDST1 B4GALT3 CHST7 CSGALNACT1 SDC4 GUSB ACAN CSPG5 HS2ST1 CHPF2 KERA LYVE1 HGSNAT
REACTOME_FORMATION_OF_THE_CORNIFIED_ENVELOPE	0.00800415	0.112828	0.408243	1.50513	354	99	3854 54474 3875 3853 11202 3882 43849 3859 1824 3856 353135 1830 3881 3850 144501 3872 3880 1829	KRT6B KRT20 KRT18 KRT6A KLK8 KRT32 KLK12 KRT12 DSC2 KRT8 LCE1E DSG3 KRT31 KRT3 KRT80 KRT17 KRT19 DSG2
REACTOME_REGULATION_OF_INSULIN_LIKE_GROWTH_FACTOR_IGF_TRANSPORT_AND_UPTAKE_BY_INSULIN_LIKE_GROWTH_FACTOR_BINDING_PROTEINS_IGFBPS	0.00822453	0.115196	-0.403557	-1.48532	462	118	2335 6696 4313 3569 1462 3956 4312 2200 29106 3484 6383 54587 51156 3488 4052 8614 11167 4240 1356 1000 3371 4924 2519 3490 56975 718 7018 3486 11320	FN1 SPP1 MMP2 IL6 VCAN LGALS1 MMP1 FBN1 SCG3 IGFBP1 SDC2 MXRA8 SERPINA10 IGFBP5 LTBP1 STC2 FSTL1 MFGE8 CP CDH2 TNC NUCB1 FUCA2 IGFBP7 FAM20C C3 TF IGFBP3 MGAT4A
REACTOME_CRISTAE_FORMATION	0.00862831	0.119688	0.581959	1.68473	399	28	27109 517 84303 8834 506 522 9551 516 139322 498 25813 521 513 518	DMAC2L ATP5MC2 CHCHD6 TMEM11 ATP5F1B ATP5PF ATP5MF ATP5MC1 APOOL ATP5F1A SAMM50 ATP5ME ATP5F1D ATP5MC3
KEGG_TERPENOID_BACKBONE_BIOSYNTHESIS	0.00870329	0.119688	0.689724	1.72105	405	15	57107 3156 3157 9453 4598 79947 39 91734	PDSS2 HMGCR HMGCS1 GGPS1 MVK DHDDS ACAT2 IDI2
KEGG_VALINE_LEUCINE_AND_ISOLEUCINE_DEGRADATION	0.00873688	0.119688	0.513481	1.62954	397	43	3155 1892 5096 1962 224 5095 56922 35 4329 3157 3712 26275 64087 217 549 30 587 3033 64064 594 34 501	HMGCL ECHS1 PCCB EHHADH ALDH3A2 PCCA MCCC1 ACADS ALDH6A1 HMGCS1 IVD HIBCH MCCC2 ALDH2 AUH ACAA1 BCAT2 HADH OXCT2 BCKDHB ACADM ALDH7A1
REACTOME_REGULATION_OF_ACTIN_DYNAMICS_FOR_PHAGOCYTIC_CUP_FORMATION	0.00876296	0.119688	-0.484978	-1.58143	479	56	10810 644150 63916 4644 2885 10152 23191 7456 3071 10451 7454 25 4627 917	WASF3 WIPF3 ELMO2 MYO5A GRB2 ABI2 CYFIP1 WIPF1 NCKAP1L VAV3 WAS ABL1 MYH9 CD3G
REACTOME_OTHER_SEMAPHORIN_INTERACTIONS	0.00886161	0.120288	-0.65548	-1.67944	474	18	57556 7305 80031 3672 64218 91584 5788 9723	SEMA6A TYROBP SEMA6D ITGA1 SEMA4A PLXNA4 PTPRC SEMA3E
REACTOME_COMPLEMENT_CASCADE	0.0091827	0.123882	-0.493926	-1.58828	501	52	713 710 975 728 1380 716 714 3075 718 1378 4153 735 1370 719 966 81494 10584 712 3426 1361 78989 715	C1QB SERPING1 CD81 C5AR1 CR2 C1S C1QC CFH C3 CR1 MBL2 C9 CPN2 C3AR1 CD59 CFHR5 COLEC10 C1QA CFI CPB2 COLEC11 C1R
REACTOME_DISEASES_OF_GLYCOSYLATION	0.00937825	0.124341	-0.384697	-1.45011	531	140	81792 7058 7057 9509 1462 633 1634 113189 4060 10417 6383 22856 10071 4854 1836 2132 5476 10082 145173 10195 4584 79796 6385 80731 11174 176 8818 10675 4351 22845 54437 11096 11081	ADAMTS12 THBS2 THBS1 ADAMTS2 VCAN BGN DCN CHST14 LUM SPON2 SDC2 CHSY1 MUC12 NOTCH3 SLC26A2 EXT2 CTSA GPC6 B3GLCT ALG3 MUC3A ALG9 SDC4 THSD7B ADAMTS6 ACAN DPM2 CSPG5 MPI DOLK SEMA5B ADAMTS5 KERA
REACTOME_GOLGI_TO_ER_RETROGRADE_TRANSPORT	0.00940691	0.124341	0.380754	1.45411	409	126	8774 7280 23303 26286 832 5321 10540 113220 1314 64147 55605 11015 7278 377 54732 22820 11127 29127 10671 53407 79861 10121 26958 3831 25782 10972 11316 9554 55860 51594 7277 22931 22818 3832 1778 84790 51164 55582 56894 23095 84516 55850 11258 1783 3835 9276 8655	NAPG TUBB2A KIF13B ARFGAP3 CAPZB PLA2G4A DCTN2 KIF12 COPA KIF9 KIF21A KDELR3 TUBA3C ARF3 TMED9 COPG1 KIF3A RACGAP1 DCTN6 STX18 TUBAL3 ACTR1A COPG2 KLC1 RAB3GAP2 TMED10 COPE SEC22B ACTR10 NBAS TUBA4A RAB18 COPZ1 KIF11 DYNC1H1 TUBA1C DCTN4 KIF27 AGPAT3 KIF1B DCTN5 USE1 DCTN3 DYNC1LI2 KIF22 COPB2 DYNLL1
PID_P53_REGULATION_PATHWAY	0.00941999	0.124341	0.470482	1.5777	425	57	387893 6135 5601 5599 11186 5515 8445 1017 4193 1452 4738 1454 1456	KMT5A RPL11 MAPK9 MAPK8 RASSF1 PPP2CA DYRK2 CDK2 MDM2 CSNK1A1 NEDD8 CSNK1E CSNK1G3
REACTOME_PHASE_I_FUNCTIONALIZATION_OF_COMPOUNDS	0.00944289	0.124341	0.406364	1.49408	418	97	1562 1577 285440 4835 6916 1559 874 64816 8529 66002 4129 1576 8824 2052 120227 51302 4128 216 4051 1573 2232 10499 217 1583 54905 57834 126410	CYP2C18 CYP3A5 CYP4V2 NQO2 TBXAS1 CYP2C9 CBR3 CYP3A43 CYP4F2 CYP4F12 MAOB CYP3A4 CES2 EPHX1 CYP2R1 CYP39A1 MAOA ALDH1A1 CYP4F3 CYP2J2 FDXR NCOA2 ALDH2 CYP11A1 CYP2W1 CYP4F11 CYP4F22
REACTOME_SMOOTH_MUSCLE_CONTRACTION	0.00950749	0.124446	-0.535337	-1.61999	515	38	2982 72 2983 800 10398 59 10580 8291 4638 3672	GUCY1A1 ACTG2 GUCY1B1 CALD1 MYL9 ACTA2 SORBS1 DYSF MYLK ITGA1
REACTOME_INFECTIOUS_DISEASE	0.00962144	0.125193	0.301856	1.30222	381	361	79720 6134 6883 291 6160 91782 2967 6135 1174 8086 6500 6146 9397 3932 6167 6879 51616 127833 6924 6142 5430 1022 6166 6234 5684 7040 9883 2962 5694 2958 1839 6829 79849 92421 79023 5437 5608 6875 5700 6165 30011 6231 6206 137492 1025 6203 6128 8148 3320 118429 1104 7251 6908 51065 81929 6133 904 51121 25873 2961 7518	VPS37B RPL10 TAF12 SLC25A4 RPL31 CHMP7 GTF2H3 RPL11 AP1S1 AAAS SKP1 RPL22 NMT2 LCK RPL37 TAF7 TAF9B SYT2 ELOA RPL18A POLR2A CDK7 RPL36AL RPS28 PSMA3 TGFB1 POM121 GTF2F1 PSMB6 GTF2A2 HBEGF SUPT5H PDZD3 CHMP4C NUP37 POLR2H MAP2K6 TAF4B PSMC1 RPL35A SH3KBP1 RPS26 RPS12 VPS37A CDK9 RPS9 RPL6 TAF15 HSP90AA1 ANTXR2 RCC1 TSG101 TBP RPS27L SEH1L RPL9 CCNT1 RPL26L1 RPL36 GTF2E2 XRCC4
REACTOME_INFLUENZA_INFECTION	0.00988975	0.127927	0.366255	1.42567	426	145	6134 6160 6135 8086 6146 6167 6142 5430 6166 6234 7040 9883 2962 79023 5437 6165 6231 6206 6203 6128 3320 51065 81929 6133 51121 25873 6164 6141 6159	RPL10 RPL31 RPL11 AAAS RPL22 RPL37 RPL18A POLR2A RPL36AL RPS28 TGFB1 POM121 GTF2F1 NUP37 POLR2H RPL35A RPS26 RPS12 RPS9 RPL6 HSP90AA1 RPS27L SEH1L RPL9 RPL26L1 RPL36 RPL34 RPL18 RPL29
REACTOME_CRMPS_IN_SEMA3A_SIGNALING	0.00997627	0.128291	-0.673332	-1.677	533	16	8829 10371 1809 1400 2242 91584 56896 8851 10570	NRP1 SEMA3A DPYSL3 CRMP1 FES PLXNA4 DPYSL5 CDK5R1 DPYSL4
REACTOME_RHO_GTPASES_ACTIVATE_WASPS_AND_WAVES	0.010059	0.128498	-0.551635	-1.63035	543	34	10810 644150 2885 10152 23191 7456 3071 7454 25	WASF3 WIPF3 GRB2 ABI2 CYFIP1 WIPF1 NCKAP1L WAS ABL1
BIOCARTA_INTRINSIC_PATHWAY	0.0101546	0.128498	-0.613203	-1.66383	544	23	710 1285 1282 1286 1284 2149 2244 2157	SERPING1 COL4A3 COL4A1 COL4A4 COL4A2 F2R FGB F8
BIOCARTA_HIVNEF_PATHWAY	0.0101676	0.128498	0.477555	1.58021	460	53	5599 8717 4217 5921 2934 8738 840 4193 9020 1676 5663 5925 842 317 355 841 331 8737 71 836 7186 1677 1147	MAPK8 TRADD MAP3K5 RASA1 GSN CRADD CASP7 MDM2 MAP3K14 DFFA PSEN1 RB1 CASP9 APAF1 FAS CASP8 XIAP RIPK1 ACTG1 CASP3 TRAF2 DFFB CHUK
PID_TAP63_PATHWAY	0.0102793	0.129166	0.482149	1.58951	465	52	1026 1728 6273 132671 26155 581 1647 4193 667 2877 6469 2232 9249 355 5268 64782 11059 1029 91768 7421 23405 1147 27113	CDKN1A NQO1 S100A2 SPATA18 NOC2L BAX GADD45A MDM2 DST GPX2 SHH FDXR DHRS3 FAS SERPINB5 AEN WWP1 CDKN2A CABLES1 VDR DICER1 CHUK BBC3
KEGG_ALLOGRAFT_REJECTION	0.0104049	0.130002	-0.570623	-1.64327	560	30	942 3109 3002 3592 3115 3123 941 3593 7124 3113 3586 940 3119 3111 3558 3117 958	CD86 HLA-DMB GZMB IL12A HLA-DPB1 HLA-DRB1 CD80 IL12B TNF HLA-DPA1 IL10 CD28 HLA-DQB1 HLA-DOA IL2 HLA-DQA1 HLA-DQA2 CD40
REACTOME_GPVI_MEDIATED_ACTIVATION_CASCADE	0.0105213	0.130713	-0.550123	-1.62589	568	34	1277 1278 3937 2207 10630 391 10451 146850 8503 5880	COL1A1 COL1A2 LCP2 FCER1G PDPN RHOG VAV3 PIK3R6 PIK3R3 RAC2
REACTOME_MITOCHONDRIAL_FATTY_ACID_BETA_OXIDATION	0.0105982	0.130929	0.558341	1.6535	488	31	117145 1892 5096 5095 166785 35 27349 80724 6296 26027 37 3033 1632 34 51102	THEM4 ECHS1 PCCB PCCA MMAA ACADS MCAT ACAD10 ACSM3 ACOT11 ACADVL HADH ECI1 ACADM MECR
BIOCARTA_IRES_PATHWAY	0.0112284	0.137939	0.812238	1.66098	530	7	1974 1973 8672 1981 1982	EIF4A2 EIF4A1 EIF4G3 EIF4G1 EIF4G2
REACTOME_TRANSPORT_OF_NUCLEOTIDE_SUGARS	0.0115016	0.139644	0.78754	1.6699	541	8	23443 11046 51000 23169 55343	SLC35A3 AL160269.1 SLC35D2 SLC35B3 SLC35D1 SLC35C1
REACTOME_TRANSCRIPTIONAL_REGULATION_BY_TP53	0.0115161	0.139644	0.301015	1.29499	459	350	1026 8797 23368 6883 387893 2810 2967 79370 8795 5571 54541 26155 5527 8793 23774 7159 6879 51616 6924 5515 8445 8738 5884 5430 84987 1022 1350 1017 581 1643 1647 665 4193 3622 7248 5052 2962 2353 6829 2877 143686 5932 5437 5608 6875 3065 4848 6341 317 1349 116228 1025 5728 25946 2936 8148 28956 389541 355 29117 10397 84289 6908 5170 904 5931 1327 8550 80196 29883 124446 79837 11200 79813 144715 …	CDKN1A TNFRSF10A PPP1R13B TAF12 KMT5A SFN GTF2H3 BCL2L14 TNFRSF10B PRKAG1 DDIT4 NOC2L PPP2R5C TNFRSF10D BRD1 TP53BP2 TAF7 TAF9B ELOA PPP2CA DYRK2 CRADD RAD17 POLR2A COX14 CDK7 COX7C CDK2 BAX DDB2 GADD45A BNIP3L MDM2 ING2 TSC1 PRDX1 GTF2F1 FOS SUPT5H GPX2 SESN3 RBBP8 POLR2H MAP2K6 TAF4B HDAC1 CNOT2 SCO1 APAF1 COX7B COX20 CDK9 PTEN ZNF385A GSR TAF15 LAMTOR2 LAMTOR4 FAS BRD7 NDRG1 ING5 TBP PDPK1 CCN…
REACTOME_LAMININ_INTERACTIONS	0.0116543	0.139644	-0.571958	-1.63287	625	29	3908 1285 1282 1286 1284 22795 3672 4811 80781 1294	LAMA2 COL4A3 COL4A1 COL4A4 COL4A2 NID2 ITGA1 NID1 COL18A1 COL7A1
REACTOME_ERKS_ARE_INACTIVATED	0.0116707	0.139644	0.703251	1.693	545	13	1848 1846 5515 5598 51231	DUSP6 DUSP4 PPP2CA MAPK7 VRK3
REACTOME_RUNX2_REGULATES_BONE_DEVELOPMENT	0.0116846	0.139644	-0.565874	-1.6296	629	30	1277 25937 23314 23462 25925 2737 4094 25	COL1A1 WWTR1 SATB2 HEY1 ZNF521 GLI3 MAF ABL1
REACTOME_CONSTITUTIVE_SIGNALING_BY_ABERRANT_PI3K_IN_CANCER	0.0121165	0.143797	-0.443455	-1.51585	670	73	685 1956 2069 942 3082 2885 2250 2252 391 2255 941 5154 8503 5159 2260 5156 50852 5880	BTC EGFR EREG CD86 HGF GRB2 FGF5 FGF7 RHOG FGF10 CD80 PDGFA PIK3R3 PDGFRB FGFR1 PDGFRA TRAT1 RAC2
REACTOME_ASPARAGINE_N_LINKED_GLYCOSYLATION	0.0121629	0.143797	0.311758	1.31563	496	286	8774 55808 7280 80267 83548 5265 26286 57171 832 1604 6675 8702 6484 29929 2762 5372 4253 10540 51128 7264 79644 79868 10175 1314 10020 7109 2673 2530 11015 7278 4248 197258 55014 51009 377 54732 122553 22820 11253 375056 2804 7844 5238 10671 11196 8790 79861 57731 10121 5700 57511 26958 54187 2525 1650 2801 29926 10342 9331 10972 11316 64689 9554 55860 9761 7277 22818 1603 1778 84790 51164 10905	NAPG ST6GALNAC1 TUBB2A EDEM3 COG3 SERPINA1 ARFGAP3 DOLPP1 CAPZB CD55 UAP1 B4GALT4 ST3GAL4 ALG6 GMDS PMM1 MIA2 DCTN2 SAR1B TSTA3 SRD5A3 ALG13 CNIH1 COPA GNE TRAPPC10 GFPT1 FUT8 KDELR3 TUBA3C MGAT3 FCSK STX17 DERL2 ARF3 TMED9 TRAPPC6B COPG1 MAN1B1 MIA3 GOLGB1 RNF103 PGM3 DCTN6 SEC23IP FPGT TUBAL3 SPTBN4 ACTR1A PSMC1 COG6 COPG2 NANS FUT3 DDOST GOLGA2 GMPPA TFG B4GALT6 TMED10 COPE GORASP1 SEC22B ACTR…
REACTOME_TRANSCRIPTION_OF_THE_HIV_GENOME	0.0124035	0.145857	0.440357	1.52044	555	67	6883 2967 6879 51616 6924 5430 1022 2962 2958 6829 5437 6875 1025 8148 6908 904 2961 6923 8732 2959 6872 8812 2963 905 9150 138474 6877 6880	TAF12 GTF2H3 TAF7 TAF9B ELOA POLR2A CDK7 GTF2F1 GTF2A2 SUPT5H POLR2H TAF4B CDK9 TAF15 TBP CCNT1 GTF2E2 ELOB RNGTT GTF2B TAF1 CCNK GTF2F2 CCNT2 CTDP1 TAF1L TAF5 TAF9
BIOCARTA_MITOCHONDRIA_PATHWAY	0.0127586	0.149235	0.644036	1.67958	591	18	840 581 1676 578 842 317 841 331 836 9131 1677 638	CASP7 BAX DFFA BAK1 CASP9 APAF1 CASP8 XIAP CASP3 AIFM1 DFFB BIK
REACTOME_GENERIC_TRANSCRIPTION_PATHWAY	0.0131094	0.152527	-0.262208	-1.19006	881	1126	1277 57343 6696 80095 7291 55888 113835 55422 162963 1515 58528 7057 1513 90594 10172 10000 55713 285349 1956 7594 1820 1437 84671 65243 256051 60436 6095 10398 2908 3484 339488 388566 5933 9862 93474 140612 4773 9891 7068 1869 894 7549 25937 7994 55170 1027 6874 442319 148213 4854 1514 5982 79755 26974 23314 4204 5588 389114 57573 58492 7694 23462 7539 2103 57541 9422 284306 57690 9975 25824 308…	COL1A1 ZNF304 SPP1 ZNF606 TWIST1 ZKSCAN7 ZNF257 ZNF331 ZNF610 CTSV RRAGD THBS1 CTSK ZNF439 ZNF256 AKT3 ZNF334 ZNF660 EGFR ZNF43 ARID3A CSF2 ZNF347 ZFP69B ZNF549 TGIF2 RORA MYL9 NR3C1 IGFBP1 TFAP2E ZNF470 RBL1 MED24 ZNF670 ZFP28 NFATC2 NUAK1 THRB E2F1 CCND2 ZNF2 WWTR1 KAT6A PRMT6 CDKN1B TAF4 ZNF727 ZNF681 NOTCH3 CTSL RFC2 ZNF750 ZNF285 SATB2 MECP2 PRKCQ ZNF662 ZNF471 ZNF77 ZNF135 HEY1 ZFP37 ESRRB …
REACTOME_DEFENSINS	0.0132642	0.153388	-0.60945	-1.6369	710	22	1671 7096 7097 920 81623 1670 400830 245937 140881 245938 729230	DEFA6 TLR1 TLR2 CD4 DEFB126 DEFA5 DEFB132 DEFB124 DEFB129 DEFB125 CCR2
REACTOME_RRNA_PROCESSING	0.0133368	0.153388	0.339895	1.36823	562	189	6134 6160 130916 6135 8780 6146 6167 6142 10436 6166 6234 5394 1454 84135 90459 27042 54881 6165 6231 54931 6206 60528 6203 6128 55127 26168 51065 6133 5393 51121 25873 51010 6164 9692 4809 27292 27341 6141 6159 51106 11340 25879 23016 84128 6222 9277 22894 6233 6122	RPL10 RPL31 MTERF4 RPL11 RIOK3 RPL22 RPL37 RPL18A EMG1 RPL36AL RPS28 EXOSC10 CSNK1E UTP15 ERI1 UTP25 TEX10 RPL35A RPS26 TRMT10C RPS12 ELAC2 RPS9 RPL6 HEATR1 SENP3 RPS27L RPL9 EXOSC9 RPL26L1 RPL36 EXOSC3 RPL34 PRORP SNU13 DIMT1 RRP7A RPL18 RPL29 TFB1M EXOSC8 DCAF13 EXOSC7 WDR75 RPS18 WDR46 DIS3 RPS27A RPL3
KEGG_JAK_STAT_SIGNALING_PATHWAY	0.0133927	0.153388	-0.375431	-1.41828	760	142	3569 10000 1437 9180 894 10251 2690 1441 2885 3595 3589 3592 55801 1438 3440 3593 8503 51588 3444 4609 8835 3445 1489 3717 5008 3439 3559 53833 9655 867 3598 11009 3586 3977 6774 3718 3456 50604 8027 3587 30837 3443 50615 23533	IL6 AKT3 CSF2 OSMR CCND2 SPRY3 GHR CSF3R GRB2 IL12RB2 IL11 IL12A IL26 CSF2RA IFNA2 IL12B PIK3R3 PIAS4 IFNA7 MYC SOCS2 IFNA8 CTF1 JAK2 OSM IFNA1 IL2RA IL20RB SOCS5 CBL IL13RA2 IL24 IL10 LIFR STAT3 JAK3 IFNB1 IL20 STAM IL10RA SOCS7 IFNA6 IL21R PIK3R5
REACTOME_NRIF_SIGNALS_CELL_DEATH_FROM_THE_NUCLEUS	0.0135694	0.154607	0.670226	1.6724	632	15	5599 23421 8878 5663 6233 7189 5664 51107	MAPK8 ITGB3BP SQSTM1 AC008393.2 PSEN1 RPS27A TRAF6 PSEN2 APH1A
REACTOME_COMPLEX_I_BIOGENESIS	0.0138636	0.157144	0.485848	1.57058	630	47	4705 4729 4694 4695 4716 4704 4722 4713 4720 4698 4711 4718 4707 55471 28976 91942 55967 4731 4702	NDUFA10 NDUFV2 NDUFA1 NDUFA2 NDUFB10 NDUFA9 NDUFS3 NDUFB7 NDUFS2 NDUFA5 NDUFB5 NDUFC2 NDUFB1 NDUFAF7 ACAD9 NDUFAF2 NDUFA12 NDUFV3 NDUFA8
REACTOME_ESTROGEN_DEPENDENT_NUCLEAR_EVENTS_DOWNSTREAM_OF_ESR_MEMBRANE_SIGNALING	0.0143097	0.161369	-0.599183	-1.62579	767	23	685 10000 1956 2069 1027 2002	BTC AKT3 EGFR EREG CDKN1B ELK1
REACTOME_CYTOSOLIC_SULFONATION_OF_SMALL_MOLECULES	0.0151613	0.170101	0.619233	1.65467	702	20	6819 9060 8459 27284 51000 6820 6799 84836 10861 25830	SULT1C2 PAPSS2 TPST2 SULT1B1 SLC35B3 SULT2B1 SULT1A2 ABHD14B SLC26A1 SULT4A1
BIOCARTA_HER2_PATHWAY	0.0153345	0.17117	-0.59651	-1.61854	822	23	3569 1956 2885 23426 10498 6774 5894	IL6 EGFR GRB2 GRIP1 CARM1 STAT3 RAF1
BIOCARTA_PLATELETAPP_PATHWAY	0.0161711	0.179173	-0.676156	-1.62953	861	14	1285 1282 1286 1284 5328	COL4A3 COL4A1 COL4A4 COL4A2 PLAU
REACTOME_PLATELET_HOMEOSTASIS	0.0162223	0.179173	-0.421517	-1.47411	900	84	2786 5026 2982 2983 5136 2268 3779 2778 10335 5175 2791 84876 3708 5592 7222 7225 5593 5027	GNG4 P2RX5 GUCY1A1 GUCY1B1 PDE1A FGR KCNMB1 GNAS MRVI1 PECAM1 GNG11 ORAI1 ITPR1 PRKG1 TRPC3 TRPC6 PRKG2 P2RX7
REACTOME_RNA_POLYMERASE_II_TRANSCRIPTION_PRE_INITIATION_AND_PROMOTER_OPENING	0.0162959	0.179173	0.485532	1.5557	741	45	6883 2967 6879 51616 5430 1022 2962 2958 5437 6875 8148 6908 2961	TAF12 GTF2H3 TAF7 TAF9B POLR2A CDK7 GTF2F1 GTF2A2 POLR2H TAF4B TAF15 TBP GTF2E2
KEGG_PRION_DISEASES	0.0168946	0.184832	-0.528134	-1.57103	913	35	3569 713 3553 5621 714 5567 2002 3552 735 3915 4685 712	IL6 C1QB IL1B PRNP C1QC PRKACB ELK1 IL1A C9 LAMC1 NCAM2 C1QA
REACTOME_CREB1_PHOSPHORYLATION_THROUGH_NMDA_RECEPTOR_MEDIATED_ACTIVATION_OF_RAS_SIGNALING	0.0172998	0.188328	0.553714	1.60296	801	28	2906 818 1741 6195 817 3845 815 2904 5170	GRIN2D CAMK2G DLG3 RPS6KA1 CAMK2D KRAS CAMK2A GRIN2B PDPK1
REACTOME_DEFECTS_IN_VITAMIN_AND_COFACTOR_METABOLISM	0.0176512	0.191207	0.595608	1.62935	818	22	5096 5095 166785 56922 5826 64087 326625 81693	PCCB PCCA MMAA MCCC1 ABCD4 MCCC2 MMAB AMN
REACTOME_SIGNAL_TRANSDUCTION_BY_L1	0.0178059	0.191937	-0.61292	-1.61104	954	20	8829 1956 3678 2260 3897 7410	NRP1 EGFR ITGA5 FGFR1 L1CAM VAV2
REACTOME_FIBRONECTIN_MATRIX_FORMATION	0.0180788	0.193598	-0.816943	-1.57466	947	6	2335 1088 3678	FN1 CEACAM8 ITGA5
BIOCARTA_SLRP_PATHWAY	0.018136	0.193598	-0.816529	-1.57386	950	6	633 1634 4060 1833 11081	BGN DCN LUM EPYC KERA
REACTOME_ROS_AND_RNS_PRODUCTION_IN_PHAGOCYTES	0.0185213	0.196755	-0.525332	-1.5627	1001	35	245973 6556 4688 1536 90423 5880 535 127124	ATP6V1C2 SLC11A1 NCF2 CYBB ATP6V1E2 RAC2 ATP6V0A1 ATP6V1G3
KEGG_METABOLISM_OF_XENOBIOTICS_BY_CYTOCHROME_P450	0.0186869	0.19756	0.46647	1.52623	848	50	1562 1577 4258 1559 8644 64816 2941 373156 1576 2052 2954 7366 221 119391	CYP2C18 CYP3A5 MGST2 CYP2C9 AKR1C3 CYP3A43 GSTA4 GSTK1 CYP3A4 EPHX1 GSTZ1 UGT2B15 ALDH3B1 GSTO2
PID_IL4_2PATHWAY	0.0188569	0.198404	-0.453646	-1.49771	1034	60	1277 1278 7070 2885 6356 1051 2113 2242 3717 9655 867 3598 3586 4988 3718 57379	COL1A1 COL1A2 THY1 GRB2 CCL11 CEBPB ETS1 FES JAK2 SOCS5 CBL IL13RA2 IL10 OPRM1 JAK3 AICDA
PID_ERBB1_DOWNSTREAM_PATHWAY	0.0190119	0.199082	0.383738	1.41903	841	101	1848 5520 2810 5601 5599 6548 5291 10094 5515 998 7538 10163 2353 3845 824 5337 10458 1958 5590 5598 5578	DUSP6 PPP2R2A SFN MAPK9 MAPK8 SLC9A1 PIK3CB ARPC3 PPP2CA CDC42 ZFP36 WASF2 FOS KRAS CAPN2 PLD1 BAIAP2 EGR1 PRKCZ MAPK7 PRKCA
KEGG_ARACHIDONIC_ACID_METABOLISM	0.0192954	0.199845	0.470749	1.52855	877	48	1562 8399 6916 1559 874 8644 5321 8529 64600 4051 1573 2877 27306 873	CYP2C18 PLA2G10 TBXAS1 CYP2C9 CBR3 AKR1C3 PLA2G4A CYP4F2 PLA2G2F CYP4F3 CYP2J2 GPX2 HPGDS CBR1
REACTOME_FORMATION_OF_ATP_BY_CHEMIOSMOTIC_COUPLING	0.0194216	0.199845	0.655379	1.63535	905	15	27109 517 506 522 9551 516 498 521 513 518	DMAC2L ATP5MC2 ATP5F1B ATP5PF ATP5MF ATP5MC1 ATP5F1A ATP5ME ATP5F1D ATP5MC3
REACTOME_GRB2:SOS_PROVIDES_LINKAGE_TO_MAPK_SIGNALING_FOR_INTEGRINS	0.0194728	0.199845	-0.668626	-1.61138	1037	14	2335 2885 54518 2244	FN1 GRB2 APBB1IP FGB
KEGG_NOD_LIKE_RECEPTOR_SIGNALING_PATHWAY	0.0195491	0.199845	-0.448635	-1.49014	1075	62	3569 6355 3576 3553 7128 6347 6356 3551 2920 6357 64170 7124 5603 58484 8767 4792 2919 22861 6885 6354 10392 6352 8517	IL6 CCL8 CXCL8 IL1B TNFAIP3 CCL2 CCL11 IKBKB CXCL2 CCL13 CARD9 TNF MAPK13 NLRC4 RIPK2 NFKBIA CXCL1 NLRP1 MAP3K7 CCL7 NOD1 CCL5 IKBKG
REACTOME_BETA_DEFENSINS	0.0196053	0.199845	-0.656411	-1.60917	1045	15	7096 7097 81623 400830 245937 140881 245938 729230 245932	TLR1 TLR2 DEFB126 DEFB132 DEFB124 DEFB129 DEFB125 CCR2 DEFB119
KEGG_LIMONENE_AND_PINENE_DEGRADATION	0.0196587	0.199845	0.72661	1.63794	924	10	1892 1962 224 217 501 55432	ECHS1 EHHADH ALDH3A2 ALDH2 ALDH7A1 YOD1
REACTOME_REGULATED_NECROSIS	0.0198413	0.199845	0.606255	1.61999	919	20	8797 8795 8717 355 841 331 8737 8743 7186 6233	TNFRSF10A TNFRSF10B TRADD FAS CASP8 XIAP RIPK1 TNFSF10 TRAF2 RPS27A
BIOCARTA_BLYMPHOCYTE_PATHWAY	0.0199437	0.199845	-0.725568	-1.60212	1055	10	2213 1380 3123 941 1378 3383 5788	FCGR2B CR2 HLA-DRB1 CD80 CR1 ICAM1 PTPRC
REACTOME_DEFECTIVE_B4GALT7_CAUSES_EDS_PROGEROID_TYPE	0.0199687	0.199845	-0.608514	-1.59946	1070	20	1462 633 1634 6383 10082 6385 10675	VCAN BGN DCN SDC2 GPC6 SDC4 CSPG5
REACTOME_AXON_GUIDANCE	0.0199936	0.199845	-0.285977	-1.23594	1241	525	7220 4313 1289 7903 1290 5962 8829 1293 10371 6334 1281 57556 1809 5621 1956 7305 6091 50509 1285 10486 1282 55816 1286 6092 10398 1284 6383 6387 1280 5786 55740 1291 1400 23332 56963 80031 90249 8506 287 2885 5588 5567 8440 8828 55800 4628 84617 8997 7846 3678 10451 219699 4318 8503 3672 2044 285220 8861 6456 2260 27 2242 5603 8986 6176 4478	TRPC1 MMP2 COL5A1 ST8SIA4 COL5A2 RDX NRP1 COL6A3 SEMA3A SCN8A COL3A1 SEMA6A DPYSL3 PRNP EGFR TYROBP ROBO1 COL5A3 COL4A3 CAP2 COL4A1 DOK5 COL4A4 ROBO2 MYL9 COL4A2 SDC2 CXCL12 COL2A1 PTPRA ENAH COL6A1 CRMP1 CLASP1 RGMA SEMA6D UNC5A CNTNAP1 ANK2 GRB2 PRKCQ PRKACB NCK2 NRP2 SCN3B MYH10 TUBB6 KALRN TUBA1A ITGA5 VAV3 UNC5B MMP9 PIK3R3 ITGA1 EPHA5 EPHA6 LDB1 SH3GL2 FGFR1 ABL2 FES MAPK13 RPS6KA4 RPLP1 MSN
REACTOME_TRANSPORT_OF_INORGANIC_CATIONS_ANIONS_AND_AMINO_ACIDS_OLIGOPEPTIDES	0.0201258	0.200256	-0.399331	-1.43206	1119	99	55089 6550 6507 6509 206358 117247 57468 6539 1836 6568 159963 57419 10723 246213 10568 55117 6522 57030 9056 6564 11136 115111 8501 8140 6511 120103 54716 25769 6541 84889 6533 123041 284129 6557	SLC38A4 SLC9A3 SLC1A3 SLC1A4 SLC36A1 SLC16A10 SLC12A5 SLC6A12 SLC26A2 SLC17A1 SLC5A12 SLC24A3 SLC12A7 SLC17A8 SLC34A2 SLC6A15 SLC4A2 SLC17A7 SLC7A7 SLC15A1 SLC7A9 SLC26A7 SLC43A1 SLC7A5 SLC1A6 SLC36A4 SLC6A20 SLC24A2 SLC7A1 SLC7A3 SLC6A6 SLC24A4 SLC26A11 SLC12A1
PID_TOLL_ENDOGENOUS_PATHWAY	0.020272	0.200803	-0.585379	-1.58834	1087	23	1462 633 7096 6279 7097 23643 3551	VCAN BGN TLR1 S100A8 TLR2 LY96 IKBKB
KEGG_COMPLEMENT_AND_COAGULATION_CASCADES	0.0205914	0.203051	-0.440031	-1.4767	1132	66	713 710 728 5328 1380 716 714 2155 2149 3075 718 1378 4153 5054 2165 2244 735 719 2157 2162 966 7056 712 3426 7035 1361	C1QB SERPING1 C5AR1 PLAU CR2 C1S C1QC F7 F2R CFH C3 CR1 MBL2 SERPINE1 F13B FGB C9 C3AR1 F8 F13A1 CD59 THBD C1QA CFI TFPI CPB2
REACTOME_MUSCLE_CONTRACTION	0.0208312	0.204499	-0.340341	-1.33912	1204	196	7220 29767 2982 72 2983 6334 800 10398 93589 7431 59 25937 10580 781 3751 55800 8291 4638 3672 6588 53826 4703 7169 10699 6323 23704 84876 844 3708 845 2626 10345 5350 1756 88 4880 309 8850 6335 1760 6332 10060 28996 2256 51305 785	TRPC1 TMOD2 GUCY1A1 ACTG2 GUCY1B1 SCN8A CALD1 MYL9 CACNA2D4 VIM ACTA2 WWTR1 SORBS1 CACNA2D1 KCND2 SCN3B DYSF MYLK ITGA1 SLN FXYD6 NEB TPM2 CORIN SCN1A KCNE4 ORAI1 CASQ1 ITPR1 CASQ2 GATA4 TRDN PLN DMD ACTN2 NPPC ANXA6 KAT2B SCN9A DMPK SCN7A ABCC9 HIPK2 FGF11 KCNK9 CACNB4
PID_ALPHA_SYNUCLEIN_PATHWAY	0.021121	0.205331	0.526114	1.5692	972	32	6622 5653 3932 6850 4129 11315 10273 7054 5337	SNCA KLK6 LCK SYK MAOB PARK7 STUB1 TH PLD1
REACTOME_SYNTHESIS_OF_PROSTAGLANDINS_PG_AND_THROMBOXANES_TX	0.0211577	0.205331	0.663	1.62622	987	14	6916 8644 127281 145482 27306 873 80142 5742	TBXAS1 AKR1C3 PRXL2B PTGR2 HPGDS CBR1 PTGES2 PTGS1
KEGG_DRUG_METABOLISM_CYTOCHROME_P450	0.021196	0.205331	0.460378	1.5063	962	50	1562 1577 4258 1559 64816 2941 373156 4129 1576 2954 7366 4128 221 119391	CYP2C18 CYP3A5 MGST2 CYP2C9 CYP3A43 GSTA4 GSTK1 MAOB CYP3A4 GSTZ1 UGT2B15 MAOA ALDH3B1 GSTO2
BIOCARTA_CLASSIC_PATHWAY	0.021566	0.207998	-0.691622	-1.60274	1147	12	713 716 714 718 735 712 715 717 729	C1QB C1S C1QC C3 C9 C1QA C1R C2 C6
REACTOME_EICOSANOIDS	0.0219327	0.210612	0.721953	1.62744	1031	10	6916 8529 66002 4051 57834 126410	TBXAS1 CYP4F2 CYP4F12 CYP4F3 CYP4F11 CYP4F22
PID_CIRCADIAN_PATHWAY	0.0231516	0.220391	0.648024	1.617	1079	15	9575 8914 8553 1454 4862 1408 545	CLOCK TIMELESS BHLHE40 CSNK1E NPAS2 CRY2 ATR
REACTOME_PHOSPHORYLATION_SITE_MUTANTS_OF_CTNNB1_ARE_NOT_TARGETED_TO_THE_PROTEASOME_BY_THE_DESTRUCTION_COMPLEX	0.0231516	0.220391	0.647998	1.61693	1079	15	324 5527 5529 5515 139285 1452	APC PPP2R5C PPP2R5E PPP2CA AMER1 CSNK1A1
REACTOME_G_ALPHA_S_SIGNALLING_EVENTS	0.0234262	0.222044	-0.330561	-1.31783	1364	219	2786 5139 65055 10266 5136 81285 53831 2778 10203 111 2770 5741 133 442191 143503 26476 4994 11245 162998 5744 284521 26595 135948 56656 2791 1812 10268 59350 26531 122042 282775 1395 3375 5151 2838 26529 5443 390892 27115 3360 115 4160 26658 135946 11250 26188 7253 83551 1081 109 10681 2692 26219 346562 26493 26659 120066 26532 26339 26496 442186 126370 116 26338 4161 26211 23538 59345 5734 3972…	GNG4 PDE3A REEP1 RAMP2 PDE1A OR51E2 GPR84 GNAS CALCRL ADCY5 GNAI1 PTH ADM OR14J1 OR51E1 OR10J1 OR3A1 GPR176 OR7D2 PTHLH OR2L13 OR8B2 OR2F2 OR2S2 GNG11 DRD1 RAMP3 RXFP1 OR11A1 RXFP2 OR5J2 CRHR2 IAPP PDE8A GPR15 OR12D2 POMC OR7A10 PDE7B HTR4 ADCY9 MC4R OR7C2 OR6B1 GPR45 OR1C1 TSHR TAAR8 CGA ADCY3 GNB5 GHRHR OR1J4 GNAT3 OR8B8 OR7A5 OR5P3 OR10H3 OR5K1 OR10A3 OR2J3 OR1I1 ADCYAP1 OR5L2 MC5R OR2F1 OR52A…
REACTOME_VITAMIN_B1_THIAMIN_METABOLISM	0.0239738	0.22626	-0.833674	-1.53238	1253	5	80704 79178	SLC19A3 THTPA
REACTOME_SYNTHESIS_OF_PG	0.0242445	0.227836	-0.756337	-1.57586	1281	8	8760 201164 114971	CDS2 PLD6 PTPMT1
REACTOME_PI3K_EVENTS_IN_ERBB2_SIGNALING	0.0244176	0.228486	-0.635858	-1.58367	1306	16	685 1956 2069 2885	BTC EGFR EREG GRB2
KEGG_GLYCOSPHINGOLIPID_BIOSYNTHESIS_LACTO_AND_NEOLACTO_SERIES	0.0252094	0.234896	0.570855	1.57834	1167	23	28 10317 8702 84002 6484 2524 2525	ABO B3GALT5 B4GALT4 B3GNT5 ST3GAL4 FUT2 FUT3
BIOCARTA_PARKIN_PATHWAY	0.0256769	0.238243	0.752964	1.59659	1209	8	6622 7327 7341 5413	SNCA UBE2G2 SUMO1 SEPTIN5
REACTOME_ROLE_OF_SECOND_MESSENGERS_IN_NETRIN_1_SIGNALING	0.0267427	0.246833	-0.711051	-1.57007	1415	10	7220 7223 7222 7225 1630	TRPC1 TRPC4 TRPC3 TRPC6 DCC
REACTOME_DNA_STRAND_ELONGATION	0.0268273	0.246833	-0.537889	-1.53561	1440	29	5982 84515 9837 5111 5981 5983 23649 2237 4175 5422 84296 64785 4173	RFC2 MCM8 GINS1 PCNA RFC1 RFC3 POLA2 FEN1 MCM6 POLA1 GINS4 GINS3 MCM4
REACTOME_TP53_REGULATES_TRANSCRIPTION_OF_SEVERAL_ADDITIONAL_CELL_DEATH_GENES_WHOSE_SPECIFIC_ROLES_IN_P53_DEPENDENT_APOPTOSIS_REMAIN_UNCERTAIN	0.0274108	0.251151	0.650277	1.59501	1279	14	23368 79370 7159 10397	PPP1R13B BCL2L14 TP53BP2 NDRG1
REACTOME_SIGNALING_BY_NON_RECEPTOR_TYROSINE_KINASES	0.0277265	0.25299	-0.452729	-1.46634	1516	54	10457 685 1956 2069 63916 2908 120892 1027 898 867 3084 116985 6774 1950 1019 27043	GPNMB BTC EGFR EREG ELMO2 NR3C1 LRRK2 CDKN1B CCNE1 CBL NRG1 ARAP1 STAT3 EGF CDK4 PELP1
REACTOME_SIGNALING_BY_WNT_IN_CANCER	0.0282146	0.25638	0.509498	1.5302	1298	33	6934 27121 324 5527 5529 5515 79412 139285 1452	TCF7L2 DKK4 APC PPP2R5C PPP2R5E PPP2CA KREMEN2 AMER1 CSNK1A1
REACTOME_HIV_LIFE_CYCLE	0.0285807	0.258638	0.342457	1.33304	1233	145	79720 6883 91782 2967 8086 9397 6879 51616 6924 5430 1022 9883 2962 2958 6829 92421 79023 5437 6875 137492 1025 8148 1104 7251 6908 81929 904 2961 7518	VPS37B TAF12 CHMP7 GTF2H3 AAAS NMT2 TAF7 TAF9B ELOA POLR2A CDK7 POM121 GTF2F1 GTF2A2 SUPT5H CHMP4C NUP37 POLR2H TAF4B VPS37A CDK9 TAF15 RCC1 TSG101 TBP SEH1L CCNT1 GTF2E2 XRCC4
BIOCARTA_THELPER_PATHWAY	0.0288924	0.260387	-0.677032	-1.56893	1537	12	7070 916 920 917 3383 5788 940 915 914	THY1 CD3E CD4 CD3G ICAM1 PTPRC CD28 CD3D CD2
BIOCARTA_CYTOKINE_PATHWAY	0.0290583	0.260813	-0.598911	-1.55476	1556	19	3569 3576 7124 3552 3439 3605 3586 3456 3558	IL6 CXCL8 TNF IL1A IFNA1 IL17A IL10 IFNB1 IL2
REACTOME_ACYL_CHAIN_REMODELLING_OF_PG	0.0291968	0.260991	0.636068	1.58716	1361	15	254531 8399 5321 9926 64600 79888 255189 5320 22925 50487	LPCAT4 PLA2G10 PLA2G4A LPGAT1 PLA2G2F LPCAT1 PLA2G4F PLA2G2A PLA2R1 PLA2G3
REACTOME_G_ALPHA_Q_SIGNALLING_EVENTS	0.0295189	0.262232	-0.332467	-1.31066	1709	199	2786 60675 2925 1956 1909 26090 23236 552 4935 2922 6375 183 5737 2885 5588 5031 64407 10287 5332 3356 2149 1902 8997 27334 1908 8503 4314 9162 2358 4828 185 2791	GNG4 PROK2 GRPR EGFR EDNRA ABHD12 PLCB1 AVPR1A GPR143 GRP XCL1 AGT PTGFR GRB2 PRKCQ P2RY6 RGS18 RGS19 PLCB4 HTR2A F2R LPAR1 KALRN P2RY10 EDN3 PIK3R3 MMP3 DGKI FPR2 NMB AGTR1 GNG11
REACTOME_NEUTROPHIL_DEGRANULATION	0.0295742	0.262232	-0.287993	-1.22887	1809	448	5473 7130 23601 4973 4332 51816 1512 140885 2207 80301 2215 7305 3614 11031 10288 51411 6556 728 5328 10326 2268 22918 6279 1088 3903 6036 1536 7097 53831 5547 79930 2357 7077 3920 1116 1508 5476 2495 23191 79980 945 160364 5878 6402 57126 84658 2519 3071 963 3579 391 6283 4311 154664 5175 718 948 4318	PPBP TNFAIP6 CLEC5A OLR1 MNDA ADA2 CTSH SIRPA FCER1G PLEKHO2 FCGR3B TYROBP IMPDH1 RAB31 LILRB2 BIN2 SLC11A1 C5AR1 PLAU SIRPB1 FGR CD93 S100A8 CEACAM8 LAIR1 RNASE2 CYBB TLR2 GPR84 PRCP DOK3 FPR1 TIMP2 LAMP2 CHI3L1 CTSB CTSA FTH1 CYFIP1 DSN1 CD33 CLEC12A RAB5C SELL CD177 ADGRE3 FUCA2 NCKAP1L CD53 CXCR2 RHOG S100A12 MME ABCA13 PECAM1 C3 CD36 MMP9
REACTOME_PYRUVATE_METABOLISM_AND_CITRIC_ACID_TCA_CYCLE	0.0298287	0.263427	0.436511	1.45451	1350	55	6390 6389 5163 4199 6566 2954 92483 5165 9123 7416 5160 3029 6391	SDHB SDHA PDK1 ME1 SLC16A1 GSTZ1 LDHAL6B PDK3 SLC16A3 VDAC1 PDHA1 HAGH SDHC
REACTOME_TRAFFICKING_AND_PROCESSING_OF_ENDOSOMAL_TLR	0.0299632	0.263556	-0.675275	-1.56486	1594	12	1515 1513 1514 1508 51311	CTSV CTSK CTSL CTSB TLR8
BIOCARTA_EGFR_SMRTE_PATHWAY	0.0302522	0.263987	-0.689077	-1.56109	1605	11	1956 7068	EGFR THRB
BIOCARTA_VITCB_PATHWAY	0.0302522	0.263987	-0.689063	-1.56106	1605	11	1285 1282 1286 1284 9962	COL4A3 COL4A1 COL4A4 COL4A2 SLC23A2
PID_SYNDECAN_2_PATHWAY	0.0305585	0.265606	-0.512532	-1.50419	1648	33	2335 4313 3576 1437 6383	FN1 MMP2 CXCL8 CSF2 SDC2
REACTOME_MOLECULES_ASSOCIATED_WITH_ELASTIC_FIBRES	0.0306861	0.265664	-0.49998	-1.49642	1662	36	2335 2200 10516 7042 30008 4237 4052 2192 4053 2202 2006 4239 8076 2201	FN1 FBN1 FBLN5 TGFB2 EFEMP2 MFAP2 LTBP1 FBLN1 LTBP2 EFEMP1 ELN MFAP4 MFAP5 FBN2
REACTOME_PYRUVATE_METABOLISM	0.0311227	0.267503	0.512246	1.51699	1435	31	5163 4199 6566 2954 92483 5165 9123 7416 5160 3029	PDK1 ME1 SLC16A1 GSTZ1 LDHAL6B PDK3 SLC16A3 VDAC1 PDHA1 HAGH
PID_P53_DOWNSTREAM_PATHWAY	0.0313472	0.267503	0.347144	1.336	1360	133	1969 1026 8797 3169 23368 6273 2810 79370 8795 467 54541 324 8793 7159 581 1643 1647 665 4193 1655 578 3090 255488 1907 5925 2232 317 5728 25946 599 355 10397 51065 5268 4170	EPHA2 CDKN1A TNFRSF10A FOXA1 PPP1R13B S100A2 SFN BCL2L14 TNFRSF10B ATF3 DDIT4 APC TNFRSF10D TP53BP2 BAX DDB2 GADD45A BNIP3L MDM2 DDX5 BAK1 HIC1 RNF144B EDN2 RB1 FDXR APAF1 PTEN ZNF385A BCL2L2 FAS NDRG1 RPS27L SERPINB5 MCL1
BIOCARTA_AMI_PATHWAY	0.0313793	0.267503	-0.587369	-1.54388	1682	20	1285 1282 1286 1284 2155 2149	COL4A3 COL4A1 COL4A4 COL4A2 F7 F2R
REACTOME_PHASE_II_CONJUGATION_OF_COMPOUNDS	0.0313851	0.267503	0.393991	1.40039	1400	79	6819 9060 4258 9 2941 373156 29104 2954 7366 8459 27284 51000 23169 119391 27306 6820 6799 10327 4144 116285 92292 84836 55347 10861 55748 7367 25830 4143 4257 1544 2950 10380	SULT1C2 PAPSS2 MGST2 NAT1 GSTA4 GSTK1 N6AMT1 GSTZ1 UGT2B15 TPST2 SULT1B1 SLC35B3 SLC35D1 GSTO2 HPGDS SULT2B1 SULT1A2 AKR1A1 MAT2A ACSM1 GLYATL1 ABHD14B ABHD10 SLC26A1 CNDP2 UGT2B17 SULT4A1 MAT1A MGST1 CYP1A2 GSTP1 BPNT1
[truncated: 1,941 more rows]

## Sheet: Table S6
pathway	pval	padj	ES	NES	nMoreExtreme	size	leadingEdge	leadingEdgeGeneNames
[truncated: 2,199 more rows]

## Sheet: Table S7
	RT-PCR Primers on human specimens
Human specific primers	h18s rRNA Hs99999901_s1
	hCOL1A1 Hs00164004_m1
	hHOXB6 Hs00980016_m1
	hHOXB8 Hs00256885_m1
	hSPARC Hs00234160_m1
[truncated: 9 more rows]

## Sheet: Table S8
Species	Marker	antibody species	company	catalog #	Type
[truncated: 11 more rows]
